# Supplementary material for: Design of a low-cost, portable blower-based breath simulator using 3D printing for respiratory research and education
Source: HardwareX. 2025 Dec 14;25:e00731. doi: 10.1016/j.ohx.2025.e00731 (PMC12808584; doi:10.1016/j.ohx.2025.e00731)
Supplement: Supplementary Data 1 [file mmc1.zip]

Archive with 42 entries (41 files):
- Assem BBM/
- Assem BBM/7799K54_High-Temperature Plastic Submersible Cord Grip.SLDPRT
- Assem BBM/90591A250_Zinc-Plated Steel Hex Nut.SLDPRT
- Assem BBM/90591A270_Zinc-Plated Steel Hex Nut.SLDPRT
- Assem BBM/91290A103_Alloy Steel Socket Head Screw.SLDPRT
- Assem BBM/91290A115_Alloy Steel Socket Head Screw.SLDPRT
- Assem BBM/93655A091_Male-Female Threaded Hex Standoff.SLDPRT
- Assem BBM/93655A096_Male-Female Threaded Hex Standoff.SLDPRT
- Assem BBM/C0_10001.SLDASM
- Assem BBM/C0_10001.SLDPRT
- Assem BBM/C0_10002.SLDASM
- Assem BBM/C0_10002.SLDPRT
- Assem BBM/C0_10003.SLDASM
- Assem BBM/C0_10003.SLDPRT
- Assem BBM/C0_10004.SLDPRT
- Assem BBM/C0_10005.SLDASM
- Assem BBM/C0_10006.SLDASM
- Assem BBM/C0_10007.SLDASM
- Assem BBM/C0_10008.SLDPRT
- Assem BBM/C0_10009.SLDASM
- Assem BBM/C0_10010.SLDASM
- Assem BBM/C0_10015.SLDPRT
- Assem BBM/C0_HDW_10000.SLDPRT
- Assem BBM/C0_HDW_10003.SLDPRT
- Assem BBM/C0_HDW_10004.SLDPRT
- Assem BBM/C0_HDW_10005.SLDPRT
- Assem BBM/C0_HDW_10006.SLDPRT
- Assem BBM/C0_HDW_10007.SLDPRT
- Assem BBM/C0_HDW_10008.SLDPRT
- Assem BBM/C0_HDW_10009.SLDPRT
- Assem BBM/C0_HDW_10010.SLDPRT
- Assem BBM/C0_HDW_10011.SLDPRT
- Assem BBM/C0_HDW_10013.SLDPRT
- Assem BBM/C0_HDW_10014.SLDPRT
- Assem BBM/C0_HDW_10015.SLDPRT
- Assem BBM/C0_HDW_10016.SLDPRT
- Assem BBM/C0_HDW_10017.SLDPRT
- Assem BBM/C0_HDW_10018.SLDPRT
- Assem BBM/C0_HDW_10019.SLDPRT
- Assem BBM/HDW10009_SFM-27.SLDPRT
- Assem BBM/Part2.SLDPRT
- Assem BBM/Part3.SLDPRT
