# Supplementary material for: Design of a low-cost, portable blower-based breath simulator using 3D printing for respiratory research and education
Source: HardwareX. 2025 Dec 14;25:e00731. doi: 10.1016/j.ohx.2025.e00731 (PMC12808584; doi:10.1016/j.ohx.2025.e00731)
Supplement: Supplementary Data 2 [file mmc2.zip]

Archive with 13 entries (11 files):
- BVM_Main/
- BVM_Main/BSM_Main.PcbDoc
- BVM_Main/BSM_Main.PcbDoc.htm
- BVM_Main/BSM_Project.Dat
- BVM_Main/BSM_Project.OutJob
- BVM_Main/BSM_Project.pdf
- BVM_Main/BSM_Project.PrjPCB
- BVM_Main/BSM_Project.PrjPCBStructure
- BVM_Main/BVM_Schematic.SchDoc
- BVM_Main/debug.log
- BVM_Main/__Previews/
- BVM_Main/__Previews/Board may tho.SchDocPreview
- BVM_Main/__Previews/BVM_Schematic.SchDocPreview
