# Supplementary material for: Design of a low-cost, portable blower-based breath simulator using 3D printing for respiratory research and education
Source: HardwareX. 2025 Dec 14;25:e00731. doi: 10.1016/j.ohx.2025.e00731 (PMC12808584; doi:10.1016/j.ohx.2025.e00731)
Supplement: Supplementary Data 2 [file mmc2.zip › BVM_Main/BSM_Project.Dat]

Field=#~Integer~#~50|Field=Comment~String~Comment~100|Field=Description~String~Description~100|Field=Designator~String~Designator~100|Field=Footprint~String~Footprint~100|Field=LibRef~String~LibRef~100|Field=Quantity~Integer~Quantity~100|ReportField=Currency~<none>|ReportField=ProductionQuantity~1|ReportField=ProjectFileName~BSM_Project.PrjPCB|ReportField=ProjectFullPath~C:\Users\truon\Desktop\BVM_Main\BSM_Project.PrjPCB|ReportField=Title~Bill of Materials For Project [BSM_Project.PrjPCB] (No PCB Document Selected)|ReportField=ReportTime~1:31:03 PM|ReportField=ReportDate~5/13/2025|ReportField=ReportDateTime~5/13/2025 1:31:03 PM|ReportField=OutputName~Bill of Materials|ReportField=OutputType~BOM_PartType|ReportField=GeneratorName~BOM|ReportField=GeneratorDescription~Bill of Materials|ReportField=VariantName~None|ReportField=TotalQuantity~225|ReportField=TotalActualPrice~0|ReportField=TotalTargetPrice~0|ReportField=VersionControl_RevNumber~|ReportField=VersionControl_ProjFolderRevNumber~|ReportField=Address1~|ReportField=Address2~|ReportField=Address3~|ReportField=Address4~|ReportField=Application_BuildNumber~|ReportField=ApprovedBy~|ReportField=Author~|ReportField=CheckedBy~|ReportField=CompanyName~|ReportField=CurrentDate~5/13/2025|ReportField=CurrentTime~1:30:58 PM|ReportField=Date~|ReportField=DocumentFullPathAndName~C:\Users\truon\Desktop\BVM_Main\BVM_Schematic.SchDoc|ReportField=DocumentName~BVM_Schematic.SchDoc|ReportField=DocumentNumber~|ReportField=DrawnBy~|ReportField=Engineer~|ReportField=ImagePath~|ReportField=ModifiedDate~5/13/2025|ReportField=Organization~|ReportField=ProjectName~BSM_Project.PrjPCB|ReportField=Revision~|ReportField=Rule~|ReportField=SheetNumber~1|ReportField=SheetTotal~1|ReportField=Time~|ReportField=Title~|ReportField=DataSourceFileName~BSM_Project.PrjPCB|ReportField=DataSourceFullPath~C:\Users\truon\Desktop\BVM_Main\BSM_Project.PrjPCB|ReportField=PCBConfigurationName~Sources|ReportField=Item~|ReportField=ItemRevision~|ReportField=ItemAndRevision~|ReportField=ItemRevisionBase~|ReportField=ItemRevisionLevel1~|ReportField=ItemRevisionLevel2~|ReportField=ItemRevisionLevel1AndBase~|ReportField=ItemRevisionLevel2AndLevel1~
1|Diode SMD|Default Diode|1N4007, 1N4007.|DIO-SMD-106|Diode SMD|2
2|LED||3.3V, 5.1V, 5V, 24V, ADC, ALARM, ALM, BACK, BRK1, cRX2, cTX2, DOWN, EN1, IO, MISO, MOSI, MUTE, NEXT, PCINT, PWM, PWM1, R/R1, RUN, SCK., SET, sMISO, sMOSI, SPEED, sSCK, UP, uRX2, uTX2|SM-LED-0805|LED|32
3|3A||3A|XF050|XF050|1
4|8A||8A|XF050|XF050|1
5|XTAL2P||12Mhz, 16Mhz|XTAL_ABM3-20.000MHZ-B2-T|XTAL2P|2
6|J6|Connector 2|Alarm.|CON2|Con2|1
7|0.1uF 50V||C1, C2, C35, C36|104J|Cap Non Pole|4
8|50V 220uF|Cap Pol, [NoValue]|C3, C4, C26, C37, C38|Cap D10|Cap Pol, Cap Pole|5
9|16V 220uF|Cap Pol|C5, C39|tu tantalum smd7343|Cap Pol|2
10|100nF 16V||C6, C40|CAP_0805|CN|2
11|100uF 16V|100ÂµF Molded Tantalum Capacitors 6.3V 2312 _6032 Metric_ 150mOhm|C7, C8|CAPPM6032X280N|T495C107K006ATE150|2
12|100nF 16V||C9, C17, C18, C19, C20, C21, C23, C25, C27, C28, C32|SM-CAP-0805|CN, Cap NP 100mil|11
13|18pF||C10, C11, C29, C30, C33, C34|SM-CAP-0805|Cap Non Pole, Cap NP 100mil|6
14|220nF 25V||C12, C13, C14, C15, C16|SM-CAP-0805|Cap Non Pole|5
15|0.1uF 25V||C22|Cap NP 100mil|Cap Non Pole|1
16|100nF 25V||C24|SM-CAP-0805|CN|1
17|1nF 16V||C31|SM-CAP-0805|CN|1
18|50V 1000uF|Cap Pol|C41|Cap D10|Cap Pol|1
19|SS56-5A|Diode Schottky 60V 3A Surface Mount SMC _DO-214AB_|D1, D2|SMA|SS36|2
20|BZT5V1|Diode Zenner|D3|DIODE ZENNER SMD SOD80|DZ|1
21|BZT52C51|SOD-123F, 500mW, 5%, Small Signal Zener Diode|D4|DIO_BZT52C51_RH|BZT52C51_RH|1
22|SS36|Diode Schottky 60V 3A Surface Mount SMC _DO-214AB_, Diode Schottky 40 V 3A Surface Mount DO-214AB (SMC)|D5, D6, D8|SMA|SS36, SS34_V7G|3
23|SS56|Diode Schottky 40 V 3A Surface Mount DO-214AB (SMC)|D9, D10|SMA|SS34_V7G|2
24|ESP8266-12E/ESP-12E|This WiFi module has a 32-bit MCU micro and clock speeds supporting 80 MHz or 160 MHz. Supports the RTOS and integrated Wi-Fi MAC/BB/RF/PA/LNA, and has an on-board antenna.|ESP 1|XCVR_ESP8266-12E/ESP-12E|ESP8266-12E/ESP-12E|1
25|0.5A||Fuse 3|XF050|XF050|1
26|LM358M|Integrated Circuit|IC1|SOIC127P599X175-8N|LM358M|1
27|HB9500-2||J1, J17, J20|HB9500-2|HB9500-2|3
28|Jumper 2|Jumper 2|J2, J16|JP2|JP 2|2
29|ICSP 6 Pin|Connector 3x2|J3, J11|JP3x2|JP3x2|2
30|OOM202|Header IDC, 3 x 1 Pin Vertical 2.54mm Pitch (Non-Boxed, Male)|J4|Header3|Header3|1
31|Header4|Header IDC, 4 x 1 Pin Vertical 2.54mm Pitch (Non-Boxed, Male)|J5|Header4|Header4|1
32|KF7||J6|KF7-5|KF7|1
33|KF126-2P 5.08MM||J7|KF126-2P 5.08MM|KF126-2P 5.08MM|1
34|Signal Master_Monitor||J8|IDC 5 x 2|ICSP AVR|1
35|KF4||J9|KF4-5.08|KF4|1
36|Big Motor Source||J10|KF126-2P 5.08MM|KF126-2P 5.08MM|1
37|Input sensor||J12|KF126-2P 5.08MM|KF126-2P 5.08MM|1
38|KF126-5P 5.08MM||J18|KF126-5P 5.08MM|KF126-5P 5.08MM|1
39|JP4|Connector 4|J19|CON4|Con4|1
40|JQX-115F-024-2ZS4|Relay or Contactor|K1|JQX115F0242ZS4|JQX-115F-024-2ZS4|1
41|5mH 4.3A Coil Filter||L1|UU9.8 Coil Filter|UU9.8 Coil Filter|1
42|330uH 3A|Inductor|L2|INDM125125X600N|CDRH104RNP-100NC|1
43|Ferrite 30 Ohm 6A|Cuon Cam L|L3, L4, L7, L8|SM-CAP-0805|Inductor_1|4
44|UU 9.8||L5|UU9.8 Coil Filter|UU9.8 Coil Filter|1
45|330uH 3A|Inductor|L6|IND_MDH7045C-331MA=P3|CDRH104RNP-100NC|1
46|SPI|Jumper 2-1|MI, MO, SCK|JP3|JP 2-1|3
47|USB||P1|USB-TYPEB|USB PORT TYPE B|1
48|BSS138|N-Channel MOSFET|Q1, Q2, Q3, Q4|SOT23|Si2302DS|4
49|IRFR3708|N-Channel MOSFET|Q5|DPAK508P1524X483-3N|Si2302DS|1
50|BSS138|N-Channel MOSFET|Q6, Q7, Q8, Q9|SOT-23|Si2302DS|4
51|SI2308|N-Channel 60V 2.6A (Tc) 1.6W (Tc) Surface Mount SOT-23-3 (TO-236)|Q10|SOT23|SI2308CDS-T1-GE3|1
52|1k||R1, R7, R8, R10, R11, R12, R29, R30, R31, R32, R33, R34, R35, R36, R37, R38, R39, R40, R41, R42, R44, R47, R48, R49, R50, R51, R52, R53, R54, R55, R56, R57, R58, R61, R62, R63, R64, R65, R66, R67, R68, R69, R71, R72, R73, R74|SM-RES-0805|R1/4W|46
53|20k||R2|SM-RES-0805|R1/4W|1
54|470R||R3, R18|SM-RES-0805|R1/4W|2
55|4.7k||R4, R5|SM-RES-0805|R1/4W|2
56|10K||R6, R9, R13, R14, R15, R16, R17, R19, R20, R21, R22, R23, R24, R25, R26, R45, R46, R59, R60, R70|SM-RES-0805|R1/4W|20
57|300k||R43|SM-RES-0805|R1/4W|1
58|SW-SMD|Switch|Reset, SW, SW1|SW-SMD|SW-SMD|3
59|=partNo|WS-DITV 2.54 mm small compact THT flat actuator with top tape|S1, S3, S5|SW-DIP2-1|SWDIP2|3
60|=partNo|WS-DITV 2.54 mm small compact THT flat actuator with top tape|S2|SW-DIP6|SWDIP6|1
61|=partNo|WS-DITV 2.54 mm small compact THT flat actuator with top tape|S4|SW-DIP1|SWDIP1|1
62|LM2596||U1, U12|TO263|LM2596|2
63|AMS1117|Sot223/Pkg 1-Amp 5-Volt Low Drop Out Voltage Regulatator|U2|SOT229P700X180-4N|AMS1117|1
64|ATmega2560-AU|8-bit AVR Microcontroller, 4.5-5.5V, 256KB Flash, 4KB EEPROM, 8KB SRAM, 86 GPIO pins, 100-pin TQFP, Industrial Grade (-40°C to 85°C), Pb-Free|U3|TQFP100L|ATmega2560-AU|1
65|74245|Octal bus tranceiver; 3-state|U4, U8|SO-20B|74245|2
66|TCA9548APW|Integrated Circuit|U5|SOP65P640X120-24N|TCA9548APW|1
67|ABPMAND001PG2A31|Undefined or Miscellaneous|U6|ABPMAND001PG2A3|ABPMAND001PG2A3|1
68|ABPMAND001PG2A3|Undefined or Miscellaneous|U7|ABPMAND001PG2A3|ABPMAND001PG2A3|1
69|CH340G||U9|SOP16|CH340G|1
70|ACS712ELCTR-20A-T||U10|SOIC127P600X175-8N|ACS712ELCTR-20A-T|1
71|ATmega328-AU|8-bit AVR Microcontroller, 32KB Flash, 1KB EEPROM, 2KB SRAM, 32-pin TQFP, Industrial Grade (-40°C to 85°C)|U11|TQFP32|ATmega328-AU|1
72|20Mhz||Y1|XTAL_ABM3-20.000MHZ-B2-T|XTAL2P|1
