# Supplementary material for: Design of a low-cost, portable blower-based breath simulator using 3D printing for respiratory research and education
Source: HardwareX. 2025 Dec 14;25:e00731. doi: 10.1016/j.ohx.2025.e00731 (PMC12808584; doi:10.1016/j.ohx.2025.e00731)
Supplement: Supplementary Data 2 [file mmc2.zip › BVM_Main/BSM_Project.OutJob]

[OutputJobFile]
Version=1.0

[PublishSettings]
OutputFilePath2=C:\Users\truon\Desktop\BVM_Main\.PDF
ReleaseManaged2=0
OutputBasePath2=C:\Users\truon\Desktop\BVM_Main\
OutputPathMedia2=
OutputPathMediaValue2=
OutputPathOutputer2=[Output Type]
OutputPathOutputerPrefix2=
OutputPathOutputerValue2=
OutputFileName2=BSM_Project.pdf
OutputFileNameMulti2=
UseOutputNameForMulti2=1
OutputFileNameSpecial2=
OpenOutput2=1
PromptOverwrite2=1
PublishMethod2=0
ZoomLevel2=50
FitSCHPrintSizeToDoc2=0
FitPCBPrintSizeToDoc2=0
GenerateNetsInfo2=1
MarkPins2=1
MarkNetLabels2=1
MarkPortsId2=1
GenerateTOC2=1
ShowComponentParameters2=1
GlobalBookmarks2=0
PDFACompliance2=Disabled
PDFVersion2=Default
OutputFilePath3=
ReleaseManaged3=1
OutputBasePath3=
OutputPathMedia3=
OutputPathMediaValue3=
OutputPathOutputer3=[Output Type]
OutputPathOutputerPrefix3=
OutputPathOutputerValue3=
OutputFileName3=
OutputFileNameMulti3=
UseOutputNameForMulti3=1
OutputFileNameSpecial3=
OpenOutput3=1
OutputFilePath4=
ReleaseManaged4=1
OutputBasePath4=
OutputPathMedia4=
OutputPathMediaValue4=
OutputPathOutputer4=[Output Type]
OutputPathOutputerPrefix4=
OutputPathOutputerValue4=
OutputFileName4=
OutputFileNameMulti4=
UseOutputNameForMulti4=1
OutputFileNameSpecial4=
OpenOutput4=1
PromptOverwrite4=1
PublishMethod4=5
ZoomLevel4=50
FitSCHPrintSizeToDoc4=1
FitPCBPrintSizeToDoc4=1
GenerateNetsInfo4=1
MarkPins4=1
MarkNetLabels4=1
MarkPortsId4=1
MediaFormat4=Windows Media file (*.wmv,*.wma,*.asf)
FixedDimensions4=1
Width4=352
Height4=288
MultiFile4=0
FramesPerSecond4=25
FramesPerSecondDenom4=1
AviPixelFormat4=7
AviCompression4=MP42 MS-MPEG4 V2
AviQuality4=100
FFmpegVideoCodecId4=13
FFmpegPixelFormat4=0
FFmpegQuality4=80
WmvVideoCodecName4=Windows Media Video V7
WmvQuality4=80

[GeneratedFilesSettings]
RelativeOutputPath2=C:\Users\truon\Desktop\BVM_Main\.PDF
OpenOutputs2=1
RelativeOutputPath3=
OpenOutputs3=1
AddToProject3=1
TimestampFolder3=0
UseOutputName3=0
OpenODBOutput3=0
OpenGerberOutput3=0
OpenNCDrillOutput3=0
OpenIPCOutput3=0
EnableReload3=0
RelativeOutputPath4=
OpenOutputs4=1

[OutputGroup1]
Name=
Description=
TargetOutputMedium=PDF
VariantName=[No Variations]
VariantScope=0
CurrentConfigurationName=
TargetPrinter=Virtual Printer
PrinterOptions=Record=PrinterOptions|Copies=1|Duplex=1|TrueTypeOptions=3|Collate=1|PrintJobKind=1|PrintWhat=1
OutputMedium1=Print Job
OutputMedium1_Type=Printer
OutputMedium1_Printer=
OutputMedium1_PrinterOptions=Record=PrinterOptions|Copies=1|Duplex=1|TrueTypeOptions=3|Collate=1|PrintJobKind=1|PrintWhat=1
OutputMedium2=PDF
OutputMedium2_Type=Publish
OutputMedium3=Folder Structure
OutputMedium3_Type=GeneratedFiles
OutputMedium4=Video
OutputMedium4_Type=Multimedia
OutputType1=Schematic Print
OutputName1=Schematic Prints
OutputCategory1=Documentation
OutputDocumentPath1=[Project Physical Documents]
OutputVariantName1=[No Variations]
OutputEnabled1=1
OutputEnabled1_OutputMedium1=0
OutputEnabled1_OutputMedium2=1
OutputEnabled1_OutputMedium3=0
OutputEnabled1_OutputMedium4=0
OutputDefault1=0
PageOptions1=Record=PageOptions|CenterHorizontal=True|CenterVertical=True|PrintScale=0.34|XCorrection=1.00|YCorrection=1.00|PrintKind=0|BorderSize=5000000|LeftOffset=0|BottomOffset=0|Orientation=2|PaperLength=1000|PaperWidth=1000|Scale=100|PaperSource=7|PrintQuality=-3|MediaType=1|DitherType=10|PrintScaleMode=1|PaperKind=Letter|PaperIndex=1
Configuration1_Name1=OutputConfigurationParameter1
Configuration1_Item1=Record=SchPrintView|ShowNoERC=True|ShowParamSet=True|ShowProbe=True|ShowBlanket=True|NoERCSymbolsToShow="Thin Cross","Thick Cross","Small Cross",Checkbox,Triangle|ShowNote=True|ShowNoteCollapsed=True|ShowOpenEnds=True|ExpandDesignator=True|ExpandNetLabel=False|ExpandPort=False|ExpandSheetNum=False|ExpandDocNum=False|PrintArea=0|PrintAreaRect.X1=0|PrintAreaRect.Y1=0|PrintAreaRect.X2=0|PrintAreaRect.Y2=0
