# Supplementary material for: Design of a low-cost, portable blower-based breath simulator using 3D printing for respiratory research and education
Source: HardwareX. 2025 Dec 14;25:e00731. doi: 10.1016/j.ohx.2025.e00731 (PMC12808584; doi:10.1016/j.ohx.2025.e00731)
Supplement: Supplementary Data 2 [file mmc2.zip › BVM_Main/__Previews/Board may tho.SchDocPreview]

[Preview]
LargeImageOriginalSize=708000
LargeImageWidth=500
LargeImageHeight=354
LargeImage=789CECBD47702449762D7A57DC3D72411BD268A47133C6C59FDDACFEBC15FFE2BFA6D97F46B3F7CC866643CE50BCD1DD33AD75777569D9A551A8822AE882D61A482021134042244426544226B49605144A74F57C3F1788AC402252AB482060762C91E9111E1E1E1E7EFC5EBF22BFA8847ACC03AA467E04B4516BE7E96B63A4B4136D8C947686BB0D5A3BB536466A3BA5363EFFEE4F01C3ECE27240EB0302DD4660657D4BF5ED7CBAFF92369F3E537D3BB7F7F655DF4660E7D98B8868E7DE8BEF02DEC6608CCD48E8CBC5D50DD5B713EFCFEEF357AA6FE7D8E4343D7BF95AD56D5CD9D8A241EB98EAFB123C19680E0AC67B1E8C773218758E4ED854DF4ECCEBC36313AA6F675B47B7EADB08D8E61623A29D3DFD817F2703DD4E8CCBB5AD1DD5F7A54EDFA0FA678E35475B4797EADB99999DCB9CAEE6364A72AADAFB12F5059A8382F19E070391D046AD9DA7AF8D91D24EED3DD7DAA95644421B23A59D4AEF39F415ED5DA6B0EF05C85156591DF636B885E8B38868A737FD19C671E0B68D2A19A3217FE63EDC37DA18096353956D54E86F55B63352FAD3C33606828386023847A8A92FCD80A98FB9DA1D9F2BFDA6C13DE64E609FA9F99ED4DC36EDBE4F0EB4FE0E0FC04149A969F4F537E7687BEF39AD4C4ED3444B2B8D37B7D270550D596BF58CB6070FC970E71E75A7A491B9A0884C694F68B0AC923A1312A9372B8746EB1B69A6A79FBA9253F93CC3DDFBB436B74896C262EACDCCA6EACFBFA48EB804EACBCE254B71299952D3C9D669A2BAF317A8F1EA755A1A9D20636C1C2D0C8D90293D83566C3364CE2FA4517D03355EBBC1DFFB73F369B2CD48E3A27DF87DC2D02ECE89E7EF68EF407119598A4AA82B3199DA1FC5D2EACC3CF5E5E471FD7567CF51E7E3249AEEEEE1B60D965752BFA8BFF1DA75BE17B4473A77B0B4827A32B2F8BE66FB2D94F8EBDF507F5E214DB577924DAC5D72455D1A9F070627F1BD57F33DA9B96DDA7D9F1C68FD1D1E401EFEE8934F2936E131EF8777F7F451BDE0DB52C18765822B1B4ACBA9B94AC7BF4B9C85DF2A051FC63C88A67B02384F2F381EBFD70AFE6CD1D5518DE0C30AC18DE582EF936EDEA2F2C2124A145CFF40D45B24CA504F8BE0E0C7F109D424DA60EA33535B43337508CEC4677BB381729F649241F0B6D1D0469D1D5DD45CADA3B6A6163EBE5D70786747B738BE83DA1A9BA9DBD4CBBFF7F459B86E9C833A8C82FF718F6D8D2DC7E46F1C63126B10E99EE4E73A1E87BEDADDDBA76D21ABA34D1A9F070627F1BD57F33DA9B96DA7EDBE6BEAEAE9B19813BFFEE62C550B99294BC82BF8DF60ECA4CA9A5AB6F7C2EF5D628EAA6F3250AA907330873E117206CE9F5F5E23CB90952E5DB946E54286AA10F323E663839813A5F3BF3E73967FDFD8D93DF5FD7D1A00AE3B7FF112250AB9BBAC42F0A19047C1E7E0E21A215717DCBA43757905D429C6989CE332849C7DF5FAB7942DCA30E6EA05A73789315570FB0EE9854C5E1A13C7481772F9FD4F3FA7BA862631D61E52A190A193EE45711DB0EFBD2F7ED3893A94F4DD5827ECBF7C4D3B5B4FFDBA47D4F53FFFF99FE9FFFAD18FBCC25BFFF44FB4B6B9ED1177878ACFB1EE995F5EE5B96063678FFA07876955B4717A6E91A666E7F99889E939FEDE20D633980B8C5D3DE23C4BC0ED7F030167EFFDDCE20A7F8E4DCDB06D28DA0E5BD621EB38DF3B3E315F35B7B6F3679F6588EF1B65FD03C37C2E7EC7FF8BABEBD428D67FF86D5CD4877E999E5FA4C19131EA34F5B1BDA4548EF3B1BF52537B500F7EC7B57A2D83FCFFF2A1AF84646329B5D3937B7207D4DFD1DD4BDDE219A31D236393FC19487BCE60CFB3784EE863B479627A9626C533413FCBFBAE53C80696612B8F65639789C66D3334BBB04C13B659FB31A11A67E1C4DDA8077CFF67CE9E137368BD907562E8BD0F3EA48762DE6CEBEC16637F9A6EDEB94B5BBBFB14F53086FECFAF7E4DE595353CF7C2EFCD76F88EDF11F3E98D5BB7E9C6CDDBF45FBFFC157DF9F537F6F33FFDFC0B9E9F437D6F6AECEFD3006F38C857BEF2E73CF0F9EEDE73BFEFF1FFFEC94FE86FFEE66FE8073FF801FDF0873FA4BFFCCBBFE44FE02FFEE22FE8EFFFFEEFE9AFFEEAAFECE57FFDD77F4D7FF6677FC6BE06EAE2730B7D25D6DC5F9DF9861E88771C7ED6F0C1BC70E90ACF9B386665635BACD12EF3FBDC61EAA5DFFCEEF714FD2896D75FC1F0CBF6074AEFFDFEABEFE9DC854B343A69A3B48C2C4A17EBCABBF71F70FF2EACACF3FC87F92C2AFA11CB2D376FDFE57568694515FDBF6FBD45BDE641AEE7D6DD7BBC878479F27FBCF54FF6E774F6FC052A2A2967EEC1FFF81D75CA3F7FF7F63B5C0FBEBFFFE147DCA7E72E5CE4FA507E372A5AAC95FAE8FAB7B778BDE0EE9E3C01AE857BAF6F6AE1FBC0B5F01BFA6072663E68FD1D48806BC04D294296C4B894FA1BF7D13730C4C74076C0588C894BA0B7DFF923C52624D2E5ABD7051FDDA2DCFCA2908DB370636874DCBE66C37A674DC82DE0E74DB14EC7BB6C1D9FE2B185B5E4A218F72D6D1D3433BFC4E3163E99E8EB29312E70DC8290D581E1D109EE77E97CD41D0C9FAE48ECEFD300BC6F85256574FBEE7D1E27D029375CB9CAFBD34AC77E73EE3CAF192197631E859FE2B0C0F686F37535CECBCAC963791BE31573F3C3D878968D862AAB5D9E87F96DCFCF7816A8E727FFFDBFD3C0C000A3BABA9A121313A9B2B292929292282525854A4A4A283E3E9E0A0A0AA8BBBB9B9E3C79423FFEF18FF99D51139F630E84BCFDE9E75F527BA789BA7AFB49DFD8CC7A3A490682AC030E6C176B74E8F3AE5CBB41B1F18F998FBAC5F1E11E737228BDF70DCDADCC6990BD31360BC4B8013FE07E21AB831B06864729AFB098C707748B98BBC023EFBEFF01159596733D55BA3A967FF48D2DF4EE7B1F707FA00EF45577AF99E7CFCA9A3AFB1A09FA22D42D7D473D172F5FA5B8C7895C57526ABA18B3BD5C37749C982BD1AE5663A7DB7BF204B8169E1FDA88FB80DE14762D786F7603148724D8F32C74C186F64E2A282EA592F24A6E3B9E25EE0D63501AC3B9F985AC1B841E696E6995D79ECB6B9BB4BE1D1CBDB0C62FA185D6DFE181120749FBC49E1C2B1DEFED353C395792CF03A16F87FEFCFCF9F3D4D0D040BFFBDDEF28333393BABABAE8F2E5CBFCFF9D3B77A8BEBE9E7F6B6B6B63AEFFD77FFD57D5F1F949C3497CEFD57C4F6A6E9B76DF27075A7F87076AF20F73B67F1E087D3BF8FCCFFFFCCF99CFFFE11FFE81B2B3B329393999DE7AEB2DFABBBFFB3BFADBBFFD5BFE9400BDFB7FFB6FFF4DE3F320E324BEF76ABE2735B74DBBEF9303ADBFC303893761E30E1DE6CA46E0634AFBD3B640EADB7DF9D3F83CB83889EFBD9AEF49CD6DD3EEFBE42054FD8DBD5BF0D7B86D965ADA8CB4BAB1CD7686D8B7B27F8A63B0E706FB1AECA1B51ABB38F63B7EC727F6871A0D6DBCBF051F83D2F22AAE1BFB97D8C7C33ED0417927EF17C3C6736A7681F78DA4EBC0BF007B46B0E7C1FE12F69A6087681E1CE1182FB8368E83BD03F61361172ED505FB88DAFA26B671429DD279BEF48741C8E7BDFA06B288FBC533B87F3697860C26FE3FDC6812CF69B6CF4C936D1D7ED763282EA5DFFFF45FBC860E7C2E9E87BCCF343E8F9CF7BEB36791AA7493E27DB6916DCEBF7D1BB5DCD3496D9B76DF2707A1EA6FD8EFDF8B8AB6CB5D007E835D97FC131C896360470C7F0A9C0B9B57702DFC02E00774EBCE5DFAC31FDFA3E65623977F7BFB0EDB1D82E361A7047BCDD68E2E3E1ED7916C67513F6C73074646D97635ED4926D7856390CB2827BF906D7D703C7C0761470BFB33F0B95417DA079C398C6DE26B0EA46CC15988F1E20A9E1CE30902554FA8AF5B77F8DC24687C1E39EF7D47F722E5178E88777980AC139B27E29E4E6ADBB4FB3E3908557F83CB219F43FE851D293812BFE1BBFC137239FE0737C3FF1472397E874D2BF81B3235E47BD811A30ED48DDF61230EBF55C8D44D4246CF2D2862DF589C07F91EB6B3A807F69FF081A96B6816B27623CBE7927F306477F868423EB709B91E323CEA96EA32F55BA8A5BD83FD12209FFBE357ECC855DE1EB3B1B8C2B1DB60D7B6E126E7A7AB7AB6D7B7B89E95C3B5931276777DDB0BF0E41EBD395FE3F3C021D8EFFDF6DE2BF1BE8F304ECA3D9DD4B669F77D72A0F57778E0C855889FBA303CEAF218399A6FDDA18EF8049A176B18C8B2DE5C0B98106B9EFEBC02B275F590FEC2458EFF8AB541CB9DBB34A2ABA3E9EE5E8EBB8AB2B5D9792E2B7FF77D1A439CB81B37A9273DC3EB7BF4B78F4E339F6F3E7D49A3935B3435BB436393FEC7FE08F67B3F6EDB12CF659974FA299A5D0C4D8C2C35CF656A6E9B76DF270781EA6FDBDC0ECF3583D6759E7BC27D5F6A8723572196396296BB3A460E2BE257E91B68B6D7CCB1CDBDB916306DEAA381D2728EB5BEB9BA4E1B4BABCCD92335B5CCE5CCE9E218C46397CABA9252C4751BF8DAF8DFDB7BF4B78F4E339FF70FAE52726A3F3D8CEDA6D42766BFEB0BD53C0B4E0F551FA9993BD4DC36EDBE4F0E02D5DF4FB20678AE292E1BE5B927DCF7A57668FBE791B77F8E7DE09CFC21CA2D18A6EEDEA5908F19F840B4772D04A4AED0F179E8E6733573879ADBA6DDF7C94120FB1B6B7135F95DA919A56FBFE3D63EDC93633C41A0EA09F575D5C6E78BABCFA8CFB242D5B59321B3F19280F70A7BD131F126D661FB5B5F28E6D917788E0AF10E83053573879ADBA6DDF7C941A0FA1B7203E61ACC39A1DA2F8B643872D54CAF9976B69FBA3C468EF1A696037DF9F41CC39B6B01F30343B43C69A3672FBEA38591515A9B5BE09CA6D8575FB48ED1E6CA3ACD0F8ED08CA98F66FB2CACDBDFD9DC613F36E43FDD5ADFA2A5B1495A1A9FA489D676CEF70A78DA7E5FFA28DC7C0E609CC3663B5CEBD640E9AF43C5E793F1099C3B37147DA366EE504BDBAE5E37D037E71AE9B32FEA8EAD49F1FD51AC89CB2F5F6D3976AEBB7235DFF76941A0E5F370DF4FA4C091ABAA3FFB9C79D1D53147FAFA4926598A4A69A8A28A6DDDBDB916B0B5B629F87A9873AC230E1CF29B1BE3123847B955A7677DF7404919D59D3B4F4D37BEA5CA8F3F613B77EC9B234F3A729F633DD116FD885A1F44733CF8CEC4648FDBEF4B1F859BCFC1E118E358B3C24E241CE3C6660E8CBD78A8F87C53AC03B1EE73B7E68C947B8AF4B6C1EFA0D130C39FCECAB16675558EF323EDBE4F0B02D5DF8342A6D3E99BC37E3F910247AE820CBCBDB1EDF21839E05F064EDEDB7F49EB0BDEFBAB2DC217505C0FF2F9E2E838CFB77BB2DC1390D1F109397DCE3268FF7D5BC8E88E7521CEFBD2D8C431BFB693C0E7E867C77D805EBD729C1D7776898140A0DED790F0B9E88F51219F73FFC8C690DAFBE624B74DA79F623D6A59E598A28E09BF4BE58E65E072A91CF544D27D9F1604AABFE1A78D586AE1BE9F4841D23FFE23F3952B78728C2708543DE1B8AEBCCFC2C1E7DEBC1FA198BBAC11C4E7D2F309C57542794F91DE36777A547FCBD57ADFA70181D5B707F7D9D5D6DBE8E2E566FAE22B3DFFEF6D796EFEB0CBF2DB778DBC3774E79E91E35BB92A57B28772572E87BFF1648067CF957562BE5CCB11F04F9364745F7112E473B5F179A0EE55E3F3D022586D7BF6F27BAFE31258CD532ECBC7CDAEDF7B77E591F24C4E22FCE9EFC7F553946B59B6E371EBD891EF407300F7D497D6F679DC627F07FF7B5B0EFB6457E588336D195AE3F5A7920FBDBC1CEF91B7E5723872156CCD9003C5D931B0475B9B5BA4E1CA1A5A18B6D270958E7DC7F13BF6BE614F87582F03C5A547F4E64AD702667AFA69B85A47E68262DE2B1F6B6C61FFF7F1E656FE3E585A4E951F7D6CCFCB8ED835A3F54DBC7F8EBD725CD75254C275E313C738E6603D297C8EFB1A2CABA0D6FB0FD85ED0DDBB04DFFDE66F6F29E6B2F7072F453FEF0448A71F9279D63643439A7D7B50DB060E870EDC9BB804EEDAE26F79A43C93930857FD7D6C7FF070EE442C75E43D891A58A61BEDED94B5B343C57FFA931D8F6766E891D54AB9FBFB94563F60CF0D6A55D87354CAF7ED0CB09BBFF7A0936EDC6A53B4479297233E956339CE4199B372F0FCC52B2DBC3FA464A32F9527A5F62BEE3DB92B97E3987DBBE057EC693B3BA6F9E66D3E06F15DC0BB96C262FEBD3B358D6DD860433CD5D145DD29696EAF05C0966D71648CD70593AD46AE7B656A9AEBB5883501ECED5027B8CC9C5FC43C3FD6D82C38BD91EDE8705DC49D697F1823CEEDE338729E5CD71BA881CF7B0EF91C71F8606FE06A8F5C6AC7FCD008C7D175C5FD5E43BC272F538F3F5B5F112A7BB855F1EE4F193B837EAD50DD5328DB065BD5CDE5355E3FA30F81F64731D4979B7FE4386F6DD4DCBD2FFE9647CA33398970D6DF18233AFD14C787B979BBFDD0E61132F026C733C733059F27CDCF33773BF2F9F5B6364A595AA26C21B3278979A8ACB2817AFA97E9614C37D75B5A31469939833ED9C40773FF27547B4B8E5C055FAFADD50D97C7F80A5FEA418CD7705CD7D5F921E773215FBECCCEA517623E0597636EDD7DFACCA36301477D853F40DDAF447FF0FA4ABC7F233575BCCEF274CFC511A1E4F3E5F1A9A05F2B54F714CAB69514B4526E4D1FA5A4D5506E552FA5E4B4536F7DD79163BCB6515B5C3E8809E02CE783BFE511F44C4E225CF1799361960686D7C8609C6379B6D1F027CAC9EFA40F3EFC98391A7C7EA6BC9C1E0C0D1DE1F3A88101FAA2B090D2D7D6E8764E833DB75A4CFC02B5B4CF716C2D70BB7968D5275F7577FB3FFE9407B36E39347BB8C8B08793EA866E02FB1CB0E3F7E458E82C20D307AC2D87F239F87CF9D0CFDF9FF54228FDCF074ACAA937333BE8D7F3F59EA0A77297D3281C6DCB15B241D2C232158BFFD357D7294A7C77262F782A47BC386CC7C095ABAC8773550E5D9CB7E5817A261A823FCE209F4FCDAE71AE51493E8FB2588EE9DB63C6C6E89ED94C79CF9FDBE5F3EE5E339F0F04BBCDFE94876A6FC91F7BB867CF5F7A2597F92327BBCBBD16ACEB2A9DAF067B38C4DC31E717F2BE44CBEDBBB4B1F4C6F7DF5FFB4177808CAEED9F07FE9E8A6F2553DA67B7981383150BCB59DB96D7F6A9385147FADC46AA7AA23FB2AFF9D8304209D373CCE7F15333CCE7F9456D6415E3CC71DFD2D3F588C4C7F3622CADD8668FF9BACACB31B61DF743E5E5EBF34BB4E7265FB4C6E7A1852BF9BC3CB596F2E3AAA9A9A8F9C838ABAD6FB2EF9FDF177C9EB2BC7C8CCFAF343551CEDE1EA5D5F70BB93C8173A536D51829F956099524E9B8DE89AE3EAFF6CF2598DD8C117FCADD7183BFD796E0C855D803478C1667C760BF1AF6701D71092C233EDDD9A3C66B37A85F700B6CD4D6669CEBC75DF1EA606905DBC5219E0DEAA93B7B9EF5A3DDC9A954F8CB5F51FDA5CB9C7B0DC7365CBDCE1CD6283E872AAAD90E0EBA5F5FAEEB4B1FA981CF3107CE3434D162ADFED81C7A5AEDDBD10FA86FC86062C879C628C68823F784EA59798A24C193B7C53A09BC99A63F184F8E6DF6754DEBAE6DB09BCD8DA92253AD91321F943BF0F9183DB48E73BB32451F0782CFB1C65A1573F7686A3AAD8835C2B1383FB272E897100BC8E9F993D36E6359697C1E5AB8E2F3D82B0554F8B8868C956DF671D6D6D14D172E5F39A26FFFB6A3E398BEFD778F1E51DEFE3E4517B7D17B1F7C68E7F36B9F6450EA9D52E6746FEDE11818CB95D54ECBDDC58C7657CE75BB90B3FC2D97E0C855C35535C7DE2DF931C85D0A9BB5C1F24A7E0FF11BF8D45A5BCFE74ABF79722D39A01786BE11F15FA53C6BB0B39F686963FB3CC495C56F38D62C6452E456C33BBC36BBC0EB77C73D7F4FAFEB09D4C8E700EF938BDF5F38948562EE1A57219F235EDE83475D54D760A3BCC261AAD24DD2EEF3D78AD7512B9F43FE056F561EEAADE5715183D9B6A5D567545862E5FD6FC4111E197FF33E41DF1E27D6D6BCCE58DBB4EBDB472736E9C2A5668EB91A1367A284C45EAFDAA2D9C39D5C38EB6FD867FFDB2F0AD957DB31F65F654D9D28DF623E8F1D1FA7F4F5F563F670777B7BA9E8F56BAAB42C8B719A4BD5429E69EF5CA0FFF5BF73E8AB33F5ECABED4B7B3187EE89B534ECAAF75FBEF6A91CBA2270A0B3FAA7C55AC55DB9B3BD2377E51202E17FEE29FCA947291E5C28AEAB747E30F9DCD46C215D56033DB95FCE72527E5C953DE69BDCBF635000FBD8BC2E146BB741F3D1F870F86C2B6FB5D795155DC1FF07CA362E92E2C3018EFA2AD5F2F984ED887C9E13572DC641855D96F1772FC595BE3DFD5E192337A6922A9FE8A9BFB9DB2E9F47894FB4EB9690A324F9DCACA03FF02636A1F4BEC0B693750F42CE86ADA724E34BE5883F29E926500EFDBAE3F97C9E58EFAFCF1F8FD711CA71A6C1757F83C3731E55B25E3CFB61258F6BCC67D807CF10B222E46DF0F9CDCE4ED6AF3BCAE790DB257B38E8DB73F20B593E7F7CA348D457418509D53C7EBDB543C13CBA037D8F90B1E15FE5E8B32D95438E74CC272E952F89B6C3B76B617854B11C7C8F72A598D3F6F2F64ECE67E2AADC95EE41B38753973DDCC2F21EB5B4CDB18C891C6A4AFE8CF267CC3A1827CF575E177C246DB3DEAF89C0FF8E733610281FB890CCB3A28F261C74616AE5F3B8F1C9237C0EFD61AFBED31EDB3798FA7663D702A3BE699A3A7B16EDB131B20D33DC3609372BC79CE60DF0F8DEC57DCCC3EF517CAE8BF913FB69B0DF34A53D39581388DF27C5FC8567B772588E3187F2C9F68E83F30FCBD71796F8776B5D03DB8A866D9C6970DBDFE0F394DB077BDD05F1D53CAEC1E726C191718F1359E6069F5FAAAF679FB563FBE78D8D94F5F429451737D319312F171497329FDFFA228B65969ACC7AAA48AFF35ADFFE428CAD4DC1C7D00363DF77737955B9BCD9A0B8B78BF219B1BE00D74F9BFA8E95EFC0D733FA119723BF98B372D6510F1D2F7F8AB5C2613962B23BBB0F47AEC2DEB8AB783258F7E0FD599D99635D37E74013F72EFD8E3D6F94E1774FE2BA4077817A600F8335F6CED60EEBDBF7F69EF3FE3C7E83DD17E2BB4B3671B81674EDD29E1A7CDA24D945497E8924F95C6D804EB5A27A9CCC87F189A4DF23493E97FCD510A760A6B79F7F0BD47E4120EF095C992AC6B55CDF5E503C428FE24C9C1B17CF211C6DC31C823DB580D62FDEE1EF7FF8437A75E52AFB561E2B17EFF9EB1FFD885E7DF0E1B1FD248678CFB9FCF32FF858358C330DEEFB1BFB5FD18FBA783F2C3B6F882A6B26D85FDCD03EC5F161907F45F23F4F5E5838A66FBF25E4F6CCED6DBB7D7B83E0D791F14D2A2AB5725DD82BC2677EA1F7B9AA82B9FF13AABD2547AE823F8FA3ED89737BB8496A8D7AC0B952F03B62C88C3534F1DE3A7EF784CFF9F8D272B66DEB4A4C663BB7839C6D25D47A3F4AACCBAF50C3E5ABBCEF608C89A3AA4F3F13D74AA79E8C2CD1D61CAEA3FAD3CFA9E477BFA7CA8F3EA1CA0F3F727B8FDEE234F33960195EA389E9ED237C1E49F1DB253E9FB30C1DF8A08B71B9F1F35FF07E05D686584F42A7BBB3BD7B2C974F28EF097CFE6D5BC711F9FCF12DF11E941A68A0A93BA8FA765770B64E5682A77EB28831B8FEF63B6C03F25C610F08BF733964781FCAC331CE3478D6DF90A3617B89BD1DD8A53FBC52484929D574597080DC1EEEB6C9744CDFFE4E7C3CDBC349FEE7993979D4A433B2BC5F9156C775267E5B4C1505DD5EE7921E7433C62392CFB372582676768CDC1E0E7C0E1D197EC7BEC390F86DA4A696F505D07DB9BB16B0343A7190EFBCA595656EF8BF413E874C60EB34B14C057B38C8E7ABB6595E4B60EE5D9D9E65F91DC7634F43CA918E39DB93EB7A83D3CEE7FE8C2F7708B5FF39EC5930FF4F1EEA7AD9F63D368ED7A2C6D878BBFC1E8E7BAA286CA58AAA5E8E4D3D72B8CFF228B69B81BD9748E86F6FE27269F6702717AEE473C4724B4AE93BB0A38C375142D234A56758292B37FF88FF79B4433C19E8DBCF565551EEB3671CEF15DC5F5D6BA0DAFA6D8A4DE8E77C25A82F3EB1D7A7F870B041820C0A9916B1C6AB3FFB82E554C772FD854B2C7B3ACAABF2F311971C7BDDF232BE7F518E7986AF21D622523F49E5B00DE94A4EA5CE84446ABAFEED818DF9E4B4BD1CFC86F32C85259C171CFFF7CBE234968A35AED2FEA81C9E1CE3097CA90731E1B15F10EAEBCAA1F1F95160AF88ED2DC5B8432CFDB5B98580BFF7018582FFB91AF7CFA1930A74ACFD50F6377438D0A3BACB01E5695BFC2D0FD57D6BF0AFBF07ADB06DEFA32A5D1DC77097FCCFBF351A8FF1F9E705051CEF55E2F3E4B427A4D32FFB1D4F06FB36AFFFF11F69FFCA5596539193043C2AD9AB60DFE7F55B6FD1BEE0828521EB517DD5C6167D2738E6BB7FFE67DA7F10CDF226EC32ED7BF8E21375E3987DC1F3A817BCCDB9BDB12640F94F7E42DFFDF45FE879732BEB0B615327F1CFBEA8EFF58F7F4CDFFDFC17F44CDFC83A45EC47F3BEF3D2EA11F93B5BD481B5882B78728C2708543DA1BEAEC6E74721ED67CE893526F8DCD1762458EFBD3FE871D0037BAA1756F33DA9AD6D734B7BD4D6394FD3F34F03D2168DCF2317DEF6F7DE8BEF68F630A610F85CCEE34A80BFDAB8E0DAFE41E7B12F3DD6B7838F05576E08BE7EA964272278532A7FA1B0DEC67C682F57B0137E21D62828FBEE97BF52B405C1395C2EF85EB15C5CD355B91C8E5C853585AB7D6FAC4BA0F3867E5B02D632F87D697C92D7150074E88E319B02610FB73C31C57A796FEC7C357D7B60218D297C1AEE451DE4D419F5CD562B747CBEECF27B20A166EE5053DB343E3FB9F0B5BF6711AFE8D01E2E617A9A0A5EBDB27378C6E6263D1A1DA5ECDD5DE6F359373E6978C791EFC5D35CBE27D11EAEF8D7BF3DE68B243F06F22A3EA1E3E7DC6787DFF1091B35EC79433F8E731C9FA912AF0E5554F1398DD7AEF39E01F236A15EC070E71EFBA9D47E738EF711B097813A3BC471AD51D1BC5FEECB3D7A8B60F3796DBD8D2AAA27A8AD635E317FAEEA20DEA321AC6303E0CB1E8A79167165E083257D47BEE29CBC2132B41FF7030D04D4CC1DE16ADBFCFC96DDBFBD3EBF896DA2E46BF2C9C9354AB95DCABEC3B06D42CC5979F9D8F03CB59619A8A5B885FD96711FDEF818ABF9999C44B8EB6F708CA44F86BF1AF4ECB06F97FCCF2FD6D5D12FAE5EA5CCAD2D3B9F5FA8ADA5FFF9EEBB9C630DF670F06D434E3679EC0D09C6A25A8E2F0598FA963DCAE56B73D3667FCA8359B71C8E5C851CA48EEF89FC18D8ADC11E0E3118D16F922F1DE4F3D95E33FFB63C61F3583E878F1B8E85FD9BFC77D8CC23D7E7D2F8943D463CC6C06C9F9966FB0778AF11D7F3E51EBD85333EDF167C36769893C41F3EEFE85EA492F2516A689E890C3EE7FB0D4C8CF850CCB3C8A128D701432F3C30B24EBD96157BFCB84042CDDC11AEB649FEED9562DD6A195AE335ACBC7CEBE94B5E5F61DDD5615A64B9CAB11CBE93B00B447EAE48B9EFD30A6F752B984B2579FB71FD14E50AF95BC2E3D6B123DF01D88C42DF6E7412BF08F52376873736EEC1D417854A17A5F6783288E75E7BE6AC2AE2C9C09FE1D9CBD747F83CF5492697F9C3E71873F09B749CC3D48C40E9AB4FE23CABE67B5273DBB4FB3E3908E45E892FF3AA2FCFFB24F0B927B2ABD231F017C39EB637FDE5AF9CEC2B02259FC3FE12F278A0F5ED887B007D1038D231A6B1DAB0F7E235FBA3438F659BF3CCEEC9154EE23CABE67B5273DBD47EDFB02B427E28C4CB405E43E80B03E1DF182AA0BD6837E29FC16F0839B4608B1D8EFE562A874ED631AF4E7BA789CAAB7401BF7E4FBB95F3BB3515365375463D95A6D4D2CAE29BF833869A5EDEF3A9CB69B4C75A96C79C6B2A355273510B9F8BF8108EE5BA3C03975567E8399F1CE2E0C9AF8FF3E12F8F36E03A95E97ACE092F95D717B5F1B533A2CAB98ED2649DCB58A1121CB90E7951A4BC274AC71CEC4F0CB2CC3C505266F7A383BF1D74EE93AD468E4F8B4FE449817EDCD9B5E49062BFC14718E30E3EE7D65A3DEBD5398FB7786FC69B5B39F623FCFA10370F6D5D1819659D3FFCD49DC52657FBFEF9C1F9C1CD7B1D282076E0E8E426C72B330FF96ED72E1F4FE1BEA74043CDF7A4E6B6A9FDBE31BF60EEC13C87FD46B6E39D538E17AF462C0B59047B95F06146BB710FB03B0E477F2B954F18DAC9949A7EE4B766C1231541E073C45ABC1BD541A9E9668A7FDCC37EEBF2F2CCEC41FE0D7BEE4A7333CAA3D98FBE5FB13C39B59FE34614145B29B760F858ACBAB40C0B3D4EEEA3FB0F3AE9E295162A2E1BA592F2B123E5FAC6694A4CE9E33AD2332D1E71842357F1BEB4437C58477BB8C1B20A6A7BF888FB1E5C8ED8C9B065C33A00F13A9E6EEFF2276CDDC0B5523E1A57BC2AD931E8BEFC9ADB80B8358807D77AFF01B53D88E6B870F85DF221C37B05BFFC81E252DEF3EF761807AEEED15B8482CFE5E30FF60B5847C3BE107DD0F938892CB84FF1FE21BF0E6C181067D89F7B520B4E22BFA8F99ED4DC36B5DF37EC82101773CE3218F6FBF105F02D6DB8724D15FDEDAB6F02D654E09B61C1F12D77EE72AC7FC88C1CF731C0CF3B12E1C855B035DFDB7FE9F418E8431CEDE5E05F2FFD2FE52DC527F2C4C0DE4D8AA1E98A57216FB3CCDD6B663B389CC331E0C5277CEF25BBBB2D5186FF773677B87CACB1859E3D7F19F1F952E5E36F7A769BD2731A29A7CAC47E194089718A72757D9455D64985CD564A4EABA6B2EE197BB92F18F1407F136C9CC4F74ECDF7A4E6B685EABEA117C5F789AE3E7B9E1BB689AE7C63732D01BA42E9DD06760E63292146D1A0EC77ABECF863B6D6B27A1DAFE1A9DFEDCA612C4360C86062B86AB704B3ACFD682FFB478BBA76646D37BB68BBBB6B39CB7B124C3E877E013A60F409F8FCE9D3670731449FBFF2A9FE9304B5DBC3A9E5BAF23E0B369F43AF8298860F868618C81D087F0DC42D460C63E425485B59E1CFC4B9398E738C4FF86B262F2ED283C141F6D3BCDEDA4A89B3B3FC7FF4F030C58C8F736CA5F8A929AEAFDC30C67E22E11C7F27F1BD53F33DA9B96DA1BA6FD8C9C726F4700E0F9D7E8A759D49A9FD343EB545ADC679AA6DB0D9F72A1DFB0B5CFE4ACC07CEE27AC88F4F4933D383475D34BBB8CB314EA15B856F05ECF83B4DDEEBE9A57663AF0B9FB5F5535C276C6ED06EDC8F6578CD697BB8FDE27DE71C380AED57EA23F9B5D0478B2BCFD807C1F13ADE8E335FF9FC08843CE7C973384DF0D51E0E71D7BDCD5D11E9F6701282C1E713E23D4B4E4D677E456E69F0EED7A5A5F4694E0E7D515868E7F35FDEB9C3B90411DFF8D3DC5CBAD3DB4BDF5454D0799D8ECE5656728CC4AF4A4AE89AC1C0DCFF7064843EC9CEA69B1D1DCCEF580380EF515F5C76839867E248DFD84236F16E0C367753437E13E5C75753414235DB62580CC1B5F73989EF9D9AEF49CD6D53E37D9B1DF950C8B0C805C371C214EC751C8F0F378EB447B417EDE6F62BACE303D97677FD0D1DAF339D82236033E6F81BEB43C4BD00568573BCCD7F7E52E0C855D88F76958F05F9D8B1775BF2BBB779CF9AF7B7A31F518358F3A11FA1AF47FC5B5B67B7DB6BC921E570E27D77E4B6ECEAE13CB3B0B3436C19D86222DF0B8E85EDDB94B18B63CCC0BEC3DB7BF4B78F82C5E70989C95C879CCFBF282A3AC2E7EF26273377DFEBEFE7F80A90DFC1DFB7BABA98CF11E3F87C4D0D733E72175C6D6EA68B7ABD9DCF1177E9724303D77733BE84FEF0EE7BD424E628F0F94C9F85DACA5A39D6873EB791DFA3DEC6DEA08E3F251D5FA403E337DC6D88C4B60513BEC6C59F402E5787BC5BAB66E7F2E24490E3EF7B05C169DC7E079DB862FBC53113881115201E9C73D6473E00BE3FD07138FEBE8DDCD902AEF65A4F1B1CB90A79A61C7D18E4C798D23398CF618F06602F63B0AC92EDD9113FA6FEE265CEF782BD705779D41D01DB39A02B2985F3A50188258A3C6EB07987BD9DED704D090EC7BA0176798ED7F0E41EFDEDA360E9DB779FBFA2C9E939D6B7E7ECEDD939F9A3CC4C3B9F5F6B69A1C7B3B394FDF429737AECC404DD339BE992E06CC454826EFD82F8BC2BE4F6DBDDDDCCF35813E0BC73D5D5764E47FD88C950DF64A0B5AD1D6EC3D2EA33B6FB44DEA384A45ECEBBADD34F0575FC05F2BDD7A0C1197C1D67D0E7CE0B7916F6A9B0FDC56FCEDE73A563C30949176DB974859A6FDEB6E79E546A3F8EE51C4BA969478E0D757F3B02F19E9CE9F7E1F7E4CF5AED24C2577DBB1CDB9B3B01BBD6DAECFCB1DFE053B132E579BC765FAEEBCDF9C1E0F315B12EEE30F58AB1DBC2F239F6C2DF4F4BA377E2E2582677979F00F982FFE3C68D83FDF343991DFC8DBDF77FBB74892E09991C75FD363A9A8F495E58A0A8D472CE21DCD6D94DE3782FDA7B399E26E4F25621A79B1BBABC8A93EF0B343ED7100AF8C3E7B0815B181A61BF6DE49970C5E7AB421E86BDAEDC4F375C90F87CA3567FA0CB14DF1133C4159F2F151473BC4ED83187A3BF35F807CD1E4E1DF67000720CD96617583E77C7DF72DC1272F8677979AC4787BEFD83F47496DD3FCECEE63D747039F6DDC1F190CFA17B878C1F955A4D31F109141BFF98F97CB2BB9FF91CFBE6458F6BD8AE75D11A98B8AECEA0BDF71A42015FC7D98EE067EC9943FF8898D4B0AB76B6CFCCC73D88A669B12E1FA9AE0DFB3DF35AA4CB447B87322CD6194F77F694DB2FDEF3A745253478ED3AE7BCF2641F3318FDADC13F782B9FC3CE007E0186BBF7787C23D71AFCCE31EFC37701BE6BD081E37F4FE2B7ABE51EBD393FD8F9D5BCE1F3BC172FD8C60D7670A92B2B94B5B3C3FFC30EEE5E5F1FDBBE232F117EC3FFE07BD8BA435F5FDB35C3390DFA0E756BD0B7A7A49B198875A0D34FB9CC47140868EFBD8650C0D771A6F44EBBAA4B6D3916BD697F20DBAEBDD7E1812357B5463D60FF6F67C78C35B59039BF48FC769E9AAE7F4BFAF317F9FFCA0F3F669B77C42CC09EB7312E81F7E2E5FBDBAE78157BE340C17FFE17DBC021768CE1EE7DAAFCE813D27D7586AA3EF98CE3C720661CF6D8477475FCE9CB3DFADB47E1E673D8C1FDE7B7DFD243AB95F7D7FFEBE64DB67B7B3B36966574D8B643570F59FC9A008EF95F9F7ECAFBF0B0ADC3FE3AD600B0873B23EEADA1D9C0F239DEC1F6F2566A2868E65884FABC469AEA739E5F3810D0DE7B0DA180EF7C3E75CCB6CEE6C2C713C787FB5EE530C8FCEB2538D3B905B2EDDA7B1D1E3872156C395C1D73103FCECC3A198C0BEC27C1E61D36ED8803079B74F8F7239E19ECE5901BDDD9B5E4906CE0CCE2FAB07503C0D7531DDD6C038DDF713DC4B3C19A01F9B6D7668EEFB57B728FFEF651B8F91C5C1C6FB3B10C7EA5A989791BF66FB07BBFDAD2C2B66F571A1BE9BED9CCC7C03F0DBA76D8D7414E87DD5CDAEA2A15EA07E8DE83681A189EA641EB817C7EE77E077DFEA59EE30C5EBE66F02A3F912F38EDEFFD5DAC9FF7F6D976A2ABB79F26A6E7787D3536354DA67E0BC588757143732B198C9D94959B4FA5E5557CFCDDFB0F38BF24CE2BADA8A2DAFA467B5D52DDD3738BF631A9D3371C9C278E696E6DA7F1A919EA34F5D1AA87B62F910EDFF9DC3B7B6FB5C56DF6A63D816CFB697FAFC385D2B7DF71EBEBE1EE9809313F78E233E2C9B594EA429CF6B186269F7D553CB9AE2BA88DCFE572FADB7171CCDBB071FB4D5414DBBFC1671D723AB81C3EEA5F9795D197C5C56C1F87FDF4AFC4FF4FD6D729ABB283F93C263E971A0DE1891577DADF7BD823969457D28D9BB769EFF92BBA75E7AEC03DBA1715CDE309FA1394F7F40FD01FFEF81EC7B3C679EFBEFF0173FDD6EE3E5DB97683769EBDE0635186BC9300F2495EBE7A5DACD74699C797D636F998AB37BEA5DBF7EEB33FC5D229F1F5F1659C8DDBB6A94A3721D652731EF9D174F52E71AC9870DFAB8456D16EE40AB64EB8CFB982DC4A35755334B3E07F8E255FFB5B83FFC8FEE9BFD863A23B8327C7788240D513EAEBAA95CF25401EFF202D8DB91A3C0E39FD6E5F1FFBA961CF1C7EEC00ECDE517EA7A787FDDB257D7B627211E5178527EFFA697FEF9F64E58879B793ACE3532C2F8F4ED8388F5F765E01FF9F5B50449535B5343832C6BC6E19B6B29C8DF38C5D3D5C07F2F822EF1F6C21C0DD52DDDB7BCFA9B0A48CCAAB6A68646C92DA3BBBF9BC7EE412D97ACA6B84BE01FFFC922205BE8CB3B9C55DC684E0F58595676E8FC771EEE2A685F49E45DB7BFA97697ADE3D47236EDDC8D886F83CEEE71DAAFED6E03F24AE420C99B5B985033F68C4C8953D0FE918E4D8E3B8E9626E416E3BE9187CE27CFCB6B5B64133625E829FD38E9833602FB7343671A41E67C075A15397E4E2F5F945865417F221ACCECCB1AD1DF2AC49E59EDE23803A3696578FC8DFF81DF17F61BB8AEFF89C3E9C2B95DA1D0A3E2F78F58AF5EA7193932C67676E6DBDB181DBDFE732C8E4B06BBBDCD8C81C7EBDAD8D6575C8EDD84FC76F880D073DFB1921A343370FBB77B687DBDD65FF73704041710FEBDBC331FEB4F75E4328A08D33ADBF4F0324AE824E1BB6669047F15DFA948E01D722CF19E2BAC03F11366FF2631143063108101306B66AF0EFE84C4CE6E3A458719EEC63A32ED8C3013817182AAFE27D7DA92E703AF2AF49E59EDE2320D5817BE94E4DE3EB21DFCB41CCB94E6ABE75DB2E972B9D0F0483CF6DE2DC3C718F6D1DDDEC7FCEF1DB3A3B59AEFE434202CBDF723EFFD9F9F3FC3B7CCFBE147238F6C73FCECAE2CF5F5CBDCADC0D5E3F5753C3F670EFC4C7D3EF6362D84F1DF2BCE47F7EF1CA552A2AADA5B24A4DDFAEE1E4421B675A7F9F06485CB5BDB1CD322F6CD210DB0DB9C6A5DC3976F9BCB59DE573F0B5249FC31E0EE71CC8BA835CC76CAF99391F316020F343F695D7E30C381EB940ED76982387B2BA5827707E7451F7AA6D96FDE5902315BFE13A9EDEE3C135A699BF1DE573D8F7E13AF27D7C299F7AA8E2C32196CC8C689BB7FA765F01F91CBA5AD860856BFC69EFBD8650401B67A1C5498CE31C09487DEB2D2D9E8C0AE2C9C8E71B5FF9BCE8F56BCA7FF9D2ED71F92F5ED8F93CDCEFBD36CF6A0805B471A6F5B7060D8027DC1D887C2C691959F678AFD83F87BFF87BC9C9AC23BF6FB1287233F6D5A17B07B04F8E98AE880FF7F3CB97F9DC5F4745D18DF6767A2F2585F5ED380E3A79291FCB7B1F7CC87BE8E37EAE0B077DBC77EDBDD7100A68E34CEB6F0D1A8050F039C63F6C9161D32CC9E799DBDB94B4B0C0BE654F3637ED7BE7B063874D1BF2AA20DE1B6CD661F786DCA9924FDA379595FCFBB71D1D9C9705EB812F0A0AF877D8CCA12EF89F27A5A6052407BAAFF7AEBDF71A42016D9C69FDAD4103102A3E7F5397737DBB94031D366DF15353EC5F8E786F520E74D8BF21363BDBC2096E47FC18F037E2CB20CE3BECE290730D7549FEE75939F95EC9E75D86B6236D472EE59745251C370B7E08BEDEB7060DFEA2CFB242E6C155EAEA59A2C5D5373E66DA380B2DB4FED6A056844ADF2ED5017D7BD1F7DF735C37C47E038EF99C8BDF3E17F236FCD2E0BB068E8F191FA7DF3E7CC8F9D8A2C4B9B08997E2BEFEF1F1638E2903DE87BDBBA46F473C9394B4274EF9DCEA28BB2F2ED39CBE819ECBF2AE49B999905B7BF7A97B3F5D39B4F73E72801CD4DB7BAFC2DE0E5728AF1AA7A4947ECAC81E381247451B67A185D6DF1AD48A50C9E788F181982290CF218723B7F923AB95E570473E4F5D5E664E873E1DBEE4D823874E1D3E6EE078E8DCE1BB8E38B0C8CB02991CE5380EF23BEA403E962799D9343CBA2AE66ACFEE5DCAC1883CC9A3F58DF6DF805E5197A5A8F4488C5F4FEE3BDCCF578373D4D6DBE8E2E566FAE22B3DFF7FEE4253D8DBE40A884F9C5F34C2B984E4BF6BE32CB4D0FA5B835A114AF9BCB8AC82E5F35CC1E790AB116B1DFCACA47B87DD1B6471E458C171F80E3D3B6CE2F01DFEE9D83BFF3C3FFF2017BAE07EE8DB2FEAF57C3EF2A5DE7FF0901A0D26A7FEE7C817B95654C2F1F9F15DE2F31921D3E39D450E1EC8EC13E218F8016E6FEE7825A36BEF7D6460D0BACEF279B8DBE1493B75FA295E13CBDBABC671065D425D838D63CA86BB2D81861AFB5B830620147C3E6E3EC879B4B2BEE5D65F0DF6EED09D83AB61D30EDE475C57D8BAC1761D323A6CE1A05787CD1C72A3636F5D8AFF8AB2033E2F1772D719C1E7034EF91CFCBDC439782C07BF59C738A7F2D883688E17805880F85DB36FF7E199DBC213C3C75B802393520F74D8C1CECFE3091017C3957D475351F3B173D438CE3ABA1729B76058E3730DB42CE6FD6F6FDDE1BC0DC8CD902CE425C4809EB0CD729E067C825F50F6E0610C998746386F038EC1B9F81DF5FCF6F76F739E06F84A01C5A5151CEB19FFE37CE476C27952FDC8E3041FA782A252AEA3A0B894E34BBFFFE1C7641E1CA1EA5A3DCB7CE1EE9F4022147C2ECF6DE48ECFC1D7D0A323AF3962B283B7CF0A2E87FC0DBF34E44B85BD1CDBBA0F0EB23C8E72E938C47C95FCCF91A30BBAF61EB372BBC0E7B6A4148E0FB1B5B6A9D81F80AFEFEF697BEF1393FB28FA5117CFE103C36B9493E759FCF496F639D62317955AA9BE695ABCA7A3416DA7ABF1196EB81B33BE8C4FC486EC11731E6C4010D36A716494068ACB38C635CABA93D3A8FAB32FC8949E41E34D2D01B90FAC8DB0466AEF5A087B9F86FA1969380AE4FBF9C5BFFF075554EBE8EB6FCE51744C2CC71643EE44E45C30F599F938945DB9769D732FE07FFC0EFEFEEACC59CEE1807C1CC3A313CCDF2962AC42DF0BFEEE3C94BB9097A9518C6F79FD97AF5EA3CC9C3CAE0F314A51F7675F7CC5BE565F7EFD8D98774AC2DE3F8144B0F97C797D9FE775F3D0EA615DDEC59391F4EEC8A10A7B37E8DBDF4F4D65DDFBBF5DBA4497843C8EDF7E1B1D7D10D7BDA6C66E0FF7C9679F53769EF378AF13627E5B11F3D7965803B26EFDBB3FB1ED9CE3712DE51D549D514F8509D5B4B1E8F9DC1FECF71E710C91436073557CCE2ED05698F389218FD5E8C426C5C49BC47BB8EFB18C3E39BD4DFD83ABE2398DB1DDB61207209F1AD6D3BD88D3B8B12DAE25EEDB4BFB44A7ED368FF85D07E22DB6DE7FC039971BAE5C63DE447E65C488068F365CBE4AD65AE44D6EE01CCC9E8E19F8542056243F5B21BBAFDDBA4D2F11AF5966B3E96E9C55EB0728BED448895526CA304E5176EF3CF5345B6873799563676EAEACD18A982F91A319B92A02D1A7D07BE079E27D57BB9DA1B7D0F8DC3BAC88713B25E6A7F5ED5D8ED989DC87B38B2BFC4E03838739EBF13925C620F227E27F00E5E01EFC267D82E301D421D589F3D73677589E97D78FFC4CF88E63E4F5E0FC69C1F938469E8739D2116C3E9F5938C883847C8B077579C7E7D0A14366873F1A6CE760F7861C2DB08103A7239F0B3E21BFC35F1DC07971D90D42568C651D8BDCBE7D45360F9A15EE491ECB71F1709C54D64C08D97194FD85BCB9F760BFF7F0A1432CFEE12A1DCB5AEB0B4B611D4B98B775FA2996CB30977B338FBB93E774FA0E7A145B2C9E6901E51618E8D295C7622D7EC017CEE0E9F503118B12CFC228B81C7B3388D90CEEDD1473D353C1C38B1DDDCCF7E3623C7575F7D0B4A9D7693D1607790131A7C79B0DB43C69A317626C7EFF831FD0F73FFC21BD8C4FF0789C555A96C95822D619E25DCAD9DB3B88A358D4667FAFAD0AEDD80DC01C67369F3CD9DC93FED6A0215C0885BE1DD8DE3B80B77C8EDCA8B07F038F274C4FB3BE1DF958A093C73E3BF4EBD0B9636FFDD1E8281F87D8B0E58631DE2B41BB2133B675CE33E46D527A2FA1FB4DCFB450DA130B25A7F5FB255B48F523378E29359DF3E240461BAD6FB2DBE09D44F8A2BF863C079D3BCE55DAC70627791B23D8D376047A7E46CC02702F7F4AC03514743B8ED776D91671FE90E07BAE4BC6B79EF0B97E60809ADADA286D75F558DFE0FDB87CB585EDD70A4BACD4695A2463F702BF0B8323EB34249ECDDAD60BAFFBE1A4F2DE49BD2F0D918F50F139F6B133B267C49CDD4C5FA5A5D12331BF607F1CF66CF025870CAE342743F6862F3A6CD7B1478EE3A06F87EEFDBF6EDEB4FBA5237E2C6CE1C0EF527EB58F3EF994F747063AFA28E7512555A4D51D91CFE5F96B25597C787483B1B0B247F3CB7B7EDDB3F4DEE7DE4AA6A4AB8994975A45993185949BAE67FDB8749C637E0757F91EE4ED77061CE3ECFC50E4923016D5BA2C77D606C7F3C60F7564405AFD00AFEDDE8E8DE5678DFFD5CAE7F2F135D6D8424FB79DDBCEDB0EC79DA76D51D22979C2E7AEFA66EBE94BB677D87DFE9A5A8DF3AC871A9DDCB2E748B78E6FFA943BFCA4F2DE49BD2F0D918F50F2797E9189EEDC4B64FF72CC29E96B6B2C6F23CEDB938D0DC53919F1642077C30F1DC7203E2CBE233F3AF6D4530E3FA16747BDF06D97ECE18CDD3D94935748DDBD4B1497D0C376CCCF5E7E6F6F53A36186529F9829EEB1FB3C76BEC0CEE7623E6D116B8D4AD13EC4A48F1A38CA331FFF673CE5E40FD1BD079D6C0FD657DFE9B2CE41EB96E8CF67346E7BCA90FE5FD97841ED5D2B2EE79B50CC45EEAEE1AC5CE977E3618E4170126C24D3C5F347FC818CC318C16AE7F3F981611AA9A9A585612BAFE11686ACBC47D2FE28D6FE6EC9CF81DE1E7BE5B08BC0F9B0D778F6E23B7A7A682BE08B3D1CFA0EBA769D7847A4F7231436802795F74EEA7D69887C848ACF5736FE24386B8AEE3FC8A25BF50D3C278383217F7F9491C1FBE1593B3B5EEB549D414DF9D5F2BB6798CF01AC3DC0E7529F2AF52B6430CCF9DDC9A954F6C777D99FAEE74926F596965353431335E9BB0E74B8FA8637BA5DFC2F3E75FA3EAAACAC76DA26D4BD343E4963A29E819232DE0B805F3D72087B22FB4BC01E31ECA1614738DB3FC07985FB73F3A9F1FA0DBB0C093E427E627013F61AB0CFD072E72E199CB4CFD53C194C7DBB05ED116DB57574B3AD9A2B7B355F80BCCAABD3B3A27F67B98F57A7E70E7442D05388E7B6BBF1C66E10B11A6043D71197406D0F1FB12EC3D6D94D93ED1D5C8EE7BC595422D6096F7C073CE173E8DA5BABABD90EC571FFBCA5B683EE7D934379B155A4CB6E205D560375744C53AFE83FC4A1B3CDEDB08DB2AFE3FFA4E1A4DE9786C847A8F81C802D624E7E8B477331E408D8B64386BFDAD2C27BE8D0BBC3FE0D3EEAB065FFF0C913F641C727D605B09DC37C95B2B4C4FAF61BB76E733E1667F670C1865C3E2F15F75320D62B85CF9E1D93CF8F40CCED3B87FBADE04A70C0D39D03BD3FECBA1796D7581677763ECAE0ABA154863A51F7A6901361CF8CDF200F826F667AFABCB66DC6F1B0B1DF585C613B6CC4DA5916BC68161C048E422C3DC8A71B4BABB43832C63C8672D88DC9394CDE5F7258CD528CE0128A2E6EE367FF494E0EC722C0F3C73E0DF437F271833D17ECE13872D6AC6C6FC5D147A157AC9DF6443FC0B601F2F3B642DBFC1EFBE299605D837514F7D5DA26AD19BB6846AC259E497BE1B2670FFBF8BE9C3CD1DEC163CFF048CC84EF3CD7B7971ECAE6AEF4EDB047340AC08E55D2B74FD8C4B85BF1DE9740C957E42440E3730D6A4528F9FCA02ED7721674E6C8BD06595DB25BC75E29E668F8AD7D9C9545BFBC7B97FDD3600F77ABB393791E1C8FB91CFBE979CF9F1FE8DBBB7AA8BCAA91EA9BD628AF60985A3BE68FC5CA0C26E47C0E7D6785E09E6401977C2EE676F8D161DE9EB30C3157820FE5C780B3EDF655589F600FF6F0D315D7334F88BAA75B8D34D1DA2EF84BEFF53D41761DAAA8A6B1433FE5F9C161D62583B7F17D03DC2964FEB5C3D8F852797F6E017FDF16ED44F9929CC75C00FE25F027012781CF91A307B1073026F8791FFA334880DE076346E2AC96B60EA7CF4542DF83687A26DA031D08740DC1180B58EBAC8AB519FA438A31B8FFF2F5D1F74AF6ECB14EDA7BF6E2583C4289CF21B74F1EDE9B277C0E5D7BB5187B78B702A56F87AF9BB9B0588CD341D6211863E3A9F9D61DD6FBC0472F507386DAA0F1B906B5426D7C8EB8ED881B83FD7100F66FE071C863C8A3FA716626CFEB90D7E17F8EFF25FFF3EB6D6D143D34C436BC07F1E1BEA6BB5169424E5B677FE88DED17218DEB29D7B743DF09806FA206168EE8DB1D750636277D0D6E6B12F36493BEEFC0BE197C0E5912C0FFE237E8DB9BAB6A9CB669D6C1FE8AC179683A849CDA20E6E18E233E5FB03B971F0BDB2EAC2FC035F80EBE91FC97F17D6F73871665ED97CA012E17E72F74796EAF20F998FBAA6F7FBAFFD2E97371D7DFE34246C69E02F608C04F90AD5DE9E2F11CC1D7D3E2FEE0670E5FB345EB382D4FD8384ECBA8BE817521CBA2AF247F30C7E7E1AC2D12C0F71B82CBA11BD95EDF52BC1F47C8F5EDD2FA47AEBB68D619A92A434F75398DD42DFEF7D45F0D7B2E6803EC02A08B816E03FB02D06FCC8836A2AD5B4AE32DC2A1663E870ECC26C65F7F5E01FBB0629D3527D6A81873B64E13CDF4F4F33A1EBA3FE8E6E00B29B7CDD510D9501B9F43672EF99183FBA06B87EC0DBDBAF4FD86989BA05707A7E377C9EE1DE5F87EC0E7D514FF3889AE5E8F151C179E7801D27B9FDD3A435955264A11BC9E2464F39B5547E738F81C3BFA202BD97F3789DF5B053A75265A5AD9B3DBC3C10E4EFE392878C7957FB3F4BF59B6A680FDB8A493D5C964DE18D3CC91B50774D37D42BE864C6BF3E01ABE944B1874685FEEB367FC9CAF3889F90F3FC68756AB22678DBBB8BEF4DD26BB1EB028E6C6A7B3F3CC4FABD8AB109CB527D60772BBFB41593DD557AE526D4E1EE7F21911F329E6566B5905CD183BC99295430335B5D4545145C6CC6C8FDB72A7A89F2E17BDF113AF2F2A773ACE9C017C5EBEB545257373942B64F442F18CE5F2B965688DFDD4E09F89FF7D19EBD84F808D0462E8E0FBB658C3C03640E3F3D0C26CE8A7EAF45A2A8B2BA6D2870554165B4C45F7B3C51ABF972A12CBA9AD6984523EB8CA7C3E37304483A5E5BCC60C77BB03891D993F89B457E9F83FD6AB81DA57F326C658B0A1363E871E157C8D3D70D830238F1AF81C7334FE873D3C7CCC13C5DC845C2DF88D63BE0A4E079F236F1BF4EDC8AF8678AFC6EE55216386A76FA5F7DE5258CCF1E09D1D97993D483575936C6F8FFE9162EF3803D6D4EBF38B016963FBA15E3CDF70B00F00440B0E4FABEEE0FFA5B5C7909033F91C313F4B39E75C3DE340F5A1D43E7052D2C202F3B994734789CFA18BC79A5092CFEDED56782E4A806E5FBAA6A3FFB8DD8F5CCC03882F35BFBCAA5C1FFA483A47F243C7315E72DBFE8BEFA8A26B81B2C5B3E118354EFAD6133E87AEBD4ABC1B45AF5E717C8660DBB73FDB156B86C3389E270D6AE6734FF4582EF7FB22181387FA34635C02DBE60E57EBA8F6CC59D29FBFC87628355F7E4D5D4929ACA7E848784CA342EE19AEAAE1F919B6C7D09F19EEDE274B7129EF19D57E738E9ABEBDC5B62AA8AF23FE31CDF4F6D388AE8E260CED3C0FD75FBAC2FB8FB876A7901FF11B622BF766E50AE4707B9A6FDEE6FA42D1076AE37339BE2C2AE2DCE717841C8E3CA8E0EF9F7EF515F33BE2BAFE7F7FFC23E76BF9DF9F7D46FF76F122EFADE277C91EEE37BFFB3DA5651452467678728348EF3DECBC5DD9E175F52C729C5329960AFCDF43D5C615676B54C16B76DE16EBCF8DC3352FEE09FE57BBBBCA3A0FDBEC0E55D74E729CDF40B6AF6F58ACEF2ABAA944C817B08DF004E8CB0D05DF6F777C2E5DB33B258DF5934AC7611FE0D9CBD72EEBE3F80696418FEED319B0E70E7F35FE7FF339C74EB60C1F95A13DD5B703F7CCE663BA8B6E83892C4DDD34D6D167D71304223E9C660F7714E853D892602EC05E0C9E2B3EE19FF8F4E91EEF492D0C8FF2B85974B1F61B1FB451634133F5EA3B196DE5ADD4D8D866D76361DFF1E7972FD36FA2A2386E07EC8CF0F9B3F3E7E93FAE5FB7FBD7E8047FF51A3BF97EB0CFD25563E47AD9F72202F52AB0399164EEBDBDE7FC8975F0CEF653FBFFD2B16C9B229E07EE1376209C3F533617A24C2EC3637F0BFA36C851CEFA4649DEC76F525DA1E80335F339DB3609790C721962C420BF3974EC90C163C7C715F5ED8827037D7B56A549C8BDB994949223E4DEF0F2792401BE52D84F63CE561883AC7B9E9963BDB3E2F9A3EB1C1F1736D1816C575B473725620D3D6953DD7371C5E78803B8B3B5E373DD901B241B3DC4C767BB86FE655A90C53AF284CF11FBA05AE60B2097CF61230138D6ABB67E560BFCE173EC47D49D3DC73615132D6D6C7300390EBE0FED0F631890037B33B39DD69397DECE312B8A13751C272BFE6A212527A5713E31F039625C40CF89785D9837A1E7C41E15805C56129F6788F9315AC88EB89F1B9F65D285F7D2E8EAC74F2296CF35A89BCFB147FE597E3E3D181CE45832D0B34346BFD3DBCB7670BFBE7F9FF5ED9FE6E4B0CF1AF4ACD85F876D3CE2B727A7A65371598BC6E75E006B50E47709776E97487A2EE17ECEFEFAAB454A3FAB05FEDC17F6AF243B1A00B635DED6D15463A6D43BA5CCE78815D058D84C6DAD46BB7C8E18FDD897C45C085D25007B62CC9388AB29F139F28E49B1FBF3E3AA59362F49D2D144579FC6E7110A35F339DBBB8B31099E86EC8D4FE88EBE2E2D65391CFBA5C87D8EB5E8C7D9D907C71CFA9F23BFDAC79F7E46E55535ACF7C31875B4B70AF6983DA9F359A403B6EA9ED8E3798A2117F17B42014FF8BC3337D7EE5FE1A86F0F563E96933AFEFDB9AFE4DC06F6332812324AD6D3A7F4B8F58D6DA5D9E11938ABA3AD61901EDF28A2D82B05549E5A47A529B554535D4BCD6D46E673D81AC18F17713711C703F32164F32F8A8A8EF079765E81FDD9D7E536524B710B9589BA860CA6D3C9E7B09B41BF3B2284314BFC85EAF9BCB595F5EC88AB963033C33A76C9EF1C3C8E7CA997EAEBF937D842614D2AF99F57E9EAA8A1D94085C556BA7DD74859B98354513DCEFFEBF453949A1E5C7B9D933A9F6950173CF53F474E1629D6F2917C2C935B1CB73D90BA764FDA15A9F0E7BEE21A06381645FEC202FB6B2036855486587C8F624DF4CDB946CE8FE3AC0EE48B3A77A18971FE6213453DECA294B466FBB366DF208B85F720A17B87BC0EBB22EC4BC2F648B287EB92D9862017CFC3986E8A7E14D8D8881185439B55C96E48B27D7D1E41E358ED7C8EF187DC69188BF04542EC98F7D3D238672A74EC882187B833F041079F435E97FCCFCF5DB8483575F55453D04C4D85CDD42CD69F3DB51D6CFB837732D8B1E24EEA7CA6415D7037CEFAFB67A820A38E744DD623B682C16E97962FF538C0A5F02FC89D9D65DF41399F7B8A9E762BB596B592B1F24D5E23BD98E7247D3BE649E42D92D66EC84B89B9117324721949F12F1A114BF8306E62D5133D3DB95FC67671A8B7A9D418F67E0E344CCD16AACF6BE2380B432D26BE6FF483BEB1993FB7CD87FE28F8D437D87D52C6C5FF4D8676B6E191F4192D252DBCCF81FD8EB525F5EC4D2A7137E26BCAFD70A5EF81B81EEC6EA4BDA360A24DCC5913D3730CD867C1D667DCB64DA515636EFDC102058DCF358402EEC619CA91E76D7D2134E31E409EE1B2CAB190C66F524B7FBB4262C9415C9FA4B636D685FBA26FAF2EE9A11B9F66D0B79F67BE897D505563E773C8E788A7897D49D81EE17BFCD414DBC70192BEFD4966B69D9FE2AE14D2A50FD259879FF9A09CA2AF9484BD9F030D73FB10E72800A4B849E887F2C3BE831C6EF73375E0F386E6568E3529F517F21CA4DD2DA3DC982A9A99528FFF9F27DC1D48F91CFE37885D843C20E1BEF76043E3730DA1801AC7D9CAC673F6BB5C5AF33EEEBBDAE1AFBE1D760C1987318FE4F239E2E723D7FCD4AC6B7F888CAC019651D29E58ECF1ABE5711A2097C35EF86E6F2FFB02E13BFC81105F13DF257DBB3C36C3DDFB1D1C13BBB86C94EB0D771F07037D032B5422EE0FEB4C792E6CA9EF8EE8DB0587BFCCCEE54FFCDE69EA635F56E91CC45FCACD1FA68AEA09DEAF0AF7BD4908B5BE1DFE4E781FD41453275850E33CABE1E4418DE30CDC04D97C6DEB79D8DBA296FE868F676DABED488C845E8778CA88DFE0AECF90F3197D0B5DA7A4FF9062260C8C2C1FD9575182BEEB601F441E9B01F1B067E60FFC21E11719EE3E0E16462737D94E419E375BEABBADBA7ADA36B42BDAC339C68D86FE6971E519D7B5F954D977371C08359F9F26A8719ED570F2A08DB3C8E86FE43240ECB060B66DB84AC771CEC2DD479108E41E8874BB7E8DCF83076D9ED5100A68E34CEB6F0D1A008DCF8307EDBDD7100A68E3EC64F6B76D6E87F7D2A15797EB87356870068DCF83076D9ED5100A68E3EC64F637E264C017FDCE3D23EFD386FBBE35A81F1EF179978973750632A6D66980A7794135A803818E1B172A208FB5D61FA14328F7A7DBBB1642122B40C3C980269F070F735A9F4514B4E7A5F5879AFA055C9E94DA4FF945231AA76BF0081A9F070FDA7C1859D09E97D61F6AEB9750E4CDD17072A0F179F010E9F3E1C64E60E3797B526730AE795A9E97D61F27AB5F10BFA4BD6B24ECF7AB217210097CDEDE69A22759395454524ED6091BC7DD8B7B9C44172F5FA5E5F52D1EF7D53A3DA53EC9A0AFBF394B6595D514FD28966EDEB94B8F62E32937BF888ACB2AE8E295AB216D77B0DFFBAEDE7EEAE8EEA5D5CD1DBE67C4AAC7E7CCC232C7F9ABAED553674F1FC736FAE37BEF93797098631B5AC7A7383E02FA0AFD37681DE3FE494A4DE77E96FA1B752FAD6D5286F8DF36BBC0718E6FDFBD4FC6EE1E71EE394A4C49B51F8BF6E01964E5E673BD0663A7BD6DA9E9197C4D1C83DFF0F9F599B35451AD3BF62C518E4F7CAF6B68E2B675F7998FB42F529F9723F65F7DCF39832E897179D0A767451FB7D87FAB12FD89FE2E2C2E3D32BEB70390FB2C5CFD81315B59534B8BAB1B9CDFAB7F6098C790749FB83F3C678C5D69CCE2FFBCC2E283717378FFC62E13C72BC5FB7DEDC64D71DC08E75EC271D298AA6F329065C8CAE74BF52EAFF96F5716AA7182F70D7D14CA31A921B211097C8E6B6764E7D2ED7BF7696C6A9A4ACA2BF9FB99B3E72836FE311F83F73AAFA088BEFCFA0C75090E2B2C29A314C12397AF5EA7E6D6763E07EFF8F4FC62C8DA1DECF7FE614C1C6DEDEE739F60EDD2DED94D510F63E8DB5B77A8B4A28A74FA065ED7A0FFFEC75BFF444B620E451FE29C71DB0CF71FE6C6E5F54DE64F1CFFE1C79F505A4616F7AFBCEFF1096EBE79FB0EFFFE8B7FFF0FFE1DB112930E63F7E2193C781443EF7DF0E191B6E13A8EE3E7D3CFBFE07956E95902F87EE75E143D7BF99A4CFD9623EDEBEE0D4E5EBC70C8A333F34BFC8CA47B96FF863EFBEC8BAF780D268D6FF46D248F5F8C8B36314EE5E3427E9F1817E076F9984D17E3F1C2A52B3C56A531DB6B19A4EB376F31A7A34F701CC67D7C62B27D4CE19DC09AE9E6EDBBF67AD5DA2FCEC606728004F31A96A135B1461EA0A2522BFF1FAAB1A5213888043E1F9F9AA19EFE01B2CD2DF2DC3EB7B8C2EBF1C69656EA1B18E2F7BBB2BA96F6C5DC5F5D5B7FE4DCBD17DF85ADDDC17EEF716F96612B4DD866799D621E1AA159D137F86E12322DF2212EAEAC8BFF2DCC8503C3A3FC7D70648CFF977E63CE14C7A38F211F42A6C1FFF2BE4739BE2F88F3213F431730393DC7F30D78196578066B5B4F594EDADCD9E3B62146348EC5FF72B912BFB575741D7B962843FDF8BEB1B3CBF2F9B498D7E4EDDB7C1A9C98E0E1E073F43D6455E99EE5BFA1EFD197F3CB6BF6F18DEF912C9F63CC62FC415F8331303032CAE353BA4FFCD66B1EE47B97C66747770FF33FC6257E1B9B9CE6F185F52BC604CE1D9DB4B12E4A7A1F30A6D6B77759FE5F587953AF5AFB0540EC56C45F9703F9551C7F3339C488F50788EDDA6B5EE138F0BEC47995FBC82BC53D75E7431FCC727C476C75940F0C1F5FABC8CBC71462B007BB1C3176A572C4DA0DC4F38C043E8F5468FB8F9105ED7969FD11EA7EE931FF896DD791BB34BFA88D73B43C1A1DA5DCFDFD2379A31FCFCC300A5EBD628EC7F1B38BD82BC33EBB7F6D407E120031C9BD3D17B2FDC3D86ECEE3D23FB8EAB25C89D382598EEFB82F94C727F61E3B575E9EFAE4B8CE2FD8E59D3D8B949CD64FF71F74524BFB5C80C693C6E7C182361F4616B4E7A5F547A8FBA5BD6B5FF07835A567668BCF66E6EEFB160BE73995F3F96D93892ED5D753E2DC1CF339F6B8009D7ED92F3E874E0036F4F0891BB7F996270C7E75AEF2E2BAF3A1F7B7BCD130E3B41C6B144FCA9DD5ED6FF9C15ACD7939FACD55B9B7D0F83C78D0E6C3C882F6BCB4FE0876BF38C6A619370FB07D20EC0762E20B98BBC1DB90D11DF9FCBC4E474FD6D729BAB899ED0160F33A6E1D3B56A72FB92B07CDBE718ADC475E89D3DDF9D0CBCB95F403AECAF15DA79FE27225FD02BEE3774FCA518FE3B5E5E54A9CEBAE1CF78B763B2B477F65640F7079FB61CE3B7FA1F179F0A0CD879105ED799D8CFE90F49C0989BD8A7ACE70F50BE6FF4F3EABA52ADD04F38794677C646C925A8D9D624E9F3990CFCD66CAD8DA3AC6E7777A7A28EFF973DE43871D01EC01DA3B17E8B3CFEB847C6F2143FB1CDD7BD0495D3D4B217DD6EE7CE4B572FFCABD7B161A9F070B913A1F9E5668CFEB64F407EC904C7DCB94966151DC730D57BF405E4BBB5B4AE9F7CA282BBA829A8A9A593ED7E91B05CF7F4E376E253377DFECECA4E4C5C5237C7EBDAD8DCE555753D6D3A7743BA796E573D8F277B59BE9C1F93CCA7E584949378BA9EA899EACE6A9903EEB71B3EB1CA35AB97FE5DE40E3F3E02152E7C3D30AED799D8CFE801C0C3D2774993AFD946AFA05EDCA7C504EF7CFE652ECE502BBBE1D3E39F0AB4D4A2D67EEBED1DE4E31636347F81CDFAF363753DEFE3EEBDB63E2132833278FF4355D74E1DD542A4BADA5FBDFE4F21AC1177DBB3FCFDAE6E65C77E5EEAEEDAEDCDFEBABBD7DDE40E3F3E02152E7C3D30AED799DACFE0856AC547FF83C377F58F0F0204DCDEC081E9F3CA86F69957D3E75FA01E6EEA4F9794A595A3AC2E751030374A9A181FF2FEA9EE1BD73437B27F5F42F73FE359D7E8AF44DD3D4D2364793D3DB3EDDD3FAFC126DAEACD1A2758CB637B6F8FBD39D3DDADD75ED1FE98E1BB472FFCABD81C6E7C143A4CF87A70DDAF33A59FDE18BDE3998FD027D7B465439E5C755516E4C159524E9583E470C878B97AFD0BD0799CCD75F1416F25EB99CCFBF2A29A1B76363296D7595E5F3DFBDFD0EC78E83BEFDD61759A2CE6A2A88AFA69C4795343134ED75DB605737545E49CDB7EED0649B91BA53D3388FDC446B3BAD4CB9AE6FB5B29A5EB8E813B7E5626DE26FF973AB139DB56D86560D6DEECB6D4EEC01C5797E97A37D4EDA8EFB7255EE2D343E0F1E227D3E3C6DD09ED7C9EA8F60B5DF1FF9FCC27B6974EDE30C4AB95DC23A72F0798BE0CFDC8222BBBF1A6CDBD3D7D68EF99FE3F7FC172FD85F0DF1EF1017B82CAF89CEFD21857EFFD387ACCB4FBC51CCB2B537ED02A7CC09EE5EB20C09997CD1AD3CAE74FED88368EACBC973596E292E0D79B9B40E70573E70E52A8DD63706A51C6810E51B4BC7FDF3DD957B0B8DCF8387489F0F550BE49F46DF3AC2CFBCD4E17A5E90DBA01B06060318FBCB5F84AA3F265A5A69BABB8716ADE334D5D1454B6393D42F64CFDE8C2CDA5C5E238B905F6C9DDD7C8CB5AE9E667AFA3C6A9B1AF91C714D103BA4A0784470F830FF0EBD397CC9A57832F03F879FB9A37DFB95A626CAD8DCB4FB9F43470F7D3BFC9D0A8BAD545A31C628291FF5AA5D129FCF77F7D2DAEC3C6D2C7BC72B387F31BF503CC7367E46CECA21F72F0C1F6F9B54BE32354373962197E58B0A7236CA679F64D2C6E20AC3B10C9F52F98A6D56B17CEA7192E0D39563F5CBCBB737B7696773C76939F6279627A68E9503E89BADF54DDADB7FE9B47C75669EB6FCCC2FA0F179F0A0F1B96B2C1EFACE1A2BDBECBEB3F2FFE5301F8E4160C5D0462FC51CFF52C8282FC5BA9B3FC577FC2E1D6356A863C5994E2CCCCFAB59F078B1F8BCDD65A298AE196EBF55A1FDBB218AF31AEAFEF8E4DD22FAE32F12E9FD5F3DA15FFED375FAE89D7CFA3F6F5DA577FE359E3EF84D26FDC73F9EA34FDE2BA2F77E994E7FFCF724FAFA4C3DCBA367CE36309CC53251239F1725D6902EAB812AD3F5FC39D4D547B5F54DF4F9975FDBEDDBCF9497337F3BDAB7BF131F6FB78793F21F0C9A47586F5F915647E542DEAF17F27A7BE3714E7407AB1F7D057DFA9C587B619D353F38ECB47C65729A6C628C3B2B5F9D9E53E473E8A367059FA35CE91D46B94D9C0FF9766DD6C18FFB509F2E953BF2BDBD5CD4BF36B7C09CECAC1CD73EB6F770A86FB79555F0FD01C7CA45FBA68C629D3A3E754CF721E9DB51BE3A3DEBB56EC4111A9F070F1A9FBB464A9A991E3CEAE2580BF017BE1FDD49734B7BEC47DB693A9E37C79E8705FD2ADE135EDB8AF9E1C5E177FC2EE5EA90CEA9A81EA784A45EBA78B999B2735DCF73E1E6F3F8F1494A3AB4E1823FF1A3381323277F886D9E7EF6AF05018D25E50EA1EA8F9F9D6B38C25DDE00E73AB37B53239F5FBBD14AB1F147390DB1EA9197B0ACF280C3A3847C1E3D34744C3E3F5B5545B9CF9EB13D1CE4F39ABA06F63FFFE66C037DF4B18E16577DCF6BE09FFFB9BAEDC922BDDC9F67A1F179E0A0F1B96BD4E41A78CF0FFB88C5426E89BF5A48865203A3A3AAFD987C9E93576097CF251E7FA16FB0F33A7E07E7436E91E4F3CEEA764ABD534A4FEE975143B9EB5C55E17A5EFAAE058A129C74A6AC8B2E171DBC6BD5C52D6CDF047F6553AD917A6A3B687878D965DCCB4043E3F3C0F60BF81CB66BF0159FE8EAB3FBAB2117E2279F7D618F0F07FF7370B7A37CFE8784044A989EB6CBE7DF9CBBC0F670F07F7B78219FDACB5B7D8E0F174C3E1F74668B16A2F2486F9F3FCF42E3F3C041E373D7401C2BE4700047C177A7B6DEC6F92D2173206F92E3F1F6F702F6A4D29E39785DC82A2FE213F877E47743BC2DE91CCCF53AFD1435B6CCB8F54556D3F3EAE85EA4FCC2031F6AEB84FF39BB7D81C6E781EF17293EA87C5D86316B9B5BE0FBF0E49E111F0EEF42A7A98F46C637792F1EE344AEBBF136B78ACFF7B4B1451332FBF2C66BD749F7D599376B0A59F99C79909A6EDCA40E595E6479F9506535E92F5CA2AEC46432DCBD4775E7CE1F29B78A757AE5C79F506742E24199C3F9B0B3E8884B20537A0675A7A4D16CBF85F5E55239ECF5CC0545D470E51A8D35361F9C2F958BF61A63E3A8F57E141963E2A8E2830F69A4A6EE48F9404919B53F8A11ED4FA0F9C19163E7F7E5E673DB9C95CF0D0CF1F9A85FD2FBF3DE39CAC571B02F3876BE97386D7C0EFE887FDCCBB1209572DA20E78DAB729D7E8A1293FB388E248E0DCA3BA2C1256033B5EE830CE20EC17A5EEEE28F2E8E8C29EE1B861B1A9F87B65FBCE1734FEAF2C6B6D2E77BDADBA7D73FF9097DF7CB5FD1AB5BB75D96BF107CAD58FEE31F7339EC6014CB7FF423FAEEED7794CB059F7FFFC31FD22BC1BF2F15FCBEC097DFFFDDDF71F90BC8014AE53FF801BD3A7B4ED1A70D7A3F9C8FEB2B968B3AA5FA15CBF50D07E54EEA479F71F9E75F30E7FB3F864E179F23472FF2CD22FEBD52CE59E4A475558E3DAA51212FA11CC7BABA96C6E7C1C1D3ED5D7A1A841CE8C17A5E883F0A4EEFEE5D528C3F0A5966672B30F98F23A13F1C715AF81CF6544AF9580E72A596D8FDCF3F484FA79F5FBECCB951A5FB7C3F2D8DFE9F7FFF77CADEDD657D3BF6CFF542C654B29B446E15293E1EC6DCA358137D73AE912E5F6D71DA365FF3B180EF1604D7BDBA7255D107FB48B9821F1DF8D05EAE60EFE9B65CF02597632DA1508E3500CA6137AB582EFA71415A2B28950B5979C1D95AC29372715DA7E5E27AB82F2E0F900FFA69E373E8B9A0EFBA78A54531A70D6C6563E24D5CAE344FA0FCC6AD3686BBF8531A9F471682F5BCA4F8A367CE360425FE68A4F58723BCE173F86B5D696E665C6B69E173E1E725CD513619AF4D28C863E1EC179B5959878A76437F8EF9246AE000E7AA4D74DB3473E4FBA7B90D74BD6D8CF20D073E1015D5B54EAF85BA3CCD7F0A391EFA235FFBC35F7B2FB39FFBDBC1B64773D73E77E59A3D5CF0118A9C381A9F471682FDBC02197F74BCA985FDB411C32B58BA7AA5FEC06F951F7D4CED31B1345C55C37B9AD8ABC49EE7E2E8B84FD7F196CFA38787E9A25E6FE773F4EBEAE6717B0BB5C9E7BE3CFF50CCBBAB9BCFC93AEEBB8D86BFF1CDB5F2D3C5E7D0918F4E6EB11E5C4907EE0BDCE997DCC58AF42496A4C6E79185603FAF40C61F1D2CAFA4A5D109C1EB06459FDF60F547976180F76F81B2EE19FE1CF1500E3C5A4F1B3519DA596FFCB373D5F4415A1A7D6B34FAAC6F5F5C3DBE57EC8F4F75A0C7096460E432850E5CC95F1EFB2D889D2EFF6D627A8E75EAC11C9300E6D5513F6C2EC3CD7727BDDC1B44029FC3862D39B59FEE8BF741C946CD1784E219687C1E5908F6F30A54FDCB13366A8D8A663BE250B717BEF20D2613E90706EC31499B7D903BE7EC3AE601E6E44F73738FE520F177FF3C5873963FF2B9B3D83713626DD3FE30E6685FB71AA9A24A17D4671C8AFED0CA4F0F9F435F871883638D07FA43C40F1AD1D51D8B0384F74069BFDB57F8BB27E2AE3CD0CF4943F011ECE7E5C998F118E2FD80AD10DB0CBB897B17C8FE90F8BC5BC8D3524CD2ACCA0EFB1C5159D44CA5C9B53464301D7987ADD665CA8BADE2DFA57802B001832D18E473E41BB9DCE0BD5D9C533E5F5CA6A7A2FE196327CD0F0CB3FF0F7C8496C627390697BB5881811E27F085A9D24D0A79DB46B639CF758C6A9C439ACB8C549CA8B3C772748C918A728C01C98EC1B13C3346C7F9DF1173A232BD8E86DADFF87CAC6FECB27FBE14470FF95FE5E7B32D4ADC415C86AEEA763E565E8E71569BDDC0ED3394188EF9E3A33CE5762935E437914E1C877CF1F2F2F9F92DAEBBA9B0995ACB8E9F3F39B64849374BB81CD7712C1FEC9FE136A3ED4AE79B3BC7B8FD28EFD619B9DCDB78FBAE106E3E2FB99D4AF52546CA3AF7886A32EAA8E2510EF3F9AECC7E19366CB027821D5B40F62045FF4E28F94E4880CFA0AB72317E26F40D6EAF13CC7711717E87451BB18F1AA83A113F7BA0B45C3146B2AF804F29EA0C563F0412419D3BA531A760438BF7D9D146590EAC71EDFF1FBE8BF388730BBF7B51E7BCF8946CC1E4C7BA8227B1639DF179E9FE3E952E2E52BE90CF0B76778FC8E7783FF19E3AAEBDA16F96FB5DF788763EC9CCA632D17E89CF2FD4D652E6D65640F81C76D5B019EEF8F6168DB7B49239BF901686ACECA3BC36B7E8D7B3F6E55C5FE309A891CFA567EC6C2EC63D02CECE47BC4329DE7C49F9D811BF3AF07546D600C7476C32CC1E8B87C87C2EFAB14A374123E31B545933716C9CE9F4537C8D96B6D963D7966CFFD03E1C075E9197436EC46F46317E07478EEFE1C0C610E70E897A1027C3B17C61E519B719F12E94CE4739AE8BF2091FF2DABA7F36E1E5F3A4C3589712925CF075A0EC89A418F878B75DE5BC7155BE24CA10B760FFE56BA7D709E6BB88F54E7349336527D504AC4EC447CE8829A556836FB10C94D05965A0DCA48A90C635F315C17C5E52DE8669C1BD8E392BFA2C2BF438B94FCC33E39CAF03F9B1B372075DB60B7E3A1CC3FE90D3958EDD7DFE9A2E5D697159B7B7FD01EED68D8D51954021628FBE7CE9B3BE7D48AC1F67C53A079C8C78A60F4746022A9FC39768BC564FC3D581D559879263D5C8E71AD48B50F0F9AC6D99752396C62E7B9C43EB619DC83FF1AD98DFC0E5777AFAEDF928C615648A85C5C0E82524BE46BC1FC4CF77E46479396455475946E2F391EA5ACEF9E3EC3A817A1711C7113A9CEE1A23EB68C63AFAC8D4DB4F69FA018E13EA6D7DCBF36B5C1FEA05502F9E07EA8C322F50AE0F758EF58D92A5A99BFAEA3BC954DBC1F7DEDF6BA6CC8A6E7EB681B4ED464C38C5FC6A0AB91EBC4128F87C32369E7346C8F32C41E6985FDEA3D58DE72C1F2086FD82F8EEAA5D1352BC5B94C974C78EC7A24E57757BDB1F92BEBDB5BADAAE1FCFAA34D9E70883BE837AF507CF5FAED3C6BB2BCFB5037BB8E2D20ABB3DDCCFCE9DA3DF3E7C1830F91C5814D799EDB31CCFC1E12742C9B1BEFA856B389D08059F77098EC67E4AD4D95CFBFED9B88CCF53C5FB56F4E23B2ADCDD17DFA70E748787B9B7E408D43EC38BC3FC5C03C5A5D4979D7B2C278E63F9B1F3856C047D27CAB137E0EC3A817AEFF30A8739B722E42CC476847D207EAF84BF2AE7D954CEC7E5ACBF661676599F855865D03D6566BF91D750DF63219F3BFAF24A70D646B4097AAA9ABA29B20CBFB1D395728DC0477850A13EA57D4CA5B81B83E6A3F9D5242E7B21FB5FCDF9D5A478F38357AFF31EC9C2B0D5E37395F63F9CEDC50772AF44A93F106B3EAE618012AA4D76DF68BD4CB70E3D3BF28D38C61B05E7E2F7FCD466BB2D1C72784BFBE7510303744EAC11AEB7B6D2D5969663F9C500E422416C73E40D7D68B552CCD8189F9B5FD4A0E87F0EFD9AD25E833F7BE7C11E277248710B9CD9D069D0E08850F039F6132AAA2758AF585337495BBB6FDE75E8D71F0B79A5E8D5F794BABC6AD7B7A7A49BE9E6ED762A2E1BA5DAFA29CEB915CCFB0E743910ECF75EE2F367CF5F51DFC00AF717DE7FECCD607FCA973A515FEE619D852556AE133E05B0E5F145C696F81CE75AC7D629276F88DA3AE6A9A56DCEA99CD82ACAB1B7861C6BF2B13235337FF03FFAD5497EB5A742EE9D987EB36F86FC6A6D9DF39C13BAB9F5F87E5A289F97AFEF90D279CEDA1AC87D31A56B401F85382DBEC6B393D739303C6AB76F079703E071ECA5DF379B8FF179D2C2829DCFA563C1E76542EE5F7292371ABED5987B1EC674D393AC011ECFD8870874BF04037B2F5ED3EC02742A1A9F6BF00CA1E073E88CD2EF95B15D616E4C153517B7D0489FC52E9F23EF73B6981FA20EBF4BFAF6E2241D5567D453634133DB22FABBAE3ED2A620C71C0202F5DE173DAE61FD785B792BF53774517F7337997ACDC7F4EDE6A155968F60F301FB1B57CF439FDB7844DF6EEEEAE33A253EC771900F0CC63996BD4D7DAEE34DB554F770DBA06F6F3BCCF3047D3B74B1727D3B6C40D036D804AD6C3C57ACCB3638C1E3041835F6DAEDA1B372F2DEC8E795D50779CFE313F813DFA5FC6A3A7D835D3EB7B6F752DCD5424AB85E14F6FC6A3EBD438BCB9C5FD9D186DD595B5765B931FC85229F8B76C046DCD778BBF23A370FEB0844BCD7E1D109C5EB39CAB6DEE62909C7389180DC4496A135BFF2A06A385D08059F83071E27F5721CD586E6694A4CE9B3C7B1BE593946D70D63CC23774CF3FCDD593D817C8F060FEBAAFEEC0BCEB5634A7BC2B6C14AE59047503ED9DE71ACBC3FAFE0C02EBCB89465DA60B417FD05FD38EC3A61B709DF17F8403416E8A9B8A8C3EBFAA4E701FB289D7E8AF5F898E790E704F6758626CFECA5E480AD67725A3FAF29200B4BBF77D775505959274D983DE718E871906F0DC09C766CACC2B7C03C7034BF1AE2338BDF91ABAA7FE04D7C9586E6192A28B6725DB9F9AEE3AE047B9E96C6CC484D2D990B8B796CB9B33397F6DDC7C4FD557DFC29B53F8A75D9561C8F6311AF4D3AD65704A33F94EAF496CF93E6E7D9570EFEEFAEF6CF0FC6CC417EBD81E135312E56796C21A6B9DAFA4583864020DCF6EDB64ECF6D9802F51EC12618397D100B7F657894F7CF3797D7EC7E8290F99013C85E2E641294AFCF2FB1BF1172ED7CF7D37FE158FB3BFCFB22ADCE1CDF0F08E67BBF78985F3090D7407D836515B4301438FB76D8174C193B59A60B549DCB135301DD270EC5F3E23C4CC80325C6D49E6D96C71AC69DA77CCE79155BDA68CE32C8FED3AEF81C98E9E963A0AFC2D11F88438B1876784E6803624C38ABD31B3ECFDDDFA773353574A7B797795D8ADF9E79A8BB91EF9F1B8B6A79FF09362258D7C1F71BBE50D8C353EB38D1A0C11F38E3EE19C15D0BCB6B477E0BC6F51117C9D363C7BD90F15C017CBCF1D65BCCEBC7CAC53C6B2F57CA8983F29FFFE2A0DC4D4E1CEDBD0F0E101F2D907B2FA1785EC897C863C6499E27A710F7C9FA76C18B53C62EF69DDE585E75AB6FC7B1587F6EAFFB6E43EAAF8F36F410F85C5F58B2DBFF8D2BD4F9D64F73E9D782977D01CEC5FE52BF42CC5BB6BBB56D0544C71EAA71A241833F9078BAEF30A783C4DDD8DB9A3A5C53873BDEEB9BB606CEE7E924D8C369082C54B97FEEE4BC70D9C3F905C461528867678C896378A3ABF3B4FD58F7613F6CBABB97F7D358D7B6BA4E5BAB1BEAE9170D1A0204E9FD97EC49D418BF1D181859F35B4F2687929C10C872407BEF230BC17E5E9E8C1925180DC77DAE9CED37F404D05F3950FD813845B08BDF107CBA031B15073EC7BD4097B01BE09CF6927FA431369E3AE212A8EDE123B685B175761FB18551DB38D1A0C157847BFFDC53C0671A31F8FCF53591E0EE9DF4B7DCD36334A807C17E5EBED42FF9207B125FCF9B6343D91F908D910B0EB2718F931CE001875823609F62B1A39B16864739867BA48C130D1A7C45A4F079A0A1F1B986503F2F5FEADF79F61DFBF8AD6DBD707BECD4CC0EAF795DF91586BB3F021A27D015109348DF409B9621B6B7404CBE4819271A34F88AD3C0E7B3E373ECBF0E1FEE91B61EF6B996DB53C1DF19E5ED87FEDD3DB51DC7CA1D7DABE539739C417BEF230B817C5E3363B3D450D0442DFF3F7BEFD5DD5692A589EEB7F905F343E6AD5EEECC5AF3D0EBDE59ABEFF44C57F7AD9E76D565B22A7D96C92CA55299CA94F79612297AEFBD2748D08216B4A0274112F4DE93A2A43475E3DBC4810E2180004800E70088876FC11C1727DC177BC736252DFC895C4F66A3EFFBC3E071F0B9373EC88B2B873466DDE6F8AE7AAB0F4577009F5583712628EDE9CFBD8740D58B84843F11097C0E5F95EFAE36734E20C4273318675C1E873F0B7CA8D5FED3CA715CE7EC5BED0972DC8716FC1ADF607C93733FC12F1FB17AE133E54BDFD103FCDD7FB10F805891FEB637778740E902E4B896D02B2281CFB5821CF7A105D95E81AB8FB9C57DAA6BB0F1DA063191025D76E834B086DADCF5BC4FA165BD4848F81392CF030739EE430BB2BD02571FDBFB6F386EB0B977995A3BFC9B8BC115B03F31BBB04FAB9BFECFD32BFB89845E21F93C7090E33EB420DB4BD687AC17895086E4F3C0418EFBD0826C2F591FB25E24421992CF030739EE430BB2BD647DC87A910865483E0F1CE4B80F2DC8F692F521EB45229421F93C7090E33EB420DB4BD687AC1789508637DC6D11BF9B8A4ADE89212D713A06659D8514647BC9FA90F52211CA00577BE273299F470E16643B873422B5FD22F5BD655D4BA821F5ED126AC8B11ADA88D4F68BD4F796752DA186E4730935E4580D6D446AFB45EA7BCBBA965043F2B9841A72AC863622B5FD22F5BD655D4BA821F95C420D3956431B91DA7E91FADEB2AE25D4907C2EA1861CABA18D486DBF487D6F59D7126A483E9750438ED5D046A4B65FA4BEB7AC6B0935249F4BA821C76A682352DB2F52DF5BD6B5841AE1CAE7C3E393B47BF88ACBBD7B7844D3738BFC092CACACF139CB6B9B7CDEDCD22A1DBEFE8196C46F7CAEAC6F695E7EAD20C76A682352DB2F52DF5BD6B5841AE1CAE73DFD16FAEEEA75BA78E91B4ACDC864CEDEDA3BA41BB7EED0E8C4149FB3B8BA4E85C5653434364125E595F4BFFEFEE7F4ED956BF4FB0F3ED4BCFC5A418ED5D046A4B65FA4BEB7AC6B0935C295CF1F3E7E4A15D506FAF7FFF895F8AC2573DF00191B9BE9BDDFBF4F3575F5B4BAB943F3CB6BCCDF7FF9F22235B6B4514C5C3C25A5A6D317172E6A5E7EAD20C76A682352DB2F52DF5BD6B5841AE1CAE7126783166315BA13EC831CBCFA9EF745D6B6B0D65AE5DF38BEBDFF928FA30F4E4CDB8EF7481657F81CFC87F3711E7EEFBD7C45E3533671CF153E0F989C9EE563F88EF35CEDC5609F05F759DFDEE573F01DC767179769717583F76242610CF8B3FD5007C775755CF7C3639374F4FD4F34659BE7CF9D8323C727CEDFD8D977D4D3E0E838596D738E769D11758C4FACA3D1DE680F1C47DBE8EDBDCF02BC0BDE89EB677681DF1BFF297D58E9E3CA7B2BE7A33E8E658B55AE6F9CAFEEEB63D6693E17C7946BD0264ADF54AEC1EF958D2DC7714079F682905BD6367774D9C70209655CA37F2AF30AEA6C7A6EC151874A3FC7B857EA5D19FBCE738DD2A66B5BBB7C5C3D1694B947EB77967C2EA146B0C76A7B570FEB4DB01712151D430B2BEB949195430DCD26FAE6DBEFF89CEB376FF1DCF4FE071F5177BF85BEFAFA323D78FC84C7D7575F7FC3E3E9F8BCDB3436394D43A313BCD7B2BEBD47FFF0FFFD820A4BCAA8776088AFC379EEF66294EB3136F1DFDFFECFBF1373E4365519EA58DFF3F1A79F39B84BAFF067FBA15EFF5F510798C3BE12753521D64931B1F1B4B57B4031710994949AC6750B7D17CE6F32B5D335D1567FFEFC2FD4D4DACEF55CD7D04C9535B59496914551CF63447D67B12E2C252D837EF3DBDF516777AFEEDEFB2C48177D16EF545659431DE65E1AB7CE50674F1FF731751F473FC4B9E9F63E8EFA0092C5B5D8F74B484AE1FB297D1D5C7CF7C1437AF9E647BE46E9C7CDA27E5B3BCD8E6B300E52D333457D37F171D43D3FDBDC43F54D2D74E99B6F79BC84435D7B03F5B87EFA2CDA31AFDCBC7D97129353B92E95F1AC8C7B5C877A54D7BF32D728EBB0FCA212BA75E71E9FF7F479345F0F79437D0F2D21F95C7BDCB865A2AF2F37D283471D42B6DCD6B42CC11EABE008D82E60BEC3BCD621E61F70046C18B273F3A9BAD6480545A5545BDF48BFFECD7B949D57C0E3F0F1D367D4DD3740BF7BFF0331770DB28C83FF71AFBD97AF292E2189FF7BEF77EF53B4E0A0F4CC6CF1FDF73C2E5DEDC5D4D435F05E0C9EA7C84CFFF3EFFE1799DA3BE9EAF51B624EEEE67B8193B4EE2FC16A3FA50E30F7A16EF01FEA7F60688452047760BDF5E91FFEC8F50FBEB9FFF031D717CEC59C595E65E0BA479D7E7DF93BE639F0565169391FBF7AFD26A58976D1DB7B9F05D12FE2E8DEC3473CFF637D83350CFAE38BF844EE5F4A1F473F04CFE27CF441D447524A1A6564E7D2DDFB0FF93CF0AED2D7713C33278FD7A8B80ED7E3BEB81E6345B986EB5CDC07F7C4F1EFAE5DE76777F5F4537169058F1F3DF6B14001EB48D43BD68EF162BD83BACAC92BA47FFDB75F8AB6A9A3474FA2783CA3CF2AE31EFD58994F9CE71AACEBD12EFFE79FFF95FA0747E8D7BF7D8F0A8A4BB95DAA6BEB1D738FD6EF1D4A7CDE3FB8C6E8E95F156BA2379A97C79F6834419776A079394261AC4AC8F693EF2DEB5AE25D84129F975759C5BAB447AC87A6696E715FF3F2F80B06E38C585B0F507ED118AD6D69ABCF956335B411A9ED17A9EF2DEB5A428D50E273701D38AFDDBCA47959FCDF0EAB9A9701906335B411A9ED17A9EF2DEB5A428D50E273F0F8A3A75DBA9063CF83ADE5551E136A8C987ADEF94F01CE0F56D9E4580D6D446AFB45EA7BCBBA96502394F8FCB82CFA9063CF035FC74330C78F1CABA18D486DBF487D6F59D7126A841A9F87435F52BFC39A6DCEEBF371EE819F7C4EC2B97E231991DA7E91FADEB2AE25D408149F2F8F4FBAD51F3B63CAD4E6F5B983452501B92FCE0D569D5BED75D99F93476D4F9F91E1AB4BA7F2B44DD4A5726ECD97176977CB7FB1219C21C76A682352DB2F52DF5BD6B5841A81E273B4F9DEF61E6D2C2CD36C771FD9CC3DB4BDB641070747B4E394EF04E7BE7CF53DAD4C4ED3CAC4144D181BF8DADDAD5D97E7E27375CA46ABD699E373770F68533C6767635BDCE78DDB735106EC459F76EEE6D22A2D8F4D92ADB39BE5E1ADE535DADF3BA45D511EBFD4B9E0EDA9CA6A7AED657DE23C9CFF2AC072B9733D48842622B5FD22F5BD655D4BA811283E1F069FEFEC73DB0F1597514F5A062D0C0ED3DAF42CCDF50D307F2BE75AC0E7AF7FA0994E334DD437D15049194DB775D0D2E88490F3ADB4BDBA71E25C7C2E0E8FD168650D8D561B68B2A9857F031B0B4B6ECF5D181AA1FEECDC53CF5D15E5B38AFB4D99DAA93B255570FA3CD9BA7A4E9C7B2E085E5E37B5314FA32E16874645BD8CB83D1FE7E1FC3551177C6E80C7921CABA18D486DBF487D6F59D7126A0484CF11CB56C8C2AFBCD81B7EB5B5737CAE3DB6B637E77A25DB0ADE3CD3B9419083C7EDEFBA3EBB70ACEF3F85CF01AC8D9473BDD96F3F0FE4580D6D446AFB45EA7BCBBA965023507CCE3A62C13D532DAD345E6B1432F6BAEB730547F3B982E3702EE4F295C929AFCE9D6C6876DFB7547A6D9C0B5DFBA63BBF2FA773F9BE1E38F63C7055665B57374DB777B2BE61A4A28A71B0FFD2EDF9C12C9B44E82052DB2F52DF5BD6B5841A81D2B7DBECE76FAF6DD2E6E20A1DBDF9D1EDB956D5B9D82F5778CCD37D6117F6F2C87DDC57ABD3B9FBA7DC77DE2E33E35CECB11F9E72DFF3C2D578582C2EA5D9474F68B3C9442BD669DE93907C2E21DB4FBEB7DE20EB5ABF08149F07CA663D90E7FABB6E5DC58D71552EECDDEFC7C6B17E009FBD5EBE4720E2CCC8B11ADA88D4F68BD4F796751D62C09C8DFA738637FBCD5E20507CEE8ECBCE0B5F38DA57F8BBEDA6866729F97E093DFB2E5F7C96527E6CB5CBE77AE2737EEF46F3897B19731B259F4BC8F68BF0F796751D62805FB42B3EC73EB21FEE1F6AF164C62D339A97C15B2C2C1F507BD71275F7AD90D5B6736AFEB4A54E33CDA76792ADAE9EC6AA6B3DDE6B71E5303065D6493B4BC8F693EFAD4FC8BAF60C75FC95713B7F02F3C6067A2DF0263B97DE3C8D3AFE4C49A55D738FE31CC0397E0BECBFBC796EA8F17938C47B7505B4D76051298DD7D6D348857FD66A67811CABA18D486DBF487D6F59D781076CBF0E5FBE661FEB83C3576C5B75A87C8AFFF1C9FFE31CBBDDD58BF85E7A11D74BD1B13D64195E2773EFC0F1FD5077CBABAC8B7D6DF7A97AADC8E8E2787B976BDEF6B6CE5D71777E51C989B582F25BEB7A3D7CFD233534CF9165C48DADBCC4B911696335DC10A9ED17A9EF2DEB3AF0005F2366D9BE1DE06DFEBE77C8F1D160678DEFFC9FDD86D954D1493559F5549268A05E733FB5767439E473EC95338FDBE39080D715F93C3327CFE57EABB775EE0D77EB453E3FFAFE27EAE95FA58515F77A6B89F321D2C66AB82152DB2F52DF5BD6B53ED1D3D04B39CF2BA92CB9963A4C3D545BDFF856DF6E97C95F2BDF05AF2B7C9E9D57E0D21E7AC4CBFDF550D3B74B041672AC863622B5FD22F5BD655DEB13F149FD949B3F4AC6461BFF6E69EB3C3E6639B665E77D733B5E83ABED750ADE7755DFE7D1B74B3E8F5CC8B11ADA88D4F68BD4F796751D1C20E6F8DECE1E7F22AFC8EEE60EE7F440BC12C42A773EBF2CBD898A126A28FF4515DBC355541BBC92CF1F3F7D466D9DDD2EF39979534EC9E7126A44E2580D27446AFB45EA7BCBBAD627DAAABA28F5611955A4D671BCEEF2AA1AAFF6CFEF3F7C4CD5B5C677F4EDC83BE6CD73259FBBC7C0F03AC5C6F7515C421FB5B42F9CF93EE9994314F5DC4C5586299A9CF64FAE537F95CD1972AC863622B5FD22F5BD23ADAE57368EA8AEC1C6A86F9AD5BC2EDCE1EE8376D6B757D64CB14FD6C8B8F5F898DABE5DB16D472C197B9D26C277EDF088B27287C924E6F5D68E459FEA5BF2B97B2CAFBFA4FEC135B15E9AA6F1A9ED33DF07F740DBB4752ED2F6BE7FE2C8FAAB6CCE90F362682352DB2F52DF3BD2EA7A6E719FF7A433B286A8B86C2268CF55FCD2F853F15513808DB6ABF32DA6016A2D355155BAD16E0FD7E495FF7986F88DCF3E63277555B7F33D7CC9C125F9FC74B49B97441D0FD1DAD6D9F3AEE1DAFCA2316A34F937371ACA86FB9EA76CCE90F362682352DB2FD4DF1BB2DC8D5B26BA70D1489DDDCBEF1CBFFFB0E3D4E338F6F5E546FAE2429DCBF5BDFA78A8D7F5F0F8A69063074E8DCFE56FC00F8DFDD4C427F6D1910B1CFE69EECE87FFF9D3E766FAF2AB7A216F7F4F06455FEE54770E19DD6EBF9E9A9E29DE6B8DF50FCFA2BBA9B975DEA772EA95CF91FB1CB9D6909B0DB6FABDE23D172CC3B43EB7C8B9C9914B7DB6A7CF7DDE363F003C095D0938137DE83CFD0FF7C0BDFCC5BDEAB2215E9CBFDE59EBB12A21DB4FCBF79E1F18E2FC8ACB7E8AA7ED0BB03E3F8DA33C1D87BC70DAFC82EBC12D5AD63564DB55EB0CE7AF44EE2D5FAF47F931EF198C33E79A93B5C26A47176D81DB2DA115BFFDBC68691CA2BC946AAA360E91B17D9ACA2BBAA9B2A69F2AAA7A293FCD4035F5235494DB48A5456DD42CDAD7DF508F8B61CBF9E5EA5E3FDCC315FC51363522950FC20591DA7EFE7AEFDAA2164ABC1E4F2585AD27E683313FAE995D419139A10B74C5D9E0E2D38E83CB71BCAC72D225A7AB8F9F97D37DADEB3EF16E4A3D62BECE8C2EA4A45B49A28E4FCEDDB33EC8DBA11A277475CA461BF34B01BBBF5EF93C7770958AFFFAD7A0A0E8C71F296E7696129796F813FFA9FB8B3FE68A40D59FBFE7EF48E5837041A4B69FBFDEDBDDBC53391878FEF0C451813E1EA8BACE15CF2D169FCE485C58A204C16DD142362D7CF323737AB0DB3BDC20F9FCAFCCE197ABABE983172FE88F9999FC5FBE584796555633469013E79CEFB327EEB32DB0B9E4DF7941F2B9846CBFF0E073ABE5749DABA7E336CBD8B98E07AAAED57C6E10DC3D78EF3EE38F5939F47ECC0BBA54564171D3B39455D943262FF36CFB62231649907CFE574A5E59A1EBCDCD74A1A888BEAEA870F03962DF02FEE073D83C2C66E7D2746B4740DBEFBC08141FCCF50DD0FAEC02CD76F7F11EE5CAC45450FB532081BCB54B2363AC4B83DDC7E2F0D899F606F5DC7E7A47A0F83C7A7292F28E8E28B5FE6D4CEC7117FCB2BB757E7DBCCDC33B04FA78A0EA5AE1F36AC1C1D3EF7F404D623E05F0DF7D730FF3791E7CB4049FE71614493E3F07249F8B67BD7C4951A3A3F4A8BF9F1E0D0C38F4ED8323E3EC37E88FB9027C6E4B4CA665C163C8D7E38F3A421C82292FF3E8798B40F1419F588BC3C608B68DD3ADED34D7D31FD4FE1448E0BD269B5A68BEDF42339D66C6E6D28A2665917C7E3E38CF3B29ABABEFC8E7B905A3949C66A1BBF7DBE917FF54E0B777F034C706FA78A0EADA90524DE37FB9409B3FFB19F3F9E83797F937381DBAF617621D0C6E6FB6CFB9C16CEF7083567C3E333647B5D90DD458D0CC31F12C8D666A35B553497925DBF63FAC6AA07B6633FDEBCD9BF44972327D1017478F2C9680F079ACCD461FC4C6D22FBEFD96FEEDD6AD80E8DB17C47DD60C75B43633CBB97AFC5187F05D7CE507B9E0443903344E7AD232D83741AB7E1E48402E378BB5DAC1A1FFFC06F5D67E7A4738E8DBD7C51CB127E6BEB519D7B2278E6F8BE3EEF6ECD68B4A684BCC55673D1EA8BA2E324D52E5F22A4D7EF607328A6BD57BE8B744793E4B4DE7EF90CF2B2BAABC92CF959869A12AA7237608D0DAB1E0B7982480567C3E31BA4831D70B282FA68A0C82D73BABDAA9ADB99572F20BA951B4F1CD9C5ACA3D3AA227434374ADB191AE3534D0ADD6D680F079C6F636EBDB819B2D2D0E3E2F157D0B71FAFCC1E7FEAE3FC4F0079F43CFB7B3B12DE47EAB5FEEEBCB58751563580D8BE5AD8E72488CD96DEC3508CE9B57FD3FECC5D80582CD9578DE69E5B1A9DEA14DC8E6D0BD20EE13A0CE5768F3E2DDA0AFF757B9259F9F0FCE7C9EB9BB4B59FBFB1EF5EDFEE89F9EF6E4707C41F0D869C73D5DEF8F3DBFB3EADB4B451D0D5FBFC1BCDE9D924A99EB5B42461BA6A88929079FC7C637D3FCB27765F025AEB9DE50583CCE317172F24738468EBFEEAB159FCFCDAC527E6C3515C45553C693726A2A6AA6F696564A4A49633E7F50DC40D9070774BBAD8DFE9C9DCD9FD8CB0AD4FEF90DC1E59FE7E49CD83F472E5A7FED9F078ACFB7D73769ACA6962C05457EB9AF2FE3A338A5815ACB4CD456DECAB97E9B0A9B69A0C1EC18674DAA5CBC900DDEC4C671CCE205D5FF0A9F63BDAD1EA323A61E2A4FA9E3FB7654B6059DCFC7C756A936E7F8FDCC351D94FFA29A0C590DBCF78FF2F539E5197EA37A3F673E777E3700BAA9A2F81AAACF6BA2A519FFE92DCE33BF618F49813FFC94838940F139E62070BA5A3E1FB36E535EE128CFC95B7BAFFDF60EE0DB6DBB7C0E1F6D57C7D7C571F83B6DAF6DB83CBE5A5CCAC75DC9E0CAF1E39C2267D7EB9DD7BEBD5C3C1B7BE909E23D2F9756D0C3EE3E079F3F7A5AAD199FC3A607323FEE395A65A089FAC680CE3BF021F4F738D38ACF67C59AA4B67E860686D6D9F7123151D6B6766972E63826AF16F6ED9F24259DB06F472E5AE8DBAD7E7877E8DBFD15334001EBDBFDDCC77C191FB6857D5A583EA07131BF955759597F34AB5A6BAAEB0DEB8FEFEFDD3FCE0FE8627DE45CC72FDFFCC4F76F689EA3A9D95DBFBFA727400736B774C0EFD78778BD1D0BD4615E72C477742E2F62362AEFE7E9DD80ADBD371C9B1975B6BDE73F7DDB79E6B72743AB74BFA7C7D1FF33B2E7BC9A5BF58060EADB57378F6844CC5988D386B8CBFE7A07E8D35744FF991F18145CD2E4F2F84C5C022D8E8CB1CDE53BC7C5BA713236DEE371C4E59AEF1F0C5A5D578871034EF7843EE601EFF4E7FEE473C416C0DE7D516E13255E8FA3B2B24ECA8C29E238278A6FBCD1EC5F9F71837186A2637BDCC60B382BF4680F37BFBCCAE30A72F38BE9694A595BA3D89919876D8ABFA1F89F631F5DED7F9E5758CCF0C73B616D3C2BE6FC0917F96DCF7C4FD8C3F94177A0863FD7BBCE7DE6F529F70EB578C2AECAEBEEFD82F96EE7E5F3F8B93947FF5FDB423CAEF39707FA09D843F66566B30D05F24CBA923FB57A6F355CE9DB612F1B0C7D7BB8DAC335DF7BE0757E30C4AA7D1ED3E33136AD3FF91C6BB5ECFD7D9EFFC139EAB607E7404783B1E17C1DD6BA1823676F6FFFDB6468CDE7B5F9ADD455D5CE3AD50E533BEBB721133FACEAA18F1313E93FEEDFA77FFCFA6BFAFB0B17E8BDA8A8A0C9ECFEAE6B65EF0AFC7BB0EFBF35BDC5CFEDE2AF79116B8D6DD196F04F833C707070C4BA7577E7EE8B73E77AFB855C31CAFAC040F435BF617C92CBBB21001D9D5267EEF438883DE07C6EA0705E3EC79CA6C8E7FDDD0334D4DC4DA3ADBD67DEEBDF1275B562EEE53CD136D1CEF059843E183684EAF38EF57367E7C440F1396C6B30D7ABE573E455823EAAAB67996DDDFD35570CDBF577D085C3EFD1D90F469983717C6B798D75EAA84BA54D94E3882BBE22D64BA863C41C77BE1EE7633CE2DAB3D45BA0FB3074D09E74D19EF87CBC6F82F7EB069BBADDDABD54D6D472AE71ACD5121616E8CF393974B7B3D3D1F6D88385DD16ECB23136704D4373ABE3FAFC22EFF457536E7CEAA7CCFDA7DAD59C4556D39ACF0DC6E338BC68BFD58D6DAA32D4B91C5781047CD4BE2C2AA2BF1414D07775758EF94C79EF253FD82B614E9F897A4EB33DFD7EE5737F8F2DBFF1B9B8CFA198BFFB73F269BCAE9E5EBEFADE6D1F527212C00E60A8B854CC57C1D7AFFBFA6EC00A6C6CEB9B68B2B199FF3FEDFD9CCF0D14CECBE7D08729FDBFABAD97F7F7BB0D1D2EF97C7DFB15EFB5406768B12CBD331FCD0B7E9A82CDB6E807A7D93DE25ADC03B90860EF9B9E354445A5E3D4DDE7BDCF5F30F5ED587BF40C1CDB19987B97FDC3E742BEC77A1F6BDB0501F875AE4DABF2818A7AE7E3A83371BC3B258DC74B47CC8B63D9571C9FC65E8F4DF0A0F83E905740DDC9A96FF7D195E3A24DACB546EA8C8D677D49FDD56B41ED639E000E475FF0149BD6139F779BC628E54129B596B5BAE573D85E2B7C9EBEB9495F959571AC01B437F69DAE188DF4ADC140174B4A1C7CFEE8E933159F8BBAB405AEBECE729DD67CEE0EC1E4F3F4AD2D7A3E3ECEB6F4B7DADA28736787C7686D7D23FBCEF9A3FF465ABC5785F3D8764CCC1BA355351EF97CA4A28AAC62FDBBB9A88DEFB6AFEF0660BD8258390BA78C1125F6C05C9F25E03E7BE7E5738C05453F3530BC4EB1F17D1497D04729E99677CE9F99DFA389A9EDD3F30141E6F4C26E44C9B1019B8911FBFADE973CC001D3B78BB9C099CF0302C1E73FFEB7FF463FFECDDF701ECD778E0B3EFEF1673FA31F7EFE0F6CABE1EAF84FFFF93FD30FFFFC2FAE8F0B9E578EBFB6E7F2D2A28F790B4F6B244F7C8E3E545872BA2FFBCAFA16ED1FBDE1B6C59EEE83DE5E079FC3F6FAF1E020F3429AE07A45DF8E7837F07BC2F7E1F1BF4A3EF712C1E47377FAF665D1DE802FF5DAD53CCA76DED599F56C9BDD5FDFE5B0877EC7E7C9875830C8BBD254D4422DC52D27F43416BDC69311F3076433E806C1CF8897E6D6AE10E78AFA591A1D67F8537F111088774279516EBC1B74C9D83F75177F0BF5B0D6D4C25CBEB512B87C80E76DBF8B2563F471E2B12C02F9BCBABC95521F9652FAE372CA7C5A4115A9756428ED6399DC26B8DC9B7B426FBC2AE4CCB9DE8153CF3BAF4D50A0F8FCF9C4C43BF1E12A8B9AA928A186F722FCB67F0EF959B1A774712FDEAF3BEDB89807F838FAA5A7E31AF6316F6131B6D1F2B895F7E0F03CF899C3974789BB88FF30B7600E75A5F3819E1D3E53EFCCB94EF279BBB81E6D7BA7A383FEE9BBEFE80FE9E98EB6876CF79B274F789F5791CF139252F83A7C77672F8AB2C23E7EB0B8947FBBDB677406FA10DE17720DF460E367B09FD60B9FA35E0CC639AE5FEC9F3F17750C9D07EA197B18494B4BEC7F7EA7B393F73AFCC9DD589741CF183335C570D6B7FBE2AF56593345BD03AB545236C1F2CDEAC6F1D87235D7FB322E9007D76ADBE5FB3BE63ED1E6237E189F811AABF545E5277DD04E910B7AFD145B3A5830BBD8FB72B7DF15CC773B4FFBC1CE41FD1BFB600949FD6411FD78726687462636B94FE37FC8D1DEDC13EB17D80DEC6D7BC7FF5ABCB71ADEE8DBF1FE2DED0BB4B2E15F5F264FB630813E1EECBA3E0D982B604739D5D24ADD8243F14CC45D5C9D3EB6BB50FCCA7C859ACF2167E3137C9EBAB1C15CF36C6C8C7532F7BABB997FF079BDA9C9C1E719623D956FF755C5FEB92B7B38C4E518ABAE653E876FEE3AE6052FFC03C1E763863AB275F550FFD3A8E3EB7C8C97A3273EB70C1FE77D87FF39C6D5C3FE7EBA6932713DA7AEAFF37EC6EDF676B651F1279F272E2ED2D3E1617EDED39111877C8E774ECBCCA6DE5AE3B9DFCF55FD9D775C283A5FECC95A9B4D7EB123F3E758F5655F31D4F21FEAF5DDCED37ED837D0BA5EB5786F35B48C0FE7E91D027D3CD875EDF533C069018803B76E5F63A26DA15F87CFF2DDAE2EFE0E1E47CC13359FE35CB3909F67EC7B66D0B5BBD2B763FD0A7B45E8A550EE05BB7D83A7F2202ED8C6C2B2C31E82AF0B613E8F7E31448F9F3EA34BDF5C66F9FCE3A424B66F472C56EC6D43F78178AC8A4F4DA0F5EDF09BEBEEB7D06467F7F9FB8E586F3AFB33F98BCF611783B52CFA835FC7D119B1B1F39A6D99EA9B661DFEDAA701725F75ED7440FB973F3165DBA5E2B2099A98F6BCE63E7CFD23D535D858BE0D46D98231D7EA11FE7AEFDE660B99EA864EC4D6399E0B0E347F8748E27325F624740AB0A7C49E9537B1163D01369A0A9FC1F65A91CFA19FFD222F8FE546CCFFE076E8DFBFC8CFA7CFD2D2DEEADB9353A9B0A4CCA16F77C5E70B8323EC3BA0ECA7DABCD49B63FE5EB7CD93B5C9E4D37527FAAF4EF81CB605BD033B54535BCF7E1B582743DFF1B0AF8F6D12E0170839FD9BCA4A878FB83F91F3F225FB1B020A9FFBB3FF2AFEE78385C534D5DA7EFCCE7EE273E879874ACAFD6247E68F77B50AEE42AC945AC163A7DA4AD9015EAC324CD3C12BFFE4A909343ABA97F8FDBC29338E635D33381A1C1F3CC9E7E783B5A945B35C4192CFDD2040F27943F3316F423E677BE8C1418AB15A996B20A35F6F6CE4DFE078453EC75E7047772F7F3F8F3D1CE41CE855DBA29E93392999C6EB1AA83F27EFDCF5AC173E877C9E953B4577EF3FE4FD09F89F5F2A2F67FB842B757594B4BC4C375A5AE8D3D454474C567F027BF3780E7C0E95FD7394232B27DFAFF95267455F80EF276C7E5FFE97FFC29FD0AF4C3634B30D05D6765EEF352EAFF2BAD59FED10A97C102E88D4F60BC5F74E7B5476C29FCAD93E16C7CDD5ED9478B7988A136AD80E567D1CB1B2710E6C6471FDB24A9E839F574D663DE7BABA77218BAF5DF6537CCA60D735F6D0A183748E59A0607A7299AA338EE34D5BBB4EF7E956EF9F839B15F91C3A75ECB57E9490C03EE8D007435EC71E2FFC98DDED9F7B1B9BD6F93FC416582F28A20D71BF9D8626B6A93DE19F78C67AD6139F27A60CD1D797BFA5DBF7EEB3BE1DB951A0F7C09E3974ECE071E44CC16FC8E8F1F3F37EE373C49F437B2AFBE74A7E357FF1B9E27F3ED3DE49DBABC736CE8A7C3ED3D1C53EDAD0B3CC9A7B39079BB7F73DAF8CEF4DDF93081D446AFB85E27B5719A64EF5C9833FFE98758BF7A2F0DDD90760666E8FEF8198C1CED782CF8B4AC6C9D4BE4045A5137E8D131EECBA06D7C136C89DDFCBEAE206AF77EA721A69B2A3CF2D97634DA3D6B7C3564BE173C8E390D1E1830E9B38F834C0F71C3A61D857297C0E5D7B75ADF154FB76409DAB0AB67DCE65C13EC23EF23DE0F36914FF763E477D9DB779E4F4C2E7D05BF40FED09193D9F63F842DF7E1332B3581F3D1B1D651B38C45657EAD8DF7671F035C4BA0CFA7D45DF8E5CBCED767F88F3BE5F20ECE10231B642715E9490ED17A9EF2DEBFAD89E25357D90CCBD2B346DCFF5605BD8E3F80843F67D2EC50E427DDDC8F8714E4AE8DB31FF836B2033C22E1A7CAED848C3E749D1B79BDABBD8AE0ADF61DBEE2EDEABB1D14625E59334798A8D0DE2002838EDFD70AF762FE3C7EB85CFB1CE894B18A0F8C464877CAEE8DB915F0DFAF6DF4747B3BC8E783DD08BC3872D90FA76C8E7D0AFF827BFDABBEBAB6117FFF90AC4D6F2673BE86DAC4AC8F693EFAD2FE8B1AE917314B971902B07BF1392FBE9594C37C526F4B15E23237B88E3CD355576BEF53FCF2B70C8E7E06D70CD7BCF9E3962BEAA3941AD6FAFA836F0F70ED89FBB290FF42EB099415E2957C7E19B863D56EC99035DF189A7DECB5B7B4C3DF17972DA087DF2D91F1CFBE78AFF396C0FA3848C8E3D0EAC9550BFF019F7E7FE39742ACEFEE7F04F4459BA55B160CE9AAB1AFA32B56D18FA982B1D9A6F7576C0F7F0673BE871AC4AC8F693EFAD1F84625D63AE44DC0075D99578F95542F64D147C7D1AEE564D3AAEB1CECC9DBB1EC0E7F06B432E3C9B1FFCA714E889CF01F89E2BF6ED8AFF396C0CC1B78ACDC277B5B5BCD7E14F3E77E57F8EFD1525B6DFDBBAF09DCF117BB0A56D9EF36EAAFBD7E8C416ED1C9C3D57E6BC3D97A7373E61DE2214C7AA846CBF487D6F59D7E72F3B72CBF6A46584453DE885CF15ACD9E3E8E825DEEBD6DEE1DBF65B3964DB145F6D4BB6765FD3E6CEEB133A13E4D75E5A7BC9C7CE5A57B807F688FCE9E7A5C73E2A21DB4FBEB77E10CA75EDAAECB0353B613B8F78B902B037DFDB3DE06B105B16F166F7F75F3AE4273DD6835EF81C760588F7AAF811C4B74E3AE2ED454F4CF05E39F4ECD0BBFB8BB3E193004409993C617E9EFD0D6167077F43E8DBA12B4079AC765D3BF24C19B21AC8D260D6BCDD82D9DF25420791DA7E91FADEB2AE7D83BB78EF6A7F36C4D0460C9BDC6FBEA5F24F3EA59A2F2F52DBD3286AB87683FAB27268B4B286CF1DF473AC6D7F402F7C0EFBF671EBF7949C96C13C0A3E87FE1BBA75E8D9B3F6F6D83ECE9F3E6AC8B5009B46F039EE1F6DB5B2DE3DFFCD1BB1A6E8A1F2AA1A1A181EE5F2B1FF47E93895944F845C6C525F10CA63552272DB2F52DF5BD6B5FFA1C4E9F2749E1E79402F7C8EBDF394B451BA73FF01DBB7C31E0EFEE7B02F04A7C3FF1C76EDE05C7FF139647FD830424687FFF957A5A5FC1BF1811E3DCDA52FBFFA9A750556BBEF62CCF5022A8CAFA18ECAF3DBBBEB15E13E56C31D91DA7E91FADEB2AEFD8F838D6DDA99B21DC7FD3AE53CD8CB7B13FF3298D00B9F23765E69F920CBC46AFFF30B8585AC63475E66C4D1855D1C6CE1E0BF761E2E470E1DD8C8433E0797C3AE1DB6F44F847C5EF4E38FBCF6827F624B5B27970FF2F9E5EF9A3817B43F6333E80DE13E56C31D91DA7E91FADEB2AEFD8FC5E151CED53A51DFE8F61CD82CC1CE79C6CBBCC1C1825EF81CF2796C7C3FE76339F63F1F70F89F235F2A78FCD394148EDDF3655111C77E3DEFDE39D607E074AC0D9057E7F3DC5CCEC78AE3D1B12574EBEE3D6A6EED60F97CC4D4434F2FE7D1B32BF9549E521B94FC0C5A20DCC76AB82352DB2F52DF5BD6B576B0092EDFD879A57939D4D0139FDFBDDF44376FDF39E17F0E9D38F4EE90A1AF3536F27FD8F73EAF7C8EF83FD0E3272E2DB1BC0F5EC7BDC1EBB087039FC7C4C6537A5615198C472C9367642146E00CE720D79B9EC55F906335B411A9ED17A9EF2DEB5A420D3DF17945753F0D8F4D9EF03F07E7E2137BDADFD6D4F077C4E6CB393C747073C19B3794FFFAB5CF7CFE657131C5DA6C7C6FC8FF1CC357AC15600FD76E9EE358AFE555235EE5D00917C8B11ADA88D4F68BD4F796752DA186567CBE36BF424D45CDD455D54E7DC64EEE23BD3DFD1497987C22FF39F29D7F9C98C876ED88F7FA8F972ED1CF2F5EA43F6565D1CFBFFC923E4B4D651DB9AF39D16FB5B5D1AF1E3C601B38DC1BFBF47FCACC74C49D833DDCE5EFAE5049B989F28BCE1EC32DD420C76A682352DB2F52DF5BD6B5841A5AF17957F3283DFE2697D21F979321BB81FB48614111A5A667BEE37FFED862617D3BBEB30D5B5D1D1FFBA6AA8A63EDA6ACADF9AC7F07FF43B70EBB38F8B6C3EFFCBEB8BF12770EFEE77985C514159D25E474C9E712A181486DBF487D6F59D7126AB8E3EEDDC3239A5B5C39F19F3F9FDB3FB4462FE27BA9AB67D9913BC6323C46FD83C3EC7F9ED63DE7D0B783C3B1A78DDFB041079FC32E0EB6E9F0614B585838A17FF796CF119F06B164E17B7E9C136F88523736F8B8E27F5E5ED52BDE5DFB760A16E4580D6D446AFB45EA7BCBBA965043E1E9497B2E75359F2724A59CF8CF97FBAAF3BFBAC264673FA53D2AA3C2B81AAAC9ACE7FF1AEA9B282E31C9E17F0E2E472E79E44905FFC2BE1DFA71C8E5BF7DF284FF87EDBBAFBA76C5BE1D79DB20A3E37AD8D243AF8F3D741CBF7D2F8DBEB870911E3D4995FA76899041A4B65FA4BEB7AC6B0935149E7E1E13EBF8ED0F7DBBA736B7CEEC506EC128A5660CD2FED10FFC5F4FFFA0F8AFC8219F638FFB9BCA4A96C3219F83DFA11787DEFD2FF9F9CCC1C8578E63BEF239781BF7829E1ED73F191CA47B663325AFAE3AE4F39CFC424A49AB95F2B944C82052DB2F52DF5BD6B5841A81DA3F57B7B92BF9DCD268667BB8C6C266F6EDC67F1D82C7D3B372283A36EE44FEF35F3F7AC4BC8BEF57853C8E1C681FBC7841EF4545B1AC7E963CE88AFF39381CDC0E391DBA7CC48A57FCCF6FDCBE43593906F657D3BA9D828541556E5889D083A7F8D481C648657544BE772441CE11FA85C512183E9FB7E796056C2EAE5D5C3DA49ABA991331708746276874628ABFEB21BF1AF2DC229E8CD61C1B4C2CF8D8CE12126AC8FE13FE906DAC5F044A3E579FEFCDB5C8AF0628BFFDCDE788E19AE7858FBAE2C7AEC758FBC1801CAB12E781EC3FE10FD9C6FA85BFF81C39647736B669CAD446AFA667691D9F76197D1D79E5C477CE21BBBA41EB738BEF5C8F982DD1B14394929EE9B08783FF397CC4A1633F2B8F2336EC3F5FBF4E5F5756D2AF1F3E64FBB97FBA728575F8BF8F8961BB3AC479FD9538F68F5F7FCD31E870DD713E964B545A51E5C8978A5C2CADA526AACD69D0BCDD0205395625CE03D97FC21FB28DF50B7FF1F9E6E20AF3F96443B323D79CFA1398EF1FA459732F2D8D4EBC733DE2C345BFA8A7CC9C3CF63F47FC76F63F379BE9D1C0C099B81C31E0604B87FD71F8AFC3E60D7C8EBD72D8C2E113B95EAE3737F37EFAB70683C38F1DFEE7D12FE28EF3C3588EF3ABDDBB90C57C9EFDAC42F3760B142271ACC29703B9F48C8DCDD4D8D2462FE213E9CAB51BB4BAB943C6A6164ACBCCA6A4D474EE9757AFDFA482E2524A49CBE031D1D6D54DE9F6E359A2EFDEBC7D97C6AD339ABF93EC3F9E01FB5B736F3F55D71AC9D4D145F71E3CA2153187296D5F2FDA1EF992E1E7A3F40F9CDB25AE6932B5731CCBE2B20A4A4C49E37687BF6D43B389E356208F13FA11EE71FC8C7AFAEAEB6FF8DC55F10CADDF3DDCDB187658A8FF262157A2DEAB0C75DCAE68BFE9D9058E296E5B58E673AB0D46214766F0796D9D66477BB577F5F07DEA9B4C343832CED75EBCA4EF36F4A7BE7DB4DAC0F2B93B3EC7F11D37F500F91CF9E70CC606B66F57E2BDC2471C315F9C75E5DEC477059F7F9197C77C1E373BCB395C60238F350262D4E0DE583380F3614B8F3CEB19DBDB7CADC138C4F3B8A97D40CCF7C7F9D59E3C338B76DDA00EBBBF7C382214C66A20F0BBF73FA0D60E332589B19A919DCB310A11BF3F362189631CD535345142722A3D78F4847D41B0CEC37518F3381FC79305A77FF2D91F68657D4BF3F791FDC7339E3C8BA6DD8323BA7BFF2155D5D4B1ADCCD1F73FD1EDBBF76971759DF91DBC8E3949E91FF81EF53C46AC052CE2D831F7E33FA5DDEFDC7BC07DA6A4BC92FBC5E3A8E78E677CFE970B74FFE163CDDF3B12DA1875FFC73F7F4E0B2BEB3C96F11F3E3B843C098EC6989E9C39F6D1C678CE2B28627DACBA4F20DE77624A2ADD7DF090FB05FEFBE0A38F75DD86FEE4F3A5D171DADBDEA357CBABB420FAF82BDBDC71FB43DF2EBEE3F8F6FAA6CB6B219F3F89EAA367D12FB8DED5FA76C46BFFAAAC8CFECFD5ABCCC388F5EA8DCF39D601FFCF071FB01C0E19FF5F6EDCE0FCE6BF79FC98F5F0FFE3A38F98EF95B8B138AEF89F43DF7EF5FA0DCACEAB75F89F2307CBF0D8A658B3AF6BDE6E8142288C557F03F2794D5D3DCFD118E390B31A5B5AA97F6844FC9EA3D9C515E6EDEDBD4396BD0F5FFFE090C1B7760FC49CB1C6C7B186877C66B5F7FB484428F51FB463FFE0082DAD6DB2EC0D7B5CE48F40FB2357F2D6DE017FC24657E91FE6DE015A16E70F8AB9ECE59B1FF9BFDE81216EF789691BCBEE3836659BE7FBA89F817BF45986357FEF4868E3E33669657D0BC632FEC327F42DF83E3165A3A1B1633D7165752D1D89B6844CBE25C6B8D25E6D9DDD2C936F8A313E30342AFEDBD07D1BEAC51E0EF27969C510EBB8219F23DE2B381BF951F089FCE4F03587FC0C1D39E2B99D45078F787071361BFBB821C61CF4F00FC47DF10CF8C121370BCE83FF79B490CF5A3B663837BBD6ED142C84C25895D02F64FF097FC836D62F02C5E7CB2A7F356FDA1FF279765E3F4545C738E2B743378E787090CF115B9D73A708DE458C5725CEBAAF80CFF9F5C6468E110B5B38CE7B9E93C3FBEA582F80EF95FDF3F8A4147A1E5324E3B74B487809D97FC21FB28DF58B60C593F1743EF83C3661949E3E8FB1E7571B603EFF223F9F3917B66A9FA6A61EE741B773EF59F8FC8F19198E3DF55FDEBDCB7BE8EFC7C4F03DF10CE5BE8827F3DDD5EBD4D06CA68CECF0CC75EEA9DD24247C85EC3FE10FD9C6FA855EF81C3AEDDE811DCACE2DE0FD47D8C341D78E7DEFF4AD2D96CB597E9E9A629DB837BEE4AE80B501EE91B6B1C1F1E0A0737FD4DFCF76712FA6A7F9598AFF79736B3BB577AD4A7DBB84849790FD27FC21DB58BF08149FC31F1DEDDE51D9E655FB63FFFCE1E36EB62F74F63FBFD9D2420F04DF221FCB5972AFA8F18B6FBFA5AF2B2AD83FCDD91EEE97F7EE9DB08783BDE3D7971F5259A5D4B74B487803D97FC21FB28DF58B40E63F873D387CD0BC3917FAF6BC8241F60539F63F1F72F89FE3137235ECD5908B256367E74C395800D8B7C30F0E7A7BE8F3219FE3133C8EFB2BEB85C4946AC1E95174EF4122359A249F4B487803D97FC21FB28DF58B40F2F9FAF62B1AB77AE7770F3EEFECDE63FF0067FF73702C6CE260870E1F71F892E7BD7A75263EC71E396473E8D5BF2C2E667DBEE27F1E25F83C6D7393CF6B344DB20F697DD300EB0EB46EA760418E5589F340F69FF0876C63FD22907C3E33BF471353DEF3F9D3E7FD9CA3F4D81E6EC8A16FFF447C22262BF29DE3376CD714BF327F41F15507AF2BFA76C402424C990E6327994A4DD453DB49ED15AD61DD9FC3F9DD24020FD97FC21FB28DF58B40F2B92F400CB6E5F52D8E0380DF7AC8AF66EE1BA08AEA5AAA6F9E156B8C06321867A8A4ECDD58B5E104395625CE03D97FC21FB28DF50BBDF0B9339CF9BCF0871FCEC4CBDE5CA73E47F92EF3AB4948F80ED97FC21FB28DF50BADF81CB9D69C73B10F0B2016B2A26F879DDA072F5EF01EF74D9389FDCF61CFF697FC7CB64BC7EF68AB95F5F0B06B833F397EBFF7EC19EBEA535657DDDAC3DF14F7C1F5380E9BBB4F939339BE3BE2C92AFAF62BD76FF07B5B2DEFE68DD7BADD0285707E3789C043F69FF0876C63FD422B3ECF2D18159CD945B7EEB4D277579BF93FDBFC12E7AE52ECE1B0970DDF32E442830D1CECD760CB76B5BE9E9E8D8FB36D1B7CC861CFF6A0B797EDE5100B36D666637B7570B53BF91C36F3E06ED8CDE35CD8D921FEDCD3E1613E8E7C2C6515D5945FD440376F0F524272BFE66D150CC8B12A711EC8FE13FE906DAC5F68C5E7C6CA01AA4A3752D2DD128ABF5DC47EEA26F0784111FB9F433EBF545ECEB95320A7DFEDEC64791A72387CC52FD7D4707E16E446870CFF5E5414733DE2B27BA387877CFEE7EC6CBE066B83BF1414F0F394DCAC90CF913F2F36A180D2337768723A3262C4C9B12A711EC8FE13FE906DAC5F68C5E76D9D8B949266A1E2B209F6516F346D5272DA08E7AE436E5AC49361BF73C1E3C8BDC279CA850C8DEF90D7115F46ED3F8EF3720E0F1DF9CB3D013C0EF91F7E6BF80E191FF9D1D5FEE78F9F3EA3A4D45221AB4BFF7309096F20FB4FF843B6B17EA1177B3825DE6B6E7E91F83EE9F03F879F1AF4E700F81C3159A11387BF9ADA7F1C395A106346C95FEE0988258B1C2FB806FBEC88258BF583B21E80FF79634B1B5519C665BCD71007742B5833C625F451AC80D6E509678463FF91906D1C2AD00B9FC3FFFC798C85FDBD957C2CB069FBBBCF3F674E873D1CF4EBE0E03FE7E4D037555527E2B5FEC3575FF139DEC68345FEF3DF3E7D4A57C55A007BE8FF71FF3EC78255E2BD221FCB071F7E4C9535CD321F4B88E3E59B9F98D3BBFB5668687443F3F28433C2B1FF48C8360E1568C5E75BCBAB27ECC5A7CC43D4616AA384A41447BE5445DF8ED87088CFFA87F474FE0F766FB04977D6B7C7CFCFFBAC6F077F2BFA76F0BA928715F95211DBE6D69D14992F350C00F9FCD2370D94983240BB87DF6B5E9E7045B8F61F09D9C6A100ADF8BC7F688DEEDE6F17BC39468D2D73D4D2BE406B5BBB5465388EF70A3E77E8DB0597432FAED8AB81CBA11F77D6B7A7ACAD51D6DE9E4FFA765C835C6B0FED6B8454F11DC7CB2A7B38DEEBC8C4BAD4B7EB0129A9F43A3B97F10A655420FA8AB7F788D49802C1846EFB8F846CE30880567CBE36BF42CFAEE4D3F3AB05941B5D49595115D458D740376EDD617D3BECE114FF73F885438EFEDF172E70AC57D8A2435FAECE5F0EDD3C7CCFBDD5B72BFEE74F86871DFEE7DFD6D4B0ECAFD8B7FFF1CF9F5379550D3555B6516F6D27591ACCD454D44C13EDE1BB071B8CB1BA3C3EF98E3FBF2BD80460C380BEB76BEEA13782CB194FA3F8F3B5E072ABB181DAC531F846B8BBCF949DF37B2D339AD76FB843CEF5E10FD9C6FA85567C8E7DCC878F3B2925DD4245A5E342169E60F91C3A6EC8E769DD730EFF73F896272C2CD0D79595745DF0377E2B395420B3C377ED7275359FE36D1C39C5FF1CF2BDE27F8EBD78E8EC15FFF3D48C2C8E3F8BB2BD88EF1532BB957DE687C737356FB740211863D597674C4CD98EBFBBBB065C7F78C436949E9E17EC1887910839D7873F641BEB175AF1F9F4E432CBE52DC52D94FDACF23857BAE0F1E4B40CFBFEF998433EC7DE38FCCAAED4D5F11E37F6D3E1970E5BF7CF7372D81F1DFC9C6ECF8DE60D9077153A7A70397CE0B01EB85058E8B807F6CF0B8BCBA8B9B583CAF24CD454D84C05B1D564693473590F0EC3734F5D6F7CAE60D55047CB45252775EDC0B2671D3A9EF75AE08DB87E4360B6BB8FD66CF39AD77538229CE7FAFDBD43DA985F6220BEE5D6CA3AEDEFBFA4A3EF7FD2BC6CB28D2500ADF87C7EF980064736A87F708D9A4CF39C9334366194BEF9F60AC79381BEFD664B0BCBCCDF08B91C7A74EC773F1232F56769692C57FFC91E0F06FA7845AEF685CF21DB432EC75A007BF1E0773C43D1B75FBCF435DBDBE7261AC890DD40E98FCB39EE4D38F767DDF2B990D3371757CEFCBCD776AC083EEF494DA715EBB4E6751D8E08E7B1315251752C77C4C452774A2ACD0F0CD15CEF00AD3BAD0DD7B6C273AD1F096D1CEAD093BF1A74DC88F7EAEC7F0EEE45AC982FF2F3D927CD396F39BEE3B82F7CAED8C321E7397CD6610F87BD79C8EA38DE6E9EA3F6AE1E8E275F583C4E39F923FC59D760A3B9A503CDDB2D5008269F633DD76759A33EB1A60BF4F35EABD09F934F33ED5DB43038A2797D871B427DAE3F958B6D73C7F0700FD85DCA3D39092DA0173E07D6B67638672ABEEB215FAA558C5D94C76ADBA19D83EF6979ED25CD2EEED3D6EE6BCDDB2D5008269F2F89FACCCE1B7139F7613F63D53AC3BA4DC8E53B1BDB74F8F235EB3937975669796C9265ECEDB54DF67D04D666E6F8B7CBE7C13F12FA7AD1A6B81FEE7378F42668F5BAB2714413D33B3433BFC7DF03FDBC39D14FD157C7ACDBB4BD1FBCF7D46AAEC73B2AF58B77F7E5DA26D31CE793181CDD60BFC661CBDC3B369556D8708AB53D307E8A0D27E60D837186A2637B28377F94AE5C6BA60B178D545B6FD3A45EC2A98D253C432F7CBEB605F97C8E9FA3F63F876CFE54C8D088CB0EF91971E2BCE163E8E7A1AF871C8E6B11231636EDB827E2B5E3B8DA7F1DFBE880DAFF1CB2B9CCAF16D867B8F321039F43A7694E4AA1AEF8449AEBEDA7BEAC1CB65587EEDD9C984CAD8F9F90B5D9449DB1F16433F7D07059057FBA7B9E96F6705DBDCB94943A408F9E74F2F7403F0F3EA0F149FDCC2B03C3EB61D57F5C01EF989432408F9F76B1EFEB59EF736A6C02D86A7861AF813E8DFD442DEA219CDB58C233F4C2E7D83F37F71D5287988F15FB76E8DBE19B06BD3AFCCAB18FAEE8D53DD9B183AF61E3061B76F039F4E8581BDC6E6BE35C6DE06E67BD3DB85DED7FFE38EA19CDCC2D52BB798975EDA515938CEEFEB3EDE3860282CFE76FBFEF1EAAFBDC2A5D2C19A32743AB67C2DDAAC9779EE7BC8E08F69C8BE705D3071E7A8F60BFA396733D74E518AB81BAFF506939CDF559185ABDA31EA0673E87DEADE9D61D6AB87193D6A667352F4FB0A1273EBFFFB093BEFCEA6B873D1CE466F895C3264EC97F0E9B76E44583EF9AA7F86F9FA6A4705C58703B6CDFE0FB061B3AF8BCE17AB5FF3A647FF0BDE27F7EFB5E1AFDEA37BFA5ACDC7C2A4A3352D2BD122A4FA9A5FABC266A2F6FD5BCDD0285608C55C8D83BEB5BB43A6D73E8C0F17FA3093691B574F9BB2B5CFFE065B43F80763CADBD91AFE7E3C444FA449C0B7F88E89E635D4F7995814C75F5FC5E83E259F8B4589658AF9A913DC4B25C6C7C1FC7763F8F5CE709E01A3C0FF27230F656F10C3C0BCF0C26A76B35D7A37E119B0AEF1C484E97D0379F0358CB278AB9C3196D11104F4A4F7C9E5F3424E69FDC13FEE790C9E16FAEE43F875CFD5D5D1DBD989939757EC779B816F23762CB21771AD60177C45C0FDB37C8ED4AFE74DC17CFE2F8EF763B79C8E7D76EDCE2F786FD3DF2B42FAFBFD4BCBD028D608C55F0EA6061310D97573A6CD4F03FE2F0D5370D701F40FD83CFFF9899C9ED947D70706A7BE7BE7C49894B4BDCEEC8D583F18B7BB6B475D0C6CEFE3BEFA6D82C61DF157BAEF8EEEBBEEB59104CF95C8B78785ACFF5320660F8B7B12760DE703547344740DFD00B9F63FF3C23BB876AEB9B1CFBE790CF3F4A48A05BADAD9C53EDABD252DE0F871F7ACCD494473EFF243999791B7C0E9F75EC9F43078F3DF247FDFDF4DB274FD89F1D3EEC90CFAF3536F2B9CAFEF993A8E79CBBB5BECC44C509068E0D27F7CFCF0FEC734F0B9E853FAF9ACF7B2D4794985222902AEABD598CCB258E09F097FC7C47BB780B85CF83FD6E7AA85F2DDF3750CF845D84373105151D8C3346C49CA275DB870BF4308E4E83339F237FA6E4F3D3FFF337E0AF76FB5E9B2ABFDA9043DF0E3DAAA26FC71EF78771715EEBDBE1EFE6AC6F874C0E9F75677D3BD60B788EE27FFEE1C79F507A66A5E0F535D6CF46821E2F1863D5925FC8315F118F631DFA767B6C37E499475EBB4F3EFB83E80B49CCE7687FF4034FFC9D7774C4E7429E87FD24F4EDE847581BE6174DB2ECAF877948F27960EFEBEE3C3DB47DB840EF75E9CCE7E0027C6655763AB8CC586AA2C68266CA7F5145D519464A7F5C16163E867AE173CCB7F9453D646C6C71F89FC3161DF94CA133CFD8D9E1D82FE066C8DC90D33DD9C329D7C2962EC66AE5783190EB713DDA18FBACF8845C8E67C11F3D737797AF87FFF9F39858EAE99F3D61A715EED0D21E0E7B2E89C9D5945758CCF9E7312EB106835DA4273ECF14FD03E742DF02DD3CE473F81B5654D772FB017A988786259F07F4BEA1CCE7E353DB62CEE9A1AF2F37D2B51B2D9A9727D86DEC0A90A3AEDF34D1D8E496D7D778A36F6F6E9B67BF42B57F6138ECD5E885CF219F3F7A7A9CA3143A6ED8C341A6FEDDF3E7CCC3E05ECE9F22F817FF43FFEE493E7FFFC50BE66AE450C53C0F3DBD9273156B03E453BF2AE472C494851E9EE5F3D6D6637DBD9013BFBEFC1D97A7A9A28D521E9452E6D30A4ABC5B4CE69A0ECDDB2D5008369FDB54DFDBCD7F15F359363D7A12C5F5AFD8C361CFC55BF91CFE1068EF476D93BC0F7FEBCE3D6A686EE5672E9F12E33D28D8DA09AACF5C24F2B92584F91C80BF5CA3C973CC1A2D11ECBA845ED497987BCE7C8EB5BED4B79FFE9FBF013E8F8E6DA0D28A2AD6913EAF1F70F89FC31E0EB64ED84787DF19EFA78F8C7894CFE17FAEF8ABA9FDCF714FC8EDCEFEE7D0C3E37F65FFFCE6ED3B5C1E73A359707939D5E534B27D3B62BE6ADD6E8182BFC72A3814F1D2A7DB3A5D3E43BD2F0A6E8F4B4C16EBF1DB8EFD73ACC190FFCE1B3EC7B937EDB9F8A06FC7BA109C9E57D8C3FD4BEBBA7D131B47BB415C53441C9F2FAFD208F66F745217BE025CAEF85D188C339A9727D86DEC0AE072D4077C174E8D0DA082339F2346F8B1BEBDC7C16598D307053097634E079023CCDB67E8157AE273AC4B2B6BEAD8BE5D89F70A790BB275DAE626EF71C35F0DF3BB12F7E5343E67FFF3C141F659470E75C5FF1CFF41BE77F63F87BE1DF7C7F5883D1B13174F2B1BDB54DF34CBFD0A7DAAB573312CF659DCC11F63553D26D6C5FDE652D3692E25CDB14F7EDA33D0CF1A9A4D0EFB767034D662DEF239FA8A62DF8E3CAAFD83C3ACC7D79CCF05D720C76BA8B5A55E9E897E811843EBB30B1C37706B658D73A16CA9E2BB28B69513C606F687D4BA2ECEFEAEFA9623835D97BED68737FAF68A6A2BAF9D62627BE8D2370DAC6F47AECF60BE17E6C9D8843ECE61E2AF98FF5AF1F9E2F422994A4CD455D5CE790DD047CAC4DAFAE9B36847FE73E84F7F7EF122FDCB8D1BEC47F6FBE868FAC74B97E883D85896D93DCDF1B8FE9FAF5D63FD3CE679E471F9BFDF7F9FE571E8EEFFC7471FB16FFBCFBFFC9273B4E1FB2DBBBE1DF670EF7FF8113D7F1147098FCB29E77925BDB85E48156975523E77818EEE255EF75419A6C9D868E331D86B19A329955DF19EF9787D6C7193AB1CF279BC90CF7FFFC1870E7B38B4FFDF7EF69957FBE738F7D70F1F72DF807C7EE5FA0D4A126B09D8C3F55AB4ADD7EF459F069F2F4F5869B4AA8663DD053A475FB8F039387AEB6FFE868EEEDDE7B880C88B021F09CC1BD696D613E701886FF0F2D5F7012F57A0306E99D1BC0CC16E637FD687BFFDD5D66C73B432394D737D03AC6F845FCED6F21AC796DEDDDE73C49CDEDBF52DCE03F81C312F3ABBFD172F522B3E474E9382E271AAAE9D76E41B3CF6F56E63F91CFE6A90B1A13B85BF3874E6D08D43CF8EF93AD683FFB922A3430E870D1CE46E5C8B7D78E449C7FFB81FEE831832381736764A3E16C88777EF3F64DD3FF406889D09F93CDC7DD0FD31564FAC35B776DEFAA479A16B36363693598C1BAC07DC8D4B77F239D66CD0B7A46D6CB07C8E7E5465A8635B4BBDC8E7E019E4E30A46ECAA70E173E087BFFD5B7A29E46EC42D589F759DEB56E967A6474F18EAF55228F1B9DECB1AECF2F9FA3CE779E3995D97ABB66FF72586F75071198DD7D5D3406E3EF56566D35C4F3FF58BB1BC3038CCFE91E3B546DE4F3C4B7E27837186792590F239F61D95F756FFF6671BF5774C504D563D9526D73AEA13F2796149D93BFEE7B061838D137CC960DF06BB354FF67000AE87BE5ED977879E1E323B781BFF39FB9F636F5D592760FF1CF15E5333B2283FA59612EE1453CCF5029A32F7EB7EBC0573EC7802D6B390A71687477DEC97BEF3397CD5A173C77A0DF239E2EFE7161489CF49EDF95C00F9D7E5FEF919207819FBE287624D34DBD3C7313D5D9E27FEF765FFDCD6D54D9D71093456534B1B0BCBAC33E9CFC90B6A7D4DB9D055E1BF60B79BE66DECC7E739CF1B4A2C2AB57C9E963948BFFE4D29C7FBBFFFB0838A4AC7DDDE2F5FC873D16D930C259EB4D10FBECBE070CC73E0737FEDE17AC3DD81DA3F471CF481A1B7B922E6C5785D5C39FEAD87FC6AE3D6191A9D98E2BA46BE07837126A8FD580BF87BAC420FB5343AFECE7EA62BC0FF1C760BD0933F7A9AC9FAF6FF7DE102DB36604D07DD8AB7EDA7C493D9DED7973E2598F6ED56FBB3A0A3365CBC443D6919D4F6348A650CC81B6817BDF71FC7BB78B90E1AF7C1BEBDA2B287D20B5A28A3C044B935FD949058CEBF2BC5DC731A7A7C987B610B6AFCEE2AD55CB848F557AF91392199E5BDD3CAD59992CAEDD5FA248A1AC45898B0EB25B0960956DF09761BEF6EEEB01E7B6F679FF5D7F80E3B096EFB73F2F979F5ED68F3D6EA6A6A12F350B4D5EA95ACEF0B90CFCF5FF5A8277B386057ACC515FF73C4F5811E3C57C85ED0A172DCD6A12196A113E6E7F918CE81ADDC8BA929FE841DBCABD8A0D85FC5F9D9FBFB6C1FA7E8D7E16FAEFE0D3D00CE87FF33CA81B875B0A7D27A0C050B5AEA1E50CF0F1E65B1FF39781DE312317BE19700FB47D831BAE36FB439620023FF5EFEEBD72EE3C30513D0F5EE6DEFB15E7D6FE76D1C595FE7A633433C1FB60BD03FC3860C7B80070781CFD3AAB5BF9A2FFEE79863603B09A0EF2066B073BFC2FC823905FB7DF88DB902F3BB720F65DE72571EC802E88B8FEA874EE408725B2ED14E6C73E2451E37AD10883686CE1AEB16E8B0B106C2FAA5F5F1537E96AFDCE3CCE777EC72C059F5ED686FC3E42419C6C6286B6B8B8A7EF841B7BE6F7AE2F3FC22EC53A79CF03FFFB75BB758270E7D387CC5A14347DC10CCF3B08FC339F033FBAAAC8C3E4D4E669D2BCE771E975807FCE2DB6FE98BFC7CDE93C739D0BD233E1C7CD1E1E38EDFD0D7B27C97524D0F457F7A12952EB83DF0F3A05EA0259FC3FF3C39AD8C1E3C7E22EABF9CE573D833A28D94B801EEF81CEB35ECADC0CE1173B0928F45C9791BEC77B17576B31CDCFE2C9A650F2DEA77DDD4C67C3EDBDA41F3FD83B4323115B2FDE7BC7C0E1D3D8E8D8B35BAA283C49E1EF6DD306F20E62472FA38F72BF439C4A7C01C833908BC9E2AB8B9BBCF42ED5D3D3C679DC6E7D0F329F30F7806CF55E74F07879DB846F039DA2DD2F81C581A9DA055B1FEC5A7E37FECD7D9D7A5AFBCB41F75E6F382376F5CEADBDFFFB09263F7188C33A7DEAFD2AE2B2E10B25FEEC20215ECED9D9FCF45FBCE193BA925BB81BA8A9AC9649EE37B02E7D1E5EB8DCFEFDC7BC0F9D510EF15BEC47FCACAA228C4EF9C3CDE4F07F75E282AE2F171B5BEDE6BFD2BAEC51A003238F801EB00252E0DC62A74BACEF15E7FF5EBDF329F97554A3E0F06A06F4FCBA8A4ECDC7C877D3B6C1831E72A7E84BEEADB6DF3818DD10BB9B74F8C4BF53A1F630579E314FBAC7D3B7F40261877919F3D5008662CBA40F71FF57DA18F858F404F6A3AC70C763E0FBA1177BA4DF079B59005153E075F633E51EC67947C4C6ABB0C5E4B7677F39C83E3E0F39E8141AA6B68A28C6CEFF81CF63BE8CFCE7CEE6AAF5C69B7A99656CE73B0BDBA11F476D4A28DD1965873EE2B7B64765BDA75316698CF6DDEE9A503A16FEFCACDA516D147DEC68E7DEBCB6E137D0A7502BF274FBAF571D5DE36EEA1940DF27FA9E86BC76BBFD5137BE0362F74F66BF6BAD10B9F43AF0D409E429C4EE8C2A067059F27DA6DDB2183C3871C9C0EC03F1DB21874AD4A5E747780DCFDA518B7381F6D821C6DE077E46D834F3AE2BC83CFB16EC817EB398CC3723167188C3D5C2EADC750B0A0B5BEBDAD133615A31C6F17FD1A3A76CCB3D83BF71473006D09DE87FE14F27930CA5C59334559B9C3949E39C4B1090CC619FE7FABB995D64ACB69B7A9855EAB385CC6873BFF7DF7ADD35CB7886BF0DA4996C579B075C9C91FE13824D9792394983C405939C3EC53897306478EED0630C780C7918B17FD0C7B6DCE7B75D0C163DE51FA9F5ADFDE3F38C27DF6B4FD3885CFD12F9F78B907A4BC2BFB41098E3B7AF363D0DB514FFDEABCFA76C4FB76E6605FF5ED46C11980ABDC2EF07F7A11DFCBDFE14F8EB9A0CA30458525E3F4F07127D916F64EDCAFDD3E1F207FAB3A9F6B615527258A794BD9971919B79EE84788013C32BE796A1E11CDFCD526E7A9A1E038D61AE2E2233E8FC934404929698E7C2CD07FC3471CF239C614E2B322B6C82776BDBAE2370E0EC6FEF76973FDAF1E3C60DF75C8E74A1C59E8F2E1FB06BF74E875111F16B165C00790CF3FFEF433CA2F2CA60E217F21E7F95053374D74F471BCD76EC3316CBD16F7F6B62108ADE5F3F44CA3181349A2FE53C51AAB9AD76D682FE8D1FFFDCE9D53DB58894F8075D9A59236F693A8ACA915F3EE28F5D676D2A068BF49D17EBD759D34D43A403B07FE8B053538BA4153B3BB8ED817B09B1E129C83DC33CA392C6B0431CF5738F1B9124710F2B5DA861D758ADFC32A7917EDDC5AD6CA63D3957C5E5C566197CFC7781D8F7D38ECB7619D8FB1AFEE53B0C7F8202E8EE786DF3C7E4C296B6B2C9FE3FAE6D67696CFBDE173CC33AEE473577065F37E42FF537B3C1F019646337F622E5AB606DE07528B7E65F3D127C499CF95DC8C6A0ECEC81AA284A47E8A89EDE57819A7DDAFBDDB4679B503276C22C76C6FE77CD848B4752DF2F7D68E059E0BDABB9638DE1C627238C79C9B3F652FC5E1DB2B64DAC515B5ADF801FBAA23B7F369BE6D5AF139EA00B20D728BE7E68F52668E4D8C8D25F61776F63F4FDFDC641F72F643476CEE810196D715BFF1D48D0D4ADFDA3A75AEC77900F6598FD7CA430EBF765C8BF539FE87AF22D673F057BB71FB0EAFE5B1CE4F4CEEA7EEBE156EA3F22A2B35B6CC5169C5241DBED6D7DAF9BCD0DA17AFA5AD93C1F96A614724DA1AB9745CD94478A36FEFEEB7D0C4F432D5D6CF709F3389F1969432C06BEAEDBD37417D378CD33DD1B761BB0C3B735FE34F84425B06433EDF1273DDB258276DD5D5FBB4AFAA6062EA78FE867C0EBE46FF02DCC904D87FC53C043F487CC77CBEB3FF52CCDBE31E73352D2FEF52837D6FD41F3E4E00E675E81F945824E8DBC19C8B42CD5FCD95BEFDE59B9F78AD3531BDEDD1F7DBDADCCABE06817A3FC4AA81AD8D3FF655F4A26FC71E94C138C7FEC20A9F63CF1BF1BEA063C7FE15E42E702EE2B4E298E2378EB5AFA7FCD8CABDB03F8EBD2C25FF0A74EDB083C177E450C57EBAC2E751D12FA848C858F18FCA28E95E095DFE2885E26F17514B49CB89F5B294CFBD437FFF2255A619A9A9B099F532C86D83DFD6AE639F7EEC1321FE0062AE2B7C8EF6C5FE39F43167E1733D01DC7328E4CCA996B633C59ED0535B06FB99EAFB22A6C1786DBD4BFBBEFC3BA934D4DCED56B645BE16F42F65FF1CEB45F42D45CFE74E16C0DC00F901F200E4F396F64E218714F1FD9C9FA1B671831DA2B5D9A479DF0B8536F6D7F39CF95C89297256FBF640E340AC0DD536B3E781567C0EBF6457BAB092F2CA13F9CF7FFDE81173ECB70603EB5CB18705FD2B6CE160978ADCE56CC7E241DFAE066473C4A981BD9DB23E80EE1DDFA1DF85CC0E7DFB071F7D4C55062355E737D164673F8D987A5CCE1192CF3D43193FD8B3007A0C1D549E52C7317FA10357F8BCBCCAC0F6C78AFFF9274949F4A7CC4C9FB85CCF7CBE22DE6DA6C3CC31A6F676F602FABC70E2F365BBCD9127C45DCBA5A5B5D3630E28FA4EC86B9E7CCDDDF99F23AEC1EC82EB389D5AEBB842B58DDDC16A399FBEDD557E35E83610C705716490A756EB3AF517B4E273EC315CB9D64C9FFEA186FEF827037D71A18EF7F92DC3A38E7C2CB03987CD1A74EB583B83C715DB28FC07EE0517436FEE493E5703F7C27D711DF6CB60DF8E7D34ECD33FB1CBE7F07F7EF4F419E706A9ADB7D1D36766FAF64A93E6ED1568046AAC7ADB7F107FA0A3BBD7E17F0E7BC8EB8D8DDC5668F33CBB0DA84B0E5F5C649DA812EF55EBBA3C4F3DE8B92DF5F64C35D21F97F31EA337E77644BF605DAACDCF3E075AD741B8B57120F2B14CCFEEB2DD24F6DDC22986B7667CDE6DE51CA4B9D15594F1A49CF5D931D1064A4CC9B4E74B1D72E8C8B1B785791ADC8D7D54C8E6D0BF43670E9D3B781D7BECBEF0F987F1F17C7FEC9D2B71609578EFE0F38CEC06F63FAF6F6AA18ADC4651CE4A2A4D32505E4C15EB8B316FA43E2CE5F24BF9FC74C00619B14EE77AFB39EE2B7219E0FFEC17B5147DAD80CA926BA93EBF894C956D6CFB097DA8E27F0E7D3BD65A686BE84495B5B6331073E8724D0DEB44C1EB8AFF79664E9EB86FF06CD03CC126F93CA0C0D8DC0AB25D84DEEA20D4DF0F762E90A160176E30CED09D7B6D6C6B3566DDA6E2D209B2CE9C3EDF3AF379AE5D0638AB7D7B28412B3E9F189CE17CE2E6EA762A493450ADE0CF470F4A29212985FDCF114F46F13FC71E97120386E3C68879DDD94FD417E05E1CD75DC8FFD85B812E1F7C0E1E007F28F6EDF03FCFCCA9A1E8D855D1B7F6D97671627A8736775EB30CB0BEFD8A66E602AB330D3602C2E7769B4DC4C91E2A2EA5CDA515FE1F7AD169517FB03304308E219F431F6AB5ED507CFD0CEB69CE82ECD6637FB501B17ED0D358F55577182ACF0A64FFF105B06DF1563E0FA77A0FA73656F81C72336473F87DF50EAC52DFE09A58E70FD0ECC2FEA9D73BF3B992EB432D9FC37E10BE8C15D553945B007BECE190CF7D0E68C5E7FD436B74E57A0BB74F76EE5BDB20E85A9DFDCFD11EB03FBF24B81C3C0C405E87EF48B23D1E23FC02817C7B2C204F7CAEC491836E163E7090011FF5F71FEB745FBDE27E141D1B2FD683039C9F4BEB760A1602C9E7B0E1EC8A4FF4EA19D07920EE75E3CD5BD47CEFC1B9728B6ACD316A0433B7B51679B4B5AE6BE8CFB0EE8E9436D6025AB7B12778A36F5FD938E23D74CBF03A997B57A8AD7351F372FB035AFA9F17C456535B592BB514B738ECE1B2F30A048FC6D1F3FA0147BC57E8D9110F069C0E3B36D848216613FCC6A133473C46E86321677BB38F0E7BB8F79E3D639F74F8BFC17615CF41DC38F89FE31ED1B12574EBCE3DAAA9EBA6B2CAF0D1A77B4240C62A62521795D0E6E20AFB64BC3C0AAE3E540FF3CFFAD62B3289F9A3A66E860E5E05DEAF08F988A1A334F7AD44545DC3EF5C4BFBA631EB16D7FBC2CAA1A6F510CE6DEC09174BC61C79D0D4F097BFA09EA1159F439F0AFBC20E51C706E38CE3FFA9D9E3B535F4A5EAD839C106743E8855D76719D6BC8D8289C0D9C369A783B459C634AFD755210F20DE0CF452CEF1A202013C0B403CA9A5D5E0718BD6737D5D8999E716AD9E6F1959A7BA065B50DA582B68DDC6A7E1F0F015FB8E685D0EADA017FF73672057DE4C7B97E6F51369081C9F6BA7830C77FDA79EA0E7B95E22FCDB18FB72E3750D9A97432BE895CFE16FBA34E2FFFCCC12A7C3DF6375FFE8071A1CD9A092B209BFC657F516D073178B67C33FF2E8FB9F34AFDF70879EE77A09D9C6E10EBDF2B98436F0F758450C4AEC5D54D74ED3A4073F934000CF06601F3B65DBD5BC7EC31D72AE0F7FC836D62F249F4BA821C7AAC47920FB4FF843B6B17E21F95C420D395625CE03D97FC21FB28DF50BC9E7126AC8B12A711EC8FE13FE906DAC5F483E9750438E5589F340F69FF0876C63FD42F2B9841A72AC4A9C07B2FF843F641BEB1792CF25D4906355E23C90FD27FC21DB58BF907C2EA1861CAB12E781EC3FE10FD9C6FA85E4730935E45895380F64FF097FC836D62F249F4BA821C7AAC47920FB4FF843B6B17E21F95C420D395625CE03D97FC21FB28DF50BC9E7126AC8B12A711EC8FE13FE906DAC5F78C3DD16F1BBA9A884DB5122BC6133F7685E06BD62A4B25AF332E81D83729E087BC83942BF00577BE273299F4B4848B944D6918484BE21F5EDC1C1EEE111A567E5F0F7A1B109EAECEEA3C3D73F88EF9334326E3D3E9E994D6D9DDDD4D8D24AAD1D666A17EBE08357DF535A46162DAE6E90C1D8C0D7F75986697573873273F26874729AA6E71669787C92B6F75F3A9E87EFED5DC7D7E37CE5F996E1315ADFDEA5EE3E8BF8DCD3BC5E420967E52AB4555E61317FEF1918641CF783E3B6C771B47D4FFF209F87B6B7DAE6687661992C236327DAFCB436DCDA3BA4BA8666711F0BDF0BE729D70E8B679557D5D0F4EC028D4C4CD1B875E6447FD1BA8E24CE0FA59F2963BDA1D9443575F554DFD4427D83C3646AEFE439A1A5AD931656D6C53CD3C67D06E762CE69EB34536979154DCECCD2FCF22A9FDFDAD1C5C7874627F8388E8D4E4EF13D5636B6B99F4D4CD9F81CA5DF6A5D0F910CC9E7C1C3C79F7EC6FDFFF6DDFB64EE1BE0F9F5F27757E8DA8D5B62FCACD1E77FB940C6C666CAC8CEA53FFCE973315EB6F8BACA9A5A314F37D1BFFDF23F686E69951E3C7A422FDFFC4897BEB94C376FDFE1FBE1BC9D83231E87C0EEE12B7AFA2C9A66E617E9FACDDBB4B97BE038FFFEC3C7CCF3385FEB3A09259C87ABDEFBDDFBDC86A9626D06607E45BB7C7BE51AF3EA7BBF7F5FF0F300B711DA17EDB320FAC4DDFB0F5DB6B9BA0DD7B6761CF3E8E3A7CF68797D8BFFBF75E71E3599DAA8B0A48CC72FFA95D25F900B3E10ED2FF95C5BA09F618EF9E0C38F29212985DBFCE193A7DC97EE3D7C24F8BD41F481BB149790C4C72CC3A33CEF3C897ACE7D04FD1072C6D2DA269F5F545A4EFFD77FFDAFFC1FF8FDF71F7CC86B41DC037D17FFA33FE11E4ABFD5BA0E221992CF8303AC9931AEAA0C466A6EEDE03533C607383D538C2BC8508F9E44F1F829ADA8A2ACDC7C96DD305EE212936943C8616595D52C93CF2E2EF33D1E473D6379BE7F7084D7CFBD036FDB08F3F58BF8047E0EE4359C8FFB634D0E791EB25D8790FFB5AE9750C279E4F3878F9F725B407EAEAD6FE436AE136BB7EA5A237574F772DB60DD16FD228E0A8A4BB9BD711D7433EA363FAD0D3197C6C627F277AC0F730B8A441F486499BCCA50C7F7C15CDF61EEE5BEA2EE2F5AD791C4F9A1F4B392B2CA137349765E01CF11F86D3036524E7E21FF0F4086C7B93807FD215EAC01D0AFD0FF94EB6FDFBBCF7315FA16E475C8F8B887D5364F5D3D7DD4D6D5CDF750FAADD6F510C908253ECFCC1E1673D99CE893339A974522F220B94AD69184849E114A7C6EEE5DA689A96D519655CDCB221179905C25EB484242CF08253E5FDB3AA2FCA2316A372F695E1689C883E42A594712127A4628F1F9F0F826F339E47370BBD6E591882C48AE92752421A167E895CFE7C7275DFACB7754B6695E67129109C955B28E2424F40CBDF2B9BBE7C9F942422BC8BE27EB484242CFD0239FBF16CFDA2F2AA1B5E959C6CEC6B6E3D8B890DBB5AE3389C884E42A594712127A865EF91CE8CFCE25735232ADCFCEBB2DAF8444B020B94AD69184849EE18EBB119B02F1ACD4FF05AB4C0A9F1F1C1E515F66364D181B594E77555E098960417295AC23A0AB779962E3FB282EA18F5ADA17342F8F330CC6194A48EAA794740B0D0CAF6B5E1E89E041E147C4EF450C333577236EA4724E5079D436470B4525CCE79B8B2BB4343A41471BDBF41A797D2AAB35AF3360736199E6FB2DB4B5B24E6BA2BC5B2B6BB4B5BC4AFB7B87B4BBB9C3655F9F5B1458A0FDDD03CDCB2B717E440257E9A18E5EBEF98926A67768667E8F864637347F2767AC6C1C71D9E06733B7B8AF79799CB1BCFE92E374C0AF777BFF8DE6E591081EBCE16E3DD8C3B1CC2EB8FC4D762E75A7A4B2DCDE15974013F58D34D3D94DEDCFA26975CA16B4F235DEB849E6C464EA4DCBE01C919682226ABE779FDA9FC7D094A98D261B9A69A8A48CCC4929644E48D2BC9D25CE0FC9E7C1A9A371C145CF637AE8EBCB8DF4C5853ACDDFC915C095F09DD5A3DFECEEE1F7545639C9D0BA2C12C18556FBE7837DB3F4F0520E653C29A7E757F329F97E099525D7526E7425CF09C3F66702568137823301C8E8FD397942361EE4F3F676F65917BFBDB6410701C817E50E77AB26297168D567B4C9D876210BC9E7C1AB237052A3698E3FB57E2767CC2F1FB06C0E3E474C0CADCBE30CAB6DC711A70365D5BA3C9E0079A847C84590D14684CCD616F59C16EDB901F500C3579768A2A189E5B3CEB878EA8889D3BC4CEEA0159F630DDED9BD444B6B87B4B9FB5A7C5FA6F5AD573439BDE3FA9AE555E6F27563034DB777B2AE3BD075039DB9E2F76E53AD2F8027829B2F1415D1DDCE4EBAD9DA4AD1939354FCD7BF9E00FEFBAAAC8C6E3437D3C3FE7EFE2FABB2C7718F71955FFD9ACC33A87B483E0F4E1D29F26562CA007FEA91D381618B7EC7AC9ECBE68C8DB9459ED3B52E873BCC76F7D2E65268C8617AB46FF7A5BC8104E48398B85EBA7ABD85D7BB9857908F08C7C0E7E0F2AF4A4BE96E5717DDEFE9A1F8B939079767EEEED28BE969FA222F8F2E9597D34D93890ABEFF9E9AC59A79C26EDB877B46BFE8A16B375A74A9B7933809C9E7C1AD234F791AE0FF32545ACE7B6ED87B1BC82FA4DE8C2CFE6CBA75878C57AED2CB00E6EFF4F55D5196EE943496F70A7FF56BAABF7A8DCB5A77F95B323D7A42E59F7C46CD77EF53F3BD07D428CA3F5A55437D59396CA3A3653B041A4B23633466D0E7BE0A80B5C6785DBDE6E5F00692CFDDC366DBA48AD43A9AE8E8A329733F3FBB46B4EBB17CBEC472F7B58606FAF73B77C4EF2186C2E7F87EB5BE9EDE8F89A13F676733BFA76F6DB17C8EBC99B84793B1872AD38D34D36391F279082094E6C870A823ABE5F4FDDF2AF392CFFB5DFED48F9FE55D7DDDA7CB6E3DDBBCA0755F9D9D5EA1B6F256AACB69A49ACC7AAACF6F22734DBB431FD95759EDE09561BB6DD46B6303ED99DA4EE841A117850EDE394E6857553BDFB7B1B0999A8A9AF9BFDD2D37BA5D1718EAB1524B710B03733CCAD967EC54C5217D5B3ED86063AFF795B8FF82EA7F8BFD5C57E5C37D4B120DD458D0CC314D83D51E7AE673B48F0D36ED96A113F51CACE75B2C4B147BA3905ACB5AC990DDC075807CE56A7DFBD39111D6AB9FA66F4F5C5C3CA16F474E61DCA358DC33F16E31B7B7E473FD43EB393214E0CF3A721EFBCE7635A9F543F46C6C8C2E1416F2587C3430F0EE18B45A793F0C7A34FCCE2F3AE68B46D310198CE7D3894D08FE7115935A0D57FB74280BCA8B723B9717B86234F2BBC4CDCE527CEBD83BFCA1C4BD767E967A0EC17321EB43BE6FBC798BCB0ABDF1C2E0301D7DFF53C0FBC1EAE61103EBA786E639AA324CD1D4ECEE89F239CE3F3CE2BDD4EFEFDDA7D7A677E379DB5CF429E5BEC56513649DF19EC715C0AE00B6FFD001E11E6D9D8B6C77E0EA99281BD61A0CF1DD9BF2E1BE39F923D4D3EFDF35A427E899CF957EEAFC9FBBF3E117865872FED2B1A14DEA1A6C949D37E2C8E936326EE54F8CCBA8D151E6F3BCA323E66E7CAAC725E471F038F4EE380FFF41DFBEB2BE45FB476FB83F42E78E9CEEC1AE5B89B3F5472D9F9F9E391470BF62F856473D37F333F05D4F75B4B605BB7221DB5986F977E5E02A252D8BF28AB175AFBB9B626DB677B8316161811E0F0E3237E237C674BB9893AB0CE3629E0D4EBB297EC0F88E790373C123312F609FCE159FA3BC58A7603EC91D3CDE73E81F1C79DB463DCBBC3F9723E6A511C115E08DC5D5C3B7CF14CF9B10F2E46E530BFBCFC28F76797C920EC59CB331BF14D03D086FE1CA7F89656017F13FB5E09E13CF147225DB62E3BFE577F780F4A2BB7655163DF1F9B8DD664CFDDF69F3C54CA799D7A1D3AD1DFE79BE983BDA2BC47ABEB6D3A16FCFC92B70ACB3B12FFE696A2AFDF75FFE929E4F4CB0EE5D1993388675F8CF2F5EE4731E592C0EF93C253D5370792B998C9D7CFFE1E66E9645B4EE0B12A7436B3EB72DECB32C6130CE04CCAF18BED5582BC0160DDFF55447E0F3DBF77A28558C1F453E7F3E3E4E9FA6A4D07775752EB911C73F8C8F3F219F6764E78A357AADF87E3EF91C7EA9DEC8E7A6F64EAAA96B70CC1B574459FFFECB2F796E702E6FD2D212FDF6C913FACDE3C7143335C5F279779F45DCA3CB219F7755B7D374F70055671859BF97F3BC9286C41CE290CF059FEF41A6D411CF3863DDCEDD5867204E07FEB3BA29EFBA9D4BD5E70614788E3DFE09F6CE8FDEFCE8B66C7CAEE80787E2533957CB7AD5339FBB7AAE2B1D9C55D425CEDBC31E0CD67929A9AC97B3B8185FBEE8B5794FC6C9B676D8BE7EBC5832C663D35718859C6F191913F3F1CB779EA5653F90F0AE3F68F97CD86766640F3102653F093DA4F28CB3E80903CDE7D1B10D82874B1C7C9EB2B6C6722EEC4D5DF179ECCC0CCBEEE04685CF71FDF3986C519FBEEB69DDBD2BE615577C8E3C91E6BE01AA32D439F81C65823EFD9BAA2A2EBBB35E0FB2C19D8E0E2A78F386F9BC676050ACE11AD8D67F7EF95D5D31E475DBC2DE89B259EC65432CAED5E959CDFBAE339418A02817CA88FFDC718CAB73835136F0F9487995C7B2E1F350F09272AE96382B9F83573B63E368B4DA40733DFDEC3BB8669BF7AB5D3FEB380447AF4ECDD05CEF00CDF79DF451437D5BF20BA927359DE3C821AE1CB785E8FB380E2ECECD1FA58AEA299E0B015FE641F41F8371C6E531B49DADCB7F3235E4FF50F0158D64E8614EF464F3ADF573DCD511E2A861EF2AB76094F5C367B937B80C63B8B6FE380E35F4EDD8D3BADDDE4EF7CC66D77C6EB3319F4387ADE8DB31978D4C20BEDBDB7B0F8E6C507AD61097AFBB6FC5E777C57E5C49F9043599E66963E7F589F3B0B73665CF41C17C2ECA04BDC177B5B5CCE9993B3B27CA8CBD816B8D8DFC3FF4ED5BBB072C47586DC775E04BD9601BBF3231C53A77ADFBAE1A0A67823F9646C679AFD4139FE3DCE5B1C98073BA9ACFE163B06019A6DEFE41B7E7E2137C8E73C76B8D9AC6033D2B9FF7183B29F69B28CA7C5E40B9C99594F6389BACD655BFF2B952AFD0B3D8BABA6971E8E43C80FA869FC38418DFD83787BE1DF5396BEEE5E3E0F3DAFA191A185A6759436DEFE00D4EE3F329533BAD5A5D1F3B0B605BE9EE5912FA80273EF7A47BF5073A8A6ADFF9CF1BBD2FE0CB9C6E39A3FFB2BB3A52F4F8E04BD8469DE5DE8ABE3D2B27DF219F272E2D319F2BFBE3CEC071703D785F91CFCB848C5050DC7842DF8E7818A6F605CACC1E666EF7F55DB14E803D8CB1D126CAF9EAC47987AF7FA0A5D5E37BC68BF9081CED2D2AC43A01EB01E57A7FF555ADA1E8DB673ACCCC195BABEBAC5375772E7800E76E2DAF713CED80964FA56F9F15B22A6297F5B7B9D9C355E9DB71AEADB35B5CF72AB0E53B0567E573D87535F4F4906172D2B1BE6CF6B3ECF0E66914BD898DA3AE8424DE17F774FEFEF018FB3B1C34B5F8E5F91813D8470C463BC05E3558CF92387B7F38CFF14095C1DBE7FA52BEB3EEAF9DF60CC8B0D0E3FBBAAE5600F914C82B2CE6DF90CF535657599655DBAEA891BCB2C23120145F52F02E74D7C5A50327ECE19418364A9C097FD727007E303D7CCCF29E16FD444F70D5BFDC9559737B380FF5190EF6700A9F77949438EC4A5DC53EABCEA877F8E06D6EF9A687C07A6DD8BE67B2638F2F7FC2D6C4DCC331D4C7C4FA09CFDCB7AFE3B00E80FD82D9DC4FB5390DEC5B087F33607E7CC6EBE7E319D89F0A463BF419BB82F62C89B3215CF91CF211EC9E953186FDAA836F2EF35E97BFEA081C092E05679E55970FF93CBF68950A8B4B1DF23962387D9E9B4B17C53CE48ACF219BC3FEEC2FF9F927E4F39ABAEE13FE6A4A0C5794CFDBF506FC59B5EE93A15836A0C334E6B5FEA857837769AAEC7C876BDC9DAB45F9DC97E5EC7C5E7A7444A54B4B547070E0563ECFC81A621FBCB38C6385CFD5FFA9E70BAC77B1778EFD7B57D7630EC92F1C633D189E0D9D3BF6DFBC7D3E6C5CBEFC2A387181BA6ABB83F62C89B3C1136FCEBBF0B50946195CF9BFFA52FEF5D905C6F2B895B6E716E9C79FFD8C7EFA4FFF89BE179C0E5B697FD6912F3C83F813CE733EE68394B48C77F4ED4A7C0777FAF6A7C3C327ECE1626273C59CF42E6F7B5B3EF0BF9EF39D188C3367D683041A8A2EC41B5B26E5DC60DA16F9D2B6CAB97A89497C1E3E87AEBD6668880AEDF699FED6B7FBEA7F2E21114878EA7BF5D9B91CABB333369E734C604D0F9BC995C9B7FBC5F0FD1D2C2CA6EA2F2EB0BD07720562FFDB5BBB135765C0733B62626920379FDA9E46D97D4086397688FABCBAEB37F93CC417C17D60D3893C083B1B5BEFDC3310FA766F8EAB3132B14545A5E31C9FA1C3FC9667E7ED75057D7BD6DE1E3D1B1F7719CF897586E2F883BE3ED6BBABFDCF13531A5CFA9F7B53BEC59543EA1B5CA3F6AE25CE9BAA75BF7406F6FF51BE51517F3B07FACB97CAE5B3AC71193D9D7BF0EA47F6B10F563DEF1FFDE053DB82CFF554CFE7D5B7B7343438F6AEFEFFF6AEF5A98DECCA9FFF2CDF52F9B2DFF6C3A62ABBA96CED8724B59538A94AB249ED646676CA8E331B67C6637BC6CCC0D8C6808D6D1E63DED8601048201E02F1100249082340BC1FC6D88333AEDDFB3BF4D534523F454B6A99FE704AA06E759FBE7DEFFDDD73EE39BF63E66FB7C3C707D1E687CBE50FF2C413B52077076311FE18D4D2CE3E8E31184BEEDBE6C9329CEB455FDD127D753F34C939A89CEB28BEDBDBD8169F07A7CEBDF14D982ADBC7A83698A4AA8E71AAF1C7F8D328264A5707E5BE87F145AE2F88D851F82D517750EDBFC43ED47CDD7D3ADCDC66BD701EE28A76D737C5B9B9F3D6940BF03C1E5DA33B7F7F4C8F2A3AA8A3A627639F57D7DE3B957F8E7CED1F7FF8A1269E5FECEFA75F5454D07F56559DCA3FBF53D3AA997F6E45BFBD176FB886D492E863DBFBA58B7DD213E80659DB7C45BB07C725D7474B3FE866D5E62E663B1F1DBFB5F56E9137E8A676CE17CF51F7F3AE98876AE1F332A805AAF6B73BA12FE255BCBC2E4F8C047947376E8E713C8256BD3EC465DDB93B45D1F89EADEBEACEF5E0AB6CEFA443616B6BF155660B729672784F1616187B908FFC415717E73221CFAA766FEF14E7673FE28255D7C25E37DF17F1A206BE71E03938462CF9CFC53A209227AFB2191E4E08FDE1BB000F29725C713EF256B47821166369AAB9DA42957F6DA2E1B64006CF255FB2CC3F87AFFDAAC2D7942D388E63EAF876F8DB3FBA7883FA06F3C3734F3C71ABE48BE79BC9658AFBFC2779DF45D215B9245D4F17790FDC8D7587CB5D7CFE14CDDBC438B70A30DB68DD67765C4BCCE67A8C118C07D8E4C89FD43B4F0BCFC1F18F18ECBF0C0CD065BF9FF951C03B0E3C878D0ECED0599DFD79393657A623CCD1AD77DF2925B674351265FB5DEF3C603FF2694FAE37418901EB3E31C33612983D2DD61EEB62EDB1B7B9C3BE37E038E6923D8D7C2CD848E0D50E8CAC9E8A7BD9DA3BF127C8FCF34F2626987F450BCF711CC7C0CD0CDF3BFCEDC9E5556AEB18E65879BBEFD8134FDC2C79E3B918876B73F3ECE32B96AEA3A134A5B75EF198F4EA8B3A2F93D39B96736FDD2CC0EA2FBE1C675F8E563F313BAE2766733D722A301EB05F6EC44BA985E74622F17C5367BF4A72518237C48813816388D7B7687576CE70DC02CF5F2B79B7B1FE01CEFB75A48DC47A448F035BF3B9A26B74F362033DBEF5841E7DD999B1CF25D79ADADFFE4F172EE8B6DF7B6D6DF491B22708FBBCA1F931DDAEAEE176CB8EB7B3C21F895CFA85C57DDED3014F4EA9FB7BB640A7E742E07F2A142FB027EE1437F3BD7A525CC19E889B6235CF2266B914F9E44C39B5376C84E7E0F884EF1DF15D158904738156FA67286580814EE79FB36F7E3040C35F54E4C4D49DF51E21D5DA0375168CB8B450370BFC33D5B5D3CC692ABF0F04C7F813F639F2D5C09D8AF602071CB854B3EBB140D0A6E0C9C07B5F482C9D693E439D9A5B77C274F5DA080D0CAD14B55F5B11C40F56DE9AE4356BA1EAF678E24EF1F0BC3082B57B3486B847FBD8B8F8FC80FD10C5D4379FFCDB628B1D1EB5FEA656C36B854C6A6BEBDDFF2CC7A518E1396AF12197FA57B76F730C1730A8D21FE69C69C8A0C6BEB6E37C32C246457D2EF8C4EDFADFCCEE2173EBE0C79FEBE8666E71BD73C78613D4F3A02F130B27EDF316A50635EC7370C5FCDBE5CBF4934B97E8473FFF39FDECCA959CFCF34B3E1F5D191BE3B511EC73F0C940A47DDEF85517D7E71E6AF3730EAC95E7845F6768D43D79C7D9920F1FA627E52F1E9E174680E7038114ADACDB8FDD831F7841238EAB18329B27CFA75AB0478BF93A393442A9F08C98B39738BF793934C93C7FD837455C356C343BD7B58C47BBFB94D0A9BD68E9789EF78FF4F834D716EA1AD888AD9635397E5353C3F8ADC69FFB8787BC770EFF30E2E380419FF706E8E9331F0BF03CFBFA118DEFB4246E630D93CF7AC74A1BD9D99F068F3AFCC6DD3D4955FF9C612C96785E21DAF18FCDCD39354DA420EF1CB5D53EEAEDCDF8DBDBBB9EB22C89F70F7D9A2ABB380F073514ACE4E060ED8B310A3E4737623AB01CBA818BAF1C6287B1C701EE0308F6AA906B29B98DDC20CB13619EBF305F613E2B06BF5FBE52AE788E7C9BA1CF6F92EF6F5768311064BF60B4EB89C09020CD3F7DC679BD88A37DF2DEFB14ACF88A8E5E15379F006BE37C6A54C1D78DDF75F724358F2377F6B3EB9F53D337AD343913617C58B5C9ED6C244EC40321FF1AB115C9E111C670E0377CABB13E9F7837BDCC458618A8944E8D837C75435E18C61CF2A9DFFEF087F4DD2F7EC9B5F672CE1536D8DB1FFC80FE71E1377C1C75A127EB1FF26F5FBED4B747CD7DC9C63EFCE9C83CEF8303CF6FC6E31C970D7FF1A978EC8D0D8E8B439CFBE54080EDF3BB6349E6F05E30B065AD889D3D06A7EBB138D5BF78FD22E67DFC0D7F7B552A451785FDDDF4F6AD269ECB1843C96189E7C2EFF12EE435E19B6E688E923F68AF1667B16AE314FA5D975A303F609D0F3E06D46659E8E9A39DB5E2C5599BB6654D1DE760A0EF2DFA8728EE1B2CB94EFAEF3DFF7838F06020FE664FACA5C04BF162EF45E1B9F2153954FC8068E35762AEC33EDCD1D1B7FC099F197C85C07C604769DAF57B4E3C3BFBD1580774F724F9775A6BEBEEC128DDEC9FA34F3B43743B98A40A5F94EA26560D6B3A4CD85853600D64C7AFAD6D079EF49717534AAD3BD4BD137D8573B9505772F484A7C0AE8D69964305AE16D46B380C0CD38EC0F27F5CBCC4B678F679D81F5E93C7D31B9C2F7E20FA2EFA8CD17EAE11162DAF1D729D11A377BDA35CBBB979849E0CC698C3C18A4C701EFDDB9C1ABB56656BF75BAE35D2F534C9FC1C56CE6D698B999E6BB78D2076FC3F3837BB0F4C89BE53FFB021639F63DFFCBF1A1B75EBB12057007CAFF0B9ABF95EDBC5DA5FFADBC7BA8669AC7B9892E3533C67581EAB367D18E89FC81980BD87FB327ECD2DF07758DBA6C2D3BCFEE5DAABE23BD8AAB059F3A9276657B7520A7C79C1AFAA0C73424A29A8EB3676E76EC9F5B022F9E2F9544F806E5FB844F5FF5341CDD71E50ED7F5FA3C44C82B657ACE127B82ECE821956FC62C0F5B362D359A4BF49DBFF6AF777B353DFFB6BC1D9732B9DE6985DD82537A251D3F8683BBC7D4ED8E71951DED1017292304F626F52E7BD59E12CB5A39B191F4A3E7C29C678FE9279ACD6368E4CFB64F851A3E571E2846C6CBFA6C4F3039A9CD9CCA9937D9673EDB691F4539BE51448AE779CABB51E96797B1DA36B19EE0BAB027F59E2F90A8DEBF88696A6A28E3CAB9EB4DF6AA7BAF7AE53C5BFFF911AFE7697BAEA7AF8FFE6ABF7E9D6AF2F51E3277554F7E71BF4E05215F534FA69B0B197EB7639F91E8A215A5CBD5A6B7E169F9F365BDAE8B5C073CC1521D5B1258731418A5EBD7AAD3977B6B59DF6FB7C277D58F5FD94CD79BD18ED7E167EB8CEE565967C7003FB4E5FDF9EA4E4F2E939C3EA73739F583A1473C371E653FD772AFD8A2283FAB9B8C5685FB37BE81DD7FA5EFA07D1C6C073E4DCBEDFD5E56E3C575D33DADD738A8714758CA79B1F67B851ADECE7E03AC0C3ED9534EFAFC931BCB7B593F1D7E8F56BB37E5FAAB679D7C40CCFC18DB9BE6DEE6700EE9AED57ADCE4633B5919D123B7EEA7CFA433EB98AF9BE87EC7172F8E228679C144A16127B2CD8C340BCFDE3B618AF77F5DA0E3E33F8CB8E35DA54AB9DE575B3B980AD0AF225B0AEAC7F1861BD3EF92C786ADDA8BE27D7ED6EEFA463317F59D50FD7856E0F1BE78ABAF77156BE577F67277DAA7033DD6B0FE6F0BDA2AEF754DF68662E96BFC7D8069667AFBDE795FBC0FF096E0EF8F3B1F70D3FA8EC8BD84B1C116BBAEEA6FE136E2EF05E216F54D8FCC70A0756643040F5775A749F1BF7817F753DB6C87E2DACD7D0F7C1A36D2716E3D5F177EC2F82BD85DFAE451778EF01FB41F2595EBE7CCDF114B8EE4662899FE9F9F80445746AF668F50FE9AB45BBDB990FECE2795CD83E1B89243F0730177302384AB4F83EEC0AE694ADE7298AF70F8A779BE66BC2D71D17781E43BD6193F5F5BCD287FC9F5D670EF491CA2A9ABCFF80FF469C8A5AC72D8C3F83F9D6ECB8D5F7E289F53692DC98663C9AE0E8453CE8D4EC16CDCCE9F73B8C5927F9ACC0DBFDCC673D46219B8B5A4B605F22E6A54FCC47981781E73FFDF863FA970F3EA07FFED39F34C7EB7F5CBDCA71FBC8B193DC80A31361F64BE09A33BE311A6AF5533410A2C9DE11AE1B89583EF55E01ECDFEC718231121FF0B3DFBF58FD013CA86985DB55CD893AAFEE27624CBF11E31FB5B1DF64F11FE69C6B725DBBB2BD7FCC3197D9B900EA7B0253DE88F6634CD7E07FD4D20FD7857EB86E31F37FCF82E7ED1B1BD4118F53E3F1B12E6E7C5535C1799AED5D166299E1A3C17EABE89791B60EDE2FF55FBD468B81618E57927DF14860E89CC060D8E21CA30C1C50F09CFF56FAF537AD3A75D0312EC47D364293CC71873182F839E070EC998FE3B1ADB61F38C0C1B9B1B59462DB7375668EF7C060738E2A780D9CC7FFB82E6C8AB9F62EFEBF55F45FAD6BEAF97E302FC0DF0ECE2BC44B21960A763AF6101147A59E13645EEEC93AEB7B5E7D19D39BBDBEE27E2BDA6452E8843507C63EE64AF08F6C1B70A3D815EC91616F10D7CD8CCDF0346D89717268C433A2F48D83E018E336D61C46F70156C7AE5D671F80DEF154ED3D1AADBA450BBD7D9674F7F0BC386D048E5EC49E80B3F74B317F144B777023C2A6B21A3760E6B355E3F923C507053C97E317928DE5887FBC1689B0546F6D65F0BCF65E7DC6BFEB6F19A4397F886E7CF888F3ECFEFAFB3AFE3EC385837D463156ECAE578B2911E076D6FA5D4F5F8E9BB159FBE34C22EE15C9E655D66B4BD88E1A6B9052C959F1BC3591A0868303DB76A05E3B4A3CC79C6F3637309E4B0CC0FB96EF5CF98E8F6BFD56C1F3D5A120C734EF6DD8E35C80AF00B17FB0BBB1BE0046C9580E8E63892F323601A3F6B3E26B381E2614665B14C7772D8E39705CC6C5780536C3C78E9C5BD49940AECE85EA6AAE01AD9E1790C38CEFE57B1915F7CCBE668ECF4B8C9BC98B976844605C5A89212E861CED1F9AFBBF5578BE9D5A358DBBC4F84B3F6AE4B5A0D17170A559D5D3C373AF8DF279D697628E58566AC201CFAF8C8FD31F1A1A388E2F1BCFEB8F8E98BBFF83EE6EAA13F32AFCEDB05F76C59C737074723DF88AE1C3458D32C4E5B775264EEF4B94019EB30F7BEAA4AEB8E428D69B03B4CE2D866E5C8FFB6E2DFB108D74C327F891E5B9A56CD7B3E0797F20C0FE76F4CF6C3B50FADBD56285AB41FA2E80B37AF5ED21887345CD798E9D861D0CDC54E2A8F109BF71F3FD6EDDDFE338B832E073CFBC03F8EB9577F9AD01EF23E25239176B22CCB1A7C85FC075A4DEECB71F9BA09458B71D645D07C7390FE0798A92F71F58C6F3F4D64EA6DDF3F1B76FEFE5C636E5CC470233D1FE7826759C376C75EC1F608F009FB08DF1FC4EF6C3B885B8622DBF969EC09FBE22EC6FBD786579DCCCCE376C2F4FCE751BA99F55CF565F527CE5BDFD0319FB1C1C377FEEE8609EDADFD6D5B14DAE1EAFA8E7FEBBFA7AE622807D3E1E9E16BF1F14367EEC548D57C422708EFECA614E8CA11C2BC841C2980D3F6C2C797BA945CEB3683719C76686E7EA738BA11BF04ACE1F56F0DC4E6E44A1E42C788EFAE7D84397BE5E2DFBBCAE7E96F33B3776ACF12E59990F90C38B3A5366F170E34FFA6DDF47C6CCDE17E3485D3BEECBDEE4E973B17690D8AF711D593353EFFEF0D3233FC5EEFB92788E7ACE1559DC9652906B8BB5BDD17BD16B03BDEFA61A9A787D8C7D09C40218E58E630E414CE848E5D79CFF9F5E88F3DA75712848FD1FFF2F0D7E729539C1671EB766F6BCADBC77AD73A24BFBD42E9E6F3C2B6ECA8B872B8D9CA736523F2BEAC554D74CD3A7D74672F64B11EF83FD41FC0D3C07FF2CF2EBFE1E0A653806D4E3F7EECE0ED76CC7F7B0CFB715FFD5E6EEFFB1D8D10DEB72CEC37C619C77516C9173E764FD235A78FA8CF729CDF01CE79ED4E42B2C9FCB29FBBCBA86E73C4BF6B93877BAC4BEF77CF17C21BA4A6DC21E57E7C93ED7C89706E729F6C3B2F7A4E2F36B34D41650F876BE176081D99E5442B45D4AAC85A61A9B0DE78FF5D575FD7D2D552C0B6C433587A41C57D84F685730F18BF1933C8A9E3E1F7F4E08DB1A3279EDBA665D07DEE76A7A66BCB766219E265B3FF84080E5F0A7FFB2A2429317EBD7D5D5F4AF972FD3FB9D9D993845A9B75A57AD5CF325659D8973E53D5167F358F1DFC93C72DE7F16E2F30F51706C82ED01EC7341600F0C0A5911E7BD9E8DD291B02D5E0AECDE1518BFEBF3735E7A48BCF7B9A1115B6D917D4E78628AAA9B02F499E87B379B82341E0A678EF58AB637EEF7F66362CF1356E52BE7A98DD4CF8AB8A72561276BC5E3C35F2EB9031EB784A8BB3F6A8B7B00BFC39AE05D7A0FCCCF98DEE0181DD4FAC37E655C47673E57897D446C74C16B8009BD704FE039F482CDA1A71B9F2BE6BC23F189738BC5BFA227F9E239FACB59FC0BB20635E2E4F2AD9506FF8B55BE65339139ADB0F7D4E3696C304A03F79FD19010F429E4AECA7BC3E77CA4E397C71A1D313D4ED58193FAA1C6BCDD9C5BFC46EA9DFD0E2DB5C9372DB9F5C2947687EDB0B1B397B99E960FFF40F475DE8F97F9E70EBD332331E3A1C771A7EBA57A72BEDAC84EAE3A047315D6D0E046749B6EC596E1C1A0E69A5DEBDC50099EA5BFFDC929BD8CB8AC4AA19FBE2EF9E1F9BB2E58672D8D8CE9E669B10FFA91FE9E14721A9FF426692EE62C0FF174244AD5B5F71CB996D5B9177BCCEA7874A3EBE9F9EBD19685784F882FCC8EDD832F08ED0F0E7DADDFC0375A5119E235A59D5C92F3845579BF8F73D4466EE65475B36E76F52BC5B3B85D3F7D5D3C3CD71270811BD5923613E444822B6C73D738D7D6AEA06EE6AC4371174ECFBD466BEC42097C705A1CAD4B02CBF5F29C61B76B711F14BBBDDE45390F6D84DCE2E9C83675742FE6553FB1D002CE5EE8366D90BB5F4A5949BFA4E69605CEFB363B77F7C51B7AFA6C8962C922F188BFFECED6BB059762E79345D7D498F6F0FCFCCABB80E7E5DC5EEFA29C8736422D63EC93631E2F16CED811E8060985374CF9874BA51F74B3523B1E71C33E7FAA68ED7C74FCD6D6BB45CC849BDAD9C3F3F32B6915B78C53E2543C831BE53C6095D7469E7852BEE2E1B9279E58130FABBC36F2C413378B553C977C859E78725EA5DF1B035E1B79E289CBC50CCFDD28E5A0A3A7E7BBA5A3D5BD8452EB6955C742E8E9F47E4B39B4A5A7E7F9D3B15CF4F4F0DCD3D3AD520E3A968B9EDE38F7F474AB94838EE5A26721C6F9904E5D50B7B565A40035489CD653CD1DE9663D070241D7EB084919D57473919E93D311C775745ACFF5AD5DDB3C66A568CB6ED47C72F93B5F5E5DA7F08CF55A41A5D2F3D69DBB145BB45E63B6143AE27A5FDFA9767D5B02279DC6A0428CF3CD0270E817629CEF6AE431BB4D4F3577A49BF5747A5E2FD43B2F87B62C447B16629C636D745006FEF6F496B31C4F85D0F3D59BB7B4AED46C74B39E5877BC72B8A65821F0A71CD6EDD0D3690C828EE510FB560E3A7A7A9E3F1DCB454FE8582E7A965A074F4F4FC772D5133AFE3FF822CE50
MediumImageOriginalSize=177000
MediumImageWidth=250
MediumImageHeight=177
MediumImage=789CEDBD57776349922668BF679EF7A11FFA27F4D9D9879DEDD973FAECB638333B3B5B6767AB66AA45E9AA2CD15595955A676468C5605005B5D62041908422B4D61AD4643032B36BED33E0829720C485200932F9600770E05EBF7EDDFD73136E6E66B2DA299248D5257F28AAE93A93C6FA408148BCAD7506A3710A45136DAD3314D3565F637526DB5E6738AEBD3ECD756A6C6743631E8EB57D7CC2F1F6B6D31B0853A481FED4729DCB1B68FB98BBFDC186EA7BFDCD9FEB526EF740D3755AEB03ED1C1CB7B5CEFDE337B4BD7FD4D63A33DB7B9ADF476B9D7B47276DAFB391F1D15A677667BFED639ECC6EB77DCCB58E91D63A715DBBE766237DA4F5DA782ADBF0986BE5AD75D7C260B82DF5A8C9D100BF68A59D7EB7AFAD75B65A5F2BFD59EDD9A8AFDD63D4CEFA94765FC43CBAE83A47C62769667E91DC5B0EDA9C9A21EBF22AE90706C9303422641A9F22AB6E953627A6C83433476B83C3B4FCFC059966E7C9BCB024DFCD738BB4C6F558167572AF6561994C730B52DE189B20E3F41C6D4ECEF03D0BB4F66A8874DD3DF2DD383D2B65C3F0286DF0FD467EFE263F2FE1F29089FF43FB1A5D6F2E9BF297D4B6763FE7B2DA7D91CF4E66F3B4B0BC425B0E37AD1BCD324F7CC108591D2E2E5B849F9A6D0EB2BBBC64E6F98DFF570D1B7478F2CDB5EBB356E993CFBEA0278CD525C6D5F09DBB34C1DF3736CDB4B6B64E0F1E3CA2672F5ED22C6377E25997FCFFF80F6FD333BEE6F1BD07A45FDFA4178F9ED0FA86910C6B1B34C96B818FD7BC803F447E8F9F82A10805589F40193A05BE9B2C36FAD5AF7E4D3FF9D9CFE9473FFA31FDF8A73FA37FFEE13FC9F7B77EF35BDAB239E9F8CDB77C4FB0259CCFCC2F514FFF2B4AE5B669596FA0FCDE01CDF2BAD4CFEBD438AF27CD8E75B5B13FFEFADF68C36495674CF11A08326DD9699AD73B03F7E7ABA151D1838CFCFEF86D82FB7BDD64219D7E9DFF37491BD136F437D65DC8CFB8CF6A77D69D63B8DFC2D7E1192FFB0668F7F075DBE7ACE0C9E9A6B9C5656EFFA260A78FD768B47970644C6C0F978D171BF38361E623E82FBCB7E09DFB147D88F67A78BECD2FADD0E8C43475BDEC95FFBB7BFB5B1EEBEB48988B9823299E833B45FD04B842DFAD30D683FCFBD1EBAF4BD7E33F33DF63B4DAA4DFB6D3B933FFA9AFAD44B8E6AFFFFA3FD2F7BFFF7DFAFBBFFF7BFA9BBFF91BFADBBFFD5BFADEF7BE477FF9977F29F35FB9AE159C634D074E7CBCD6AC310EB6F70FC9EEF6D2D2CA1A2DB27C92D3A8DF691DFB546E476C24E84BE11FCC47504E64F262835B356CCA77B407EB23E623D63EF01FF09E4DF396601EEDC3BDD03F815FCCE57A730C360FF0363C43C7EB05D6C976CF59BC93CDE9913E5C60990FBA94D5EE9276E676F71B5A37AF2B5EAE6BBB4116E69FC0513896A050510F56DBDFC26536DD72DB9CFA7FD8CE0EEBD87170DD5FFCC55FD05B6FBD45BDBDBDF40FFFF00FF4777FF777F4831FFC80FEEAAFFEAA6D38BF69637F2BB75F3D35D36EACD5D1445AD662B7AF404E96758123F001F007ACF5C0619ABF63DD4459B0E60BC8F541C6A5876562ACB1B0DF832F44B84E07CBCEE01DA622CFCDEF1D566DC722E36A76749C6C9B3E798F56C8C338CF846375AFF9DFFFFDFF42FFD3BFFB77156976725ADA755371AED3C758BED02EE35E14366E717E39EDFEE2AB7BACEBE8445F78C2BA2F68647C4AF4BA82FE3627DFA177403E024DCECC8B6E897BA0732CAFAED168F11E87C7277A89C168967B215B41B6869E7254438E33703BA2962D0AB38C8B4FA55CF8CD44AEA9590AACE84BBF955F136259D1C3EDF52DE9C8CFD705594F0F70BBFC90ED560D5247B57B2B9189757FB4EBAA719EDF7B43E97CFBF55C8B2DC3EB6FFACAB1718BF38B697776FB356DF3DCB9EAB69693BB2827FB9656CE9441FBACD30277C06CA57B40AEC919F2EBF414DB72906D7098DCBC1639C726E59AAD8141593FAADD5BAB3DADE27CE7E06B326DA5590FD7BE1FACA62D6796D7DB505BC6BE9C22096DFBB4AD3EE732EBBB2ECFBEE876CF2D86C913D8B9F2B696D3E29FDE156C29545EAE445AAE69F65EF07BB4AB559CEF1F7F23386D16E7A1D8BEC8D86D9FB3B069B0FC751173ECB2EB9B9A0DB21C9997EF5857E796788EFB772A962FF25D2E8BB4B45BBF9E90B973D56D2D27857F06D7D6CF9441B0DB6E0D0C51DCE9AE780F0876FA4C30423ED6419CAC43F875AB64EAEA261FEB0BE6EE1E0A1B2DB4F56A48E4FAF27B6BB5A7159C630F201D499061C949317FC15E908B35AE13E712F5E5EB86E72CB72336BF483B997CDBE7D865D7071C47120767CAB164C11674F4E6DF68762144C9EC79DFAD9B8C73E8E257DDCE4AA4F057C8D8E5FCD635392D18B58F8C55E5C9B8CF363842F6E15129DB8646C8D2DB2FDF817BF99C9822DBABE14BE3E7188F72BBBF3246F5F603D414D7F0DCE6E4F6C6EFB94A9C6759268AC4CFFBAEC613677975A24C1F292F5FD4BB5C16D56AB7377D4486E401CD7A92F2094A6CD7B7EF601DECEE7194D6C3F27294D7CDAE97F652D917DCA59E7EA78C8952EE7BE512F9A9525921857F2AFBDE4A391B8E09AFCE46E294707A28E50F522E9E3A738DB4CBEBA7D0FA26253D7E8A30EF06E6633627FF66141901B635E8ECF8ADFCDE4AD40E7E9EE0367B179628138A9EB693EBC884A3DC96394D759C6C9AE848836F72C37396658DF886A9AD73AC9D731672462E9E94BE820D55E64E68972659463F3747CBEAA857BEA877B92C52B73B14CCD0DCB885FCAE08ADF178F6183DF4B9DF4FFD7FFE333DCC64E88B60909E8D2CD0DADA162DCFD86875CE4ED9FCF9F30D7B47DFD0D8A49FB6F7DF9C29EF1E16F088DF47C67DA57286D70EFC8FEB94F2C474800E5E7F5BB1AC90822BEC87A9CBB0AB01DFF96446F09A74FB4AB2AF1AAB90D953BE206DA7B282E5A06143D683B43F246B45C2E5A5B8DDC5D704CEDD5B895AC6F9E131E5B90D5877F655E727F2DCB66DD63FD4D8AF456F7AFAE4BDF04EF0756B142F5509FAF9E87869CD6C668E95D3FEFE5143724AADFAACBE0C3D357AE9FE8A8722E1C25904C8E2956C15FBCC07127A83E672D37DD621A46E37F86B98F5706FF0849E760DD1E3150B7DB0B52538FF2A1AA58F5D2EFAE0410F8D4FF15A10DAA328EB370A36CB2993C85E681954CB0E07B9DD3535D3B02DCDDA3770A57638653C82BA5572B3CE71787C22EB5543E3CA756435E8F45AE62C30980C25C466900F86C9CF7C12F7ED6B3CC755EF39465B88BA174D64F5264A7E0A0787B5CF34A9EBDB5C71D1C4B3590AB3EC356C70D0E3EC367DEE4ED0C292B9B4DF59A9AD878CE318CB4D7B3B7BA572143EBB455F43F97F7199DBF25AF3BB7432A9DB0DDBCFF8D3190A72DF0CF1BAFD60D148EF6C6E9670FE9ED94CEFDEEDA291A129BAFBC77E5A19D6551D9394C375A16590C23F95BD33A50C591B36B500AFC7C0ED6E7EF7DC3D0AC1C606FD1C72BBF15997D8DFC0D7A1A743A6CF46E355EFADD69E4671EE7346C9C8F335E80C17640FBE6787DF698FDB9FE6EFF82D1E889175DD4B76A34F936F68B64DFA39F8E19633277B75900D52C57B1A99EF35FDDB99573CC9EDD08A234A1FFD698A74B336E1F15AEB5BD5F9E9E1178BDC2F7E5A74C5E911CB661FDBE19FEBA3C16E03CD8C9869AF820EA3F8396FA7B3B4BF77A82AE7645D40F9F8E41BF94F2D6FDC049C8F0EDBA9EF999E62C1B89C8DE935FBE853AF57707E371EA74F3D1EBADF374913933A7AEBC78334DAB75155E63A828ECB75287223CAF05951FEDF11BDD771DA0EE6BF7187FB4C39E1F69E29439F563FE322F6D514FBDB65F2F378FA8882D1FD921E23041EA49A9FD86BF306762895ABCEEBECD62899F51E1953D8265AC15F4562B922AE5F977533D3469C3F639E0A9CF73C59155DB0117E0E9D0E3A3864D140244773261FE9823B259DB1DAF30F3FFB828EE616C44702670CF7511E9FA4D08691753E371D7EF299FC0FDD675FE593791370BE30EBA1A77797698AD7C089199DE0FC8B40A0A49F7F190AD1DD9E715A58D8A0079F2FD0CBC7AB647754DEBFC9982C8CCB00CB9D6F4A65E8BBCAFF49E8C2B1E4E95C67FE9B57ED05A1BCA33A3B1F67BE5B2EBF2AFCB35C7F867E0BFD1CEB4660654D746C658D50F364FC0FD91EFB681E96D9369F3C137DDE395190F9C346B3F8DA40DF2FBFB712B5C30ED7D258EEBDA144BAC00B2FC4DECED70759F649B26CB5DDD52D98802CA596971A7D8ED99FA197D62099DCCC8BEF2C8A4CD3083F5713EEAB746F3C71BE7D19C6F46B956E9361F9F5B56A6D2C2F37DD671D42EA76AFAD06E8CE87B3F4E1DBF3F4E55703A29FBF6D3094E4F6774D267AEF5E378D8EAED1A32F97E8CE4773E47257D61DE38CC95C3421F30036B018E44FC69F62334319FF03834A197626459F92723022FEA8E04D2803CF1133742E9BDC63E9E993F6474C56F954CA90D98151EC9DFB19C3B09FC7796EAAAF01A19E28FCDA11BB89EBC57E791AFEF9FC1CDC1BB73BE577D8EECBEFAD44B65743D2AEABF67BC5FCCCF17B2BFDD40CFE2A12F3D958A8808D4AF692669E83B57B47632C9466DA8D3D1CC366B26E1DF5CA4DF7598750A57667B6BF25F39697C6BD4991D781F3677B7B82F5A12533ADAEBBE8E84DE1DA721BB810EB3927FFE17FA383856559EB0F58FE44797F71B9B0DEE677A47C84F3F49089789C4FFED7FF40078C295C7FCC637FF23FFF7B3AE07501F360DF1794326C230707C72539EAD4BFDD74C6FFDCC7CFF1CC2EC8FE9497F934BEC337B6DC473D68D8147F76C5AFDDC96B3CF839F83B748E72FFF576FBB743D684CF55C53E6C85B83F77B8AF2093D6E28D8DCED944E68802E13DD121362DED91DBDB3567B592DF93A4AD0D2F794C051DD1E34A90C5E0A1C05641D60CF29C870DA4DADEC64DC13978276C38388B867DB5DF2E2C50CF9B3782F15FCFCDD1E08291BC8C3B85876D1A02B4694E9DF3134C94D5DBEE3248919303C5FD0FA51CDA3089DC8DBD25FC06BE56C9071E7CDE3D3D279F5E5E93608F832C00FF38C7E844D5E75523B5DC1E289EC7AB87F3D1097FFB712E6DA8EFA7DCE89C851D01FB2BC0793C755873CFAE95E75C647DD0E7FD457D1EE5147FA29C29FA85E0FC4F305ADDF7E0A6E05C29EFB28C16E23E30270EC48E894F5024BD4759957D28118C579CA78DCA45CDC851B5EC70E57E705A6C69F07D6BC586077E8FB89B8805A2859FC35664B5A5C5CF12E5A336C58901DF85AF72A3637F5973ACD3EA6BE7B361B3078F817CD7A83EA285B2ACEBC2E6045DF5E858FBD9B26A78826F9162B35DE67AB5DE3F316CA5E19E75E1F3280FF66CD2EC9885E5F1027F19EE3D5B1E786110BB7D3C56F0991EE9DB145BE0DC8C5BF8C5D4B0995EF135CB8BBE73CF56F867D46A3B53C63934C8D0D81B031F870CEE181D973E2AE7C9B0F95BF93AFC6F79D95B3CB736277639D806D47B0017618743FF6DEF1CD1F4C034CD8D2CD0F2FC262D4EAF917ECD410E5E57AB5120AD2DFE6A2B73F6B2B071D5F535FA6C6019FE04F02B009F53645BF83222BE587C6E41F6E730F699E2DE87FC1F3CFB59695F4139DF0052D72DF624AEC7C7F331CDF22B64EEA8AAEE4AF5ABE32369E19BCA6FB04D79E797C476A6C45CBACA3E2FF9B7F7BF3AC36F610F93CFC1825F3ACE9AC2971D582EE7C9D833C77A20BEF02CB7E31EECB9E37AD8DD9473AA17B5AF66671D7AD31210BFC3B76666A8E7EBAF453F7ADF6AA53FAEADD13B1B1BF42726F831BC6B34D29FD6D7C52FB1DB1D97384DA9688A1C463F99F46ECAE71B3B6B748BF3E69E2DE786AD69B2BB73ACDFEEC87E27F64415DF82373C7F5E07C3A57BF03BFCCF5CBE6D5A5E8DB1FE7358F2F12E27A56E9C4BF60677C8E5DD967D14A59ED76FBE157F4765AF4079A693AFC37D881100FD2A5F768EBCBCCF607F28B72307ADEED2F78CCB4399A2ED5ADEF9026413ADA4F0CF7C327DA69C0E46C41F0EFC18F674ECD729BE12E53C59D65D9681C4D77DC3283676F844C1277EAFCC8FEA22F8F9D6BA91F41B6EFAD06EA77FEEED2DE11C7E88C0F95BB3B3F2F9BBA52559077ECD65FCD7E58CD030AF4149C679D7039DEC71FA7D8DF9CD61DFB8D6FE41BB28CD73BE93EB6B846AF91EE7169628BA6517DFA6D2EFC90C45167594D7707EB02631CE92AB06D9CF57D7BF2B7E7BBABAFE895AD6469CD355FC33B6E3494AD8CFFBA65D25CECB7DD7B18796299E65D9C96D8B9D6E6F77BF2256B1CF0EBB74C46CA518F6D118F3C0376C78E576A68BC07992D7199DDE2EFB1AE0DBD8DB50E8C9CE0EFDF0C50B7A87F9F8CFC7C7E9E76363F44F3D3D621BFD6C7143E2FA78372C34F97C965686972F747FEA96EAF7D9D1924E7444BF47A563B25C1D9D9816DED3D2B3F9B9FBAC6382778555FBFAC73CC7432CA7D63B2B7C9DC7BA9A1DCE31324E6B5F7E25B238647AC8E28EB109CD3E7397ED0F8773D06A7CDF4B24444EFFEDE222FD747898FE7579997E363A2A7CFDBF3F7F4EBF9C9CA48746373DEFEEA178282EFC1CBE64E9546D7F959B34F65745B5FACCEF2DC819E02F67C737D796677B1CBE923CD368DDD779AC4BFCD3683953860D41D927039F46AC379C39C59984729E8CF5D1F8F4B9E8E3B0DDC12627F1E12A9C55BA287FB8729C771F1FD3675EAFC8EABF61191EF23A300EDCFF6A7A5AF8F933AB9F1E3DE9215FE84462CF2CAD441BDE9FBBEAB1475C72C40944AC7AC4027CF0E889FC8658A01F7CF4094DCD2E502F8F0BF67E900B67857925E24A7FFCE9E7729E526B0E9F7652B53E837E0E9DBA5C06841E0E9FE6569F8B7D3F9C3128FF1DB276B5B3649D34D6AD503DFFF64ABEEA9578B2721DF64314BE7FD9FCBCEBE8881EE572A29FF77EFB2D3DDDDDA54FDC6E7A8B71FD9BF979D1D37FC1B23B783B6C734F2C3E96DBBBC81B6C7EEFFDAAC71EB17EA3383B1C8D4B9E1DC4F7458C78C45407D691D30DF183B7F70E251E28722D2026B0CB17A0747E57F2575C769BABF5D93E630D98866F81FA77E0BFDC26D60CA1FE64E6FC1E4BA56776E258B742C016EC129093408A4F0CCE99618F11BFC5B6ECE2E3065F18F0F6729E8CB35FB0D9C16F0EFE71B8371D08897F5CB62C4F47895F733DD89FC7BE03EC7C582770A6AC197E6E585A11FF42E8E2B0B1DF67991D38FF579D4E70FEA1CD267A3BECF13847041BDC673E1F75D943343E3547F174EDDC123775ECAF8AAE6B9F5D96CDF52268E9DDF74507DF78F858CE9382DF624F0C31DEF0893D33C8E2E6172F0BBFB17C58CE93EDC363B4F9F8A9FCAFC8ED90F7B197AEC4A32AE7E7A807D762FF0ECF95BDFA9EBEE6F6D558E758377AE96E2C26187E7E702AC3A30C3D1D38FFC3EAAA60FEF78C7FC8F0D8579B5BD2C93E6AAD3EDAAE6187BDAE73F62AE9BAF6D9756D7727921ADB5A71EE6179C313C8D2CB9313C138E476E0FB63A753F473C8EAC0F52F2626E8EDF575FAE5D494D8E17ABC0989795F09E709C51EBBBD4749CB56553FBBDBB1D74688A7A2F8C95ED73EBBAEEDEE446A06E701D64997576D74271C96381E0A2F57F83774F37FE9EF17ACFF666141F6D621D377B9A2F4F8E94B4A844EF11D2FEE2F22E65106B1E7F1DBDC42D53D9D9B36F63897B6A88B92D3D3583CDA7A841867EBC6E4B5EEB3EBDAEE4EA466701E740704E7D84B53CEFA3FCA66E9F78C73D8D6B167FE93A121FAC9E0A0D8D9E537E6F10F4C6E7AF8E425D95CA736E79DF149CAA732B2A71A199FA27C384671A7A76A2C90AB1CFB333135DA44382F8078CCAD9E0B82BFA85A3EDA5C71B79D9F231FC2F098B72D7569A14EC5B993E72AF2ED22171BF2B625D239C9D1041B2DF2B521FF257233219FAF92DF4DF98EDC9D88458D6B947C9E97D1E646718EF988BD98F27D35D8DA9F6C6F0B0F87FF1B7C637E3A32423F191EA61FBF7A253C1EFAF9CBBE09F2064FF192646CC38F4F1D63C2B666A788FFFCF9EB66C61E3E57A046CE4F54A2F1293FF3DD88C4F12DFF6FD510A785E588F888A28C3D351F7C3411BF49C3399F6AF1981582DD15E79823268BF853C13E0B5FC85DD5D92CA55FA0EFC0373283D8B1C53DEBF23E9B1B5DA4E999355AD799258E0ACE39C2965BAF9DD8279B9C0996CE305D34752ACE57D60A7BA5C811BC04FFD56446F659919317589E5F5EA1F9259DECBFCAFF89345F6F94EB91C76D74624AF23D625F16E55A79DADA458DE21CFB9ED85B0DC5CEE25C21C8F27FD4EBC52716F637ECA9E113F138BBDD311A181A21A79579B7BFA08F2BBECED1609A1627ADE4F5A478ADCB517EB73A3F872F20FC2ECAF7162A11F614E027D8687CD67242CCB915C673A5395E1EDBD719CED243839D1EAD3B6832BA43B388335EA44C8518E34A4C906A04DFC908AF85AFF11EFC3EFB7617C5C351896DA4DC8B3D14D485F7449CE8DDCFBEA0370F1E56C4CB14AFA3835E2F8D043232D6BA0507AD2F3BC9E38C5338BE5FD58FBD305EEDD52F6A51A7E2FC3A5233727B6E97E5F4274BF485C7236754FEC0B856E31CD8FEC8E1109D1CB17D6087830F0DF6D51E3F7D4EE38346DA5829E419372CB9C8610A88FC0A0CD4DB57C5D8F7748D53F79289566D051D7EF4F9A2C4EC0E6F9D9E61804F773A7F2294D93E6119F6F5191FF366F66CC256E759DBA1AA0EE53F0FE30E71E360B750E291AA499D4FA599F9ACC40F82BF306216248A71C9B016406EC1994AF0F4A8AACEF2FA47BD491A3828AC3B72EFCE899C6197B324BB2715D7A2ABC0DE2DCEDB47CDE0FCE0F59F6968D4480F593FC7DE1AF6C8155F992F8341D1D911970F7BE6F804E6711D708E9CEDB0B72B67079B19FB415B907AB9DE49DF699B110F28B2BC2AFB8AF0FFF732CF8BB8C205D9957961D811A6B08AFFE790CBDAE116DF6EE055898DAC26F889495C7D966DBD738B2C73840B3934904B7B7E89FC451E0A52F82AF48F498353CEE7C9FBF3A7F8FDB34EF3209DE6F70F5292B1896B1519233AB720BE8C5A7243418647EC7EB4596298CD2ED011D7B3CD6DF38D4FCAFEAAC439E37292DB5C092FA3AC3FF5F8FDA7FC7CDE4EAB4C8655BF9C638BD7383FAC25266FBBE816E7EDA366705EB8E6ACDC8E989BF091C13E1AFCDA7F34302067D9E0EBFEFFDEBF2FBCEDB93D480F1E75D3EC429AB61CDA63B5958FFDC8BA935EF0DA31E94B4A5BE54C34CFFF8CCD297C0E713C81B7882B2AF67B9CCB08B1CE9056AD2D599C1B0A46045BFB09E4BC08C93B29F9CA500FFC99E41CA08F6572BE173A2FCAF8FD9075EFF4CADAB978D5F06BB5C5F604E71283B418C30CFB8FB061D89CB133EF82CF04AF4F884388EF881D8038816A7F70A997DB89DF10BB5D620F16DB962CF2F30CAF6547B99DD2F9ED5D2EA7583FDCCEE4CEE165C2ECA33E1E2B05E76E7E773FAFC195624963DF036B1BCE5C0474AB14AB10ABFCA2A89D3887FF7821D66354E26243E7433F42EE3B3CAC9FAFE9BA53BB700EDBFB27C889513C9B0A5CBF6FB194E476F0FC675B017AD6354281486B7EAF8B0B2632C4F724C7167E5B1EDF24DBA68FF9EBA91C1D617E1DB07A456ECFEDBE114A8763A5FF61FBC3A793AF5BDE0AD383C41E3D7786E8733BE28F31E699574747C6242EBD724FC07A56D657EA50938BEB83DC0E3D45D98B00C1AFE0412AC53ABE53D62045A756EAC1FEA2A3A87BEF33968E5817F7B38C10E4790959C1A95FA7D4E2326DB3AC9EE6CF90D94A09AFBFD406C9D3C59F0BE6304D1943E4B4F9CFF499BA0F47FC29EAE7F19A8917708D33E34E6F7559027207DA80B50D7B21973537DB89737F244F839B6E1A30D86988D7B95196EF967456D1810E8F2E1EE758BFC5E775D520FEAF9007B156233E86122716E7CB1117127D8D38DDB02B414F83ED15D7C2A71567537116FDAA70AE107C6380E97FECEE167B1CF6D7BE77E78EECAFDD33D8E8C38FBF38B3AFD6CCD8979F65C5FE513A7F7C26FEB9563A28F23FE811395EDF8F196F87CC93A1E7AACF6D475997DD30D5EF17D4178A6769705A4F3EEEA372DA3BAC1CA31D3657DCAB8E230E5B3D7407F575E0AD4727D5F7F7240601F379D356868291BD8A781987DEA392DB2DBC467A6D95F97939758ADC0EDE0CCCA4784DC67AA9E432525FD3FB609E66BAE7A9FFE9280D2E1AE54C15E627CE5D7CFFD123EAB7F23ADCDB2FE7A39F7C3054CA4978118458B090FD309E47C5714559F683F68F440E43196B2AE4518C853A1EAA22A7E1531D73472BB51BE7F077055FC7DE1A7839FAF5C7838362AFFB72C5425FDD7F425EC7295FAD17F7BC91B16F691C58763B68B02DAD12E69516FB5FB90CDF289DC339CFEF9E68B484F34CF1395A70DE2976389D3D4E3DD8D3D88ACB3BA48AEFA0BE66E0F102F57C394653837334BC6C163B1178107CB9A05702E7733373B43EB12A79B082A6DA31C52F94E02F86F683EAE4FC6886DA8D73F4256454D8E0A1A7FFB4B87F0EBF57E8E7DDBC7EF63CD3D3E4A0916647CDE4F737A6A7DFDA661AA773FB6A7A178D6C0569AD1823163EB25ACE8F813A655F4D17DEA681588C5E040AF609F8134E95E598ED79BE4EDD8F56686860557429F86BDE67DD09FAE40F59DE847DC7C5F213728321BEA3DFD9625C8D06C8EF8A52D015961CB77ED6278FD78D74C2F49A7537E88C91688262FE18B9ADA779635A2135B6610B17BB8CFF7C4EDE72CA66F76992D74825F7B416B2F17CC2D94CF89A0458A6ACB54FDBCCD8DF92B63E833DBE197F02F84ED85CED893FD1EA58EBDD717AC5B87D1ED996391BF4C52496A4FA9A670FF5128FD5BE65179C03DF90376123C5590CECD75878CECF8FB39CF9F19CC47BBDAC779B1DDFA2A5A92DC1B989DBF77AD344272B7A3A59D29163658D423C46C84786752A933B6CF979C0B41AE3F84D0B3F878EA0C4BFBD4CBAC5F9D5F51974CA666C2017D16EAFCD2FF68E60717F64EFF06B3A3C396BDFC5BA04BB8DD83DC249B25A83676C25A9EDD76203817F13CEC96B897DD12E42ECCC9D625FA27D99B5F592DC7E54D41FE19395DD797DEEBD9AA166E5F6ABA25B9C7F77FAAC99766719BBDB6D889171D3A812CEFD6E5FC3BE629745CA5ED44DA38B8C079B6C603CAF322E6D39D58A535B8D5E0D7B244EF455E3AAD3E8969F770675CA7B754A3B9A6D0BCEF98662ADC7B6BB6974113887BF879FD762ABDD25DF63C90C2DEA5669C36C953C0D16BB5393ADAF1D631F8A26243E1BDA81EFDE6084F41B4689E9B6BD7F28BFE33BCE1AE13B6237A2ED9B962DDAE0DF707E30124F318F70D2BAD14CA9DCB6B43D9D836F895FCE27E1DDE2E99CDC8FB871C85187FA2EF2BD144A64F2B4B669A2357E27C499C4F947B4196D6AE61C94D676E0FCA562B3356F3948A73790D9E6609C99E5F9E89B747E47DA84BEC3994DCC07F4CFEAFAA69CE7BB883E59596BDC87E4BB401781739CDBC3B82FEAF4120B15DF8711AB9231019CE3CCEE65E11C6701712610E70367E617696E71999E76750B66816F9C0536F0779C2B9C989E15BCA2DD98ABD3738BD25ECCDFC999397AD93720F720D7043084F794D8AF7DAFC8EEF24A19737A766159EA4BD7C9B1DECA7B29B4777422EF87738E68F3D8E4B49C75447F5F24CEB11784189823E39334343ACEF2F228CD2FAD48AC5B7C9F995FA230AF8FFD83C372361B9FF81FB6E5278875A6219F42237D12CE1E4B6EAF3993B794E72BA7C16658C80BEA2B9DD53FDFBF5F4B1E08C516A6949518B98D96617FC39921A5FE56CBD8B3D2B26F752BB7770675CA7B754A3BB4B62514FB96E697D7A8D71192B8A3CA590BEC9D3D1F5BE2753A20E7AEAADD0F1BFBD8A4BFEA3E42247E20FBF24AFC5B9467E64382372D65EC1FE37EA5EC0BEDCA1966A57E942755FBFEF5CA3867A42E9BB732128FA85E3FDDE2BC33A853DEEB22DB81390FFDB91D6D316D866953E722BBD92F32459F33421FD9ED82739C1D82DFDBDD9E715AD19B69AC7F9356666D94CE548E2F9AAE9137026774916740D97353CA4AAC01A5ACC425282FE35C944E1F3B5356C73150CACAF35056E70D2E2FC3F6A02E233FB6963EBDC5796750A7BCD745B6033E6B9091DBD1169CA3FDEAF7FDE4D09BE8C1E3A7F4706D4BFC5981F3FBC533557FFCE231BD1A98A03BBFEFA3AE4F472897ADAC47D57BE74C2253B39CAD53AE777FBBEBAB44B738EF0CEA94F7BAE876C413EDB159ACAD062437B971CD23FAFF0BAB5FFCDD80739CF97FD764A28F9FF4D3FCE23ADDFF6C9E467A372893ADCCCFB3C90CF98A79E690DF607FEFACFF59BAEC7CCBB9B22A0EC1B9F2E1F1D9EB5156E7B82A2FEF1FD52FAB6D5BBB0767CB55E816E71748A1E8E9D9843AF9225B792FF87C29E7E6AFA27FB1CF9D8BA7E48C27BE23761DF6E111BFAA95FA6B5D3B3BED169FF4F51597D84BA19F2BE780A19FE3ECFF8381699A9AD2D3DBBF1EA5170F74148D573EA7935FD153CAED95B34C95FECF8D4D9E390B8A3272A9A8CB385FAA2E230E8894F91DB223E38CC550A99CD2AD4A4C0375B914DFB858467F9EF93F707A7F6472FA742D2A96EBE523BDC5796B343B6EA5D5B9423C169C8147FB70760A313E0FE1AF3C324627730B9474B8C8CDEBB20F3969063629183CAB13B6F25E23E16DFA94F55413D3F4B08966C72CACB3C59BAAAB9976FCE883057AFBC51AFDA97B9DDEE933F277037F9AE8BDC12DFAC55DE3195B76BB70AE5BF2D11CBF67D01D117BFF33935BCE4702E75F45A3257EBEB8BC491FFF698AB636BC94C955E6E7993A6D8AADAD9FE2AE58CE273367CAEA584028EF2A7B2DCCAFA3ABA7B98FA56CB49CE6842E96F7CACABBB9A24F39F3EFA8D97AAE5CC239DF27E53A672D6F71DE1ACD8E59699EB18E33091B3A5709E7D8533E405E4B960581F5B8658BECBCC603E7FDCFD7C8ED3E9B5BBC95F73246F768CA9E208B2540CFEFEBC8B315A4FC6E73B1139A69C7AF670315CF2E82F09F3A265EBB700EB97D71724BCEC32FADAED1803B263676893DBCB323B6F72743733439B544773F9923973940FB55F875CD36C1371EF9DB991F43A64739E540EE329BC4A351CA21432186448AC718E5807E9D7581157A8D181D5C46AC5EC409DA4FE728E128E43E4319B886BFA27F7945624CEC441352467C09894550FC1FD7AACB12BFCC17149CA33EB44D1DBBA09CAE0AE7D8F3834D26962AAC4BCA3EA6528EB21C8AFD8EF27DCD4EC3792D423CD676CCE972823D0B71A695B2C4836B539BAF0BCE111704FF03E7F04F82BD1D714DFAFEEDDF24B611E21A8DAD5AE5DC97E2476BB126C9684DD3DC52983CFED33358B5ECEDAF1157F3EFFF815E2B72B85256DAC6F2F2F1DFFE5DE1FC78A532E279A9AF6799EEE8FFFEAFA77A1CB75DCA457E7E825842FFE93F0BDF9632AF3147FFD77F392D2357D17FFDDE6999654529D7397F785538C7BEC4C474A0145B54D9C7CC15E339A38C9C22B9B2F8CED709E78D5023EF05DC20B743BDEB20EB65A3F15319B18176E01E0FF40DF8116E986ACA859570FEE2F858E2FDFEB707F3B46162FE53C45A36A25D9FA8D527EA98F7396EEB167C6442391AF724E573D21D27772427FE82A7D79D54CCB561B5D78E81902C6B47793955564E27330DDD5FAFBEF272BDFB2BCF99F6E37CD392A2E5D5FA3CA67C1DCD24B235CBF5C6FE3A53A3EF55A96FCA09F977213B96DB8FB5B42310D92EC48B0CE7295C25FE2B72E2211FC17FFA60406C5FD5F879207CCA3BE30DBC67B53E814FCBC474A0B4A79D659E2D322C7F87FF62A37DAFF62FD3D28E4E2F57A25671EEB5B8687572950CB3EB259B23E20AAAF7F2AB51CA7536A660AA2C96687959EB3B2984580A6ABB682D82BEA385EF214E6823F2B8566A08E7ACA3A5547B298803A03EE7059E097936C532DFC9CCBCF473867F2B3F0F56294E94D20E9CCF9E703AA96B7B9BD66D21DAB205258F0662EBA6B247645872929FEB1D181CA1FFFCD140C947A5A6DCCECF4B8C4D4A2C43C436AC9767A35A9F40A7435E984AFE9EEDE40353C366F23B422559666CC028F5A30C79B4BFCB4013AF8CCC4F7768FFE86BB1BBA08F94FFB197A79BB549197D866B613B91B89A5C1EEE5997B84A2867F347F21DCF53CAB0A93ACDFE5219752BFF638F10FF87DD114DF1E29AC179229AA16430CEFC3845B3EE243DDDD9A3AF5C89521C53B14565EBC75A83AE11D4AF977C7F51460E772556F20ECB8D90191B1D47C4280EBA2214E375FED968F51821F148A6701DBFCB94CE4ACE48E5BD899DDD438AFAA2940CC56973D3494B768DFAB03AE6579DD86B0DCD4FBE36B3BE59B2F942EE5C598B8BDF95BAAEDD60984E90DFBE8871FC6677E74A79A20291DA389F361AE931F3E9755B9882A104BF7F42708E398DD82D61C639720C819F235E585D9CF3FC4CCECC55DC6F6BB94F8A5453D7FE0E5333389F1E77D0D4908952CCD780F3678CF307FE0C992D41D2CDD8C8BCE6D1B4C6E44D16E1B78885A92E2BFFA756F4C2671B1D7BF8FC9A6D19F1497E6C418E9488EC35590D67DB05DF6193B5902B6E9969D1192D5D9754E97FA807F1E6F189F93FC2EF0AFF0CD9AB899DEA62E6759FC4FCC2FAE70B46E890DF0731BF4EAC76964DDCFC5B58ECEDA65537EB97BB0DBF578978CD88F1FA08DDBBD2FFA922FED57A5D2AA9ED4CB6D28E787297E60D0E5A4E16E2AEC08E021F4BFC073D7775C1257A287284FD7F0FE7E9377373121750C137E25AA3FCC317C8336629E9E7714F40F6C36646CCB47F503BDE613338C79896DB746EA9399C4F8DD964FFC6B0E2A2096B943EDA0AD1FBAB7EE1E70E935F62D769C9B712E779023B0FF6042043C61285980888758DFDC798CC8DB4F810283C5FCBD8BF7CBC2A3290CDECA5AE09B3FC168E1F946CF90A2DCCB8C4A7CAA0E3F758309123BC2D678B709DDA5E835895885969635C1B8D6E5ADC8AC8FF901FD5794E97661CB4B1EC147C195936395C58A293D1713A79FC94E238E30AAC33CEE1DF61B79FE5698DCE69F40DFAA97C1D841D37C76B0B7CBBD4751EB29C1F1C19AF6B9B57EE11BE5D438F51AE43DCA56AF676E4A5F8C5849B3CAA589FD83FC158807275CE59358373ACC55A635A7E97488D6D9C09DE3F7ED3907E5E2DE647B94F6E45FADBBFA32396E39063E410738ACB872CAB23FEF821E3FEE4AFFF231D33DFDAAB9017540B412FD21A131971F1B5D8ABE00FA1B50D259F270DD4C87B9D20172AF7D501AF85E7DACCEB2B722D16724D9EC62F05CEB3F82D50BB3F6AB50363ED17DFACF09938EEDFFB688DFEC05857D3BF4EFBE8870FE6E9BFBCB34833F31B257EBEB16497FCCA908FE2A9DAFD7D536DAE5741C0749E31864FC461D83D7CDDB2BD1D6B2AC6B2DE7589B2E7D42BDFE4B16FF4BD2AF58D425E5721478B7A8D8B688CC7ACA51D90D532CBABB2978C72B06C2DAE4561878BD70A7D69BD68679FDC527502A6B799EFB5735F0DFB1D993A7B1595C651CB7EC14D1DFB46DFABDAF5D023E04753FE3B6C165AF4562DED802E150C36B1E7C03A456A65ED8C9CD1CE3EB9A5EA74157E32A3AF2C7226D8652DF87A8CF49B0A7B0896425937E794FD884ABEF93775ECB5BC573AB32F362CF49DC75DF97AC43DA984672D39A7B5B60367A7B1AF552BAF6A358A24B4F1FD9B3CD65741B7FEED9D419DF25E5ADA81D828F01D7554901B6A11D61FB75F7BCCFF4EE9939B40B738EF0CEA94F7EA9476745A5BAE3BDDE2BC33A853DEAB53DAD1696DB9EE5409E7016FE09C8F64A7D04DCDD3D029EFD529EDE8B4B65C770A1463D25C177E7E5194BFE1EF7C95EF775DFBF6BAB6BB125D37B9FD764CAFDFFB5DD7BEBDAEEDAE44B738BF7963DA69EF775DFBF6BAB6BB12DDE2FCE68D69A7BDDF75EDDBEBDAEE4A7499388F2633D4373024F9816C2E8FE42542EE1E87C747DDBDFD9283FD764C6FDEFB5DD7BEBDAEEDAE449789739C9341FC116F202CB1FB807B60BE9003D02878BF8E63BA7B704C3B4CF01FC6B93AE4AD8FA7B394CAED5032BB2D659C1BC8F0BA86FC6D99ED3DB916F18EF01DF7E37F5C97CCE425BF63AE81584FED7C3FB447DAB787337BC7721E0D79DAF07E182FB41BDF71DE096D4CE5EAFBBDB48A17B40379E49467E33B7E439E46A51FD11EB41BFDADF42BF277E6F93D90F3119FE87B8CCF769DD8A8ED6A77ADB982F6A48A6D95B9C1EDC5FB60FCF11BDA88B2F2EECDE4CA53D34D90DB91BFCAEE6A2DBE40B3631A4DA649A75FA7F1C919BAFBE091E42F442EC3F73EF8887EF5EBDFD2B3172F050BF7F8BF31BEE6F1D3E7D4DB3F487DAF86E8F1B32E7AFB9DF744B6C1FF581B3EF8E813B9E693CFBE686B1F697DBF7B0F1FD3675F7E25EB30F24EBEF3FE0772961EB90FF11DEFF788DBF79CDF0B32D8C79F7E7E617DAB1072447EFAF99712130A9FC87D899C959FF077F4E58B9E3E690B7257A2CDB30B4BD2B7EF7DF891E4BF441F2307E63BEF7D20793D415A70D36E9C23A72762563E7FD1436FBFFB1E3D7CF28C3EFAE433197BB4096DFEF48B2FA5CDE8E73FBDF7BEE49E7CD6D54DFE70E3B9E0D57451389F9C09B48C3DAD847C568855D54A1D374946EBB4F7BBAE7D7B5DDB5D892E0AE7C80DA7C41FB9285262FB86DC91333E018891F05D1ED34E7BBFEBDAB7D7B5DD95E8A270AE8EBB7491E35009D3CD60FD268D69A7BDDF75EDDBEBDAEE4AD408CE1177107146955825D9620C7CC47945EC27C47643EC00FC069F457C471E09E4B2C8B07E81DF91770AF18E6236A7C4E2454C40FC861896C86D837805877562CE0BB17E85FC74C87B9570ABF250EC1E50C8B041DEF9254D31EA6EE29876DAFB5DD7BEBDAEEDAE440DE13C18A6DD445A72CE4066467C27E49DC9790A79F392FC09AC1EC2168B18547C2D72C120DE909C25676CE6DC3E2E4724A612D68DC3A3D7948BC4E980BF635D48F19AB09DAA1F9B5CA90BF523EE41E977C6798CD718AC25DFD531EDB4F7BBAE7D7B5DDB5D891AC1798671B5CD3C1C382DFDCE384F23BF13E2ABA9F68232DE006D0723A5F8F942451E0C6C1EA8627D66798DD80E8428A9CEFFDAC038E4F8BED0D008F99757E988D79866C6E7268D69A7BDDF75EDDBEBDAEE4AD408CECBF301280459BEFCB76A678D2A5D9BD290BF59219B2944F3138578F5A5BA9674F4BAFF95E49F91673BFD92D7D0B8EAD6A603DCB031EDB4F7BBAE7DDBD1ED867C8CF681AE30FF7923F9EC1BAA377D247142959C3BA05C2446DEC1E152BEC87DFE2F9A3CA898AFE35A8E691BE816E7D7A7DDC8537204FFA432F27AD212F7DE6C71499EED9362DEED63E673D897478C7EB419B1D1CBEB54631B7EA7F87437C05FAB913FBC2BB1D0AF7AAC3A7D4CBF0BEF775DFBF6AADA0DFB31E450E8A0872A0A7A62F4EADE242D2FAF910B1867BC9EE80D74C804DF1A97658BA24CDE85A5737502D36A8CE3B7EBE60F779DC7F4BBF07ED7B56FAFAADDC034EC570A29394A4C9B11C9E166B1DA0AFC9CF18D3C20C7CBABE2BF988817F556C67A799D9DE6F7EA70E7C9EAA86D6F5FDB485030BA5F7F9CF6DE483EC77AF930AF724C2F8B6E717EB9ED467C6DB76FBBAD32ADC918A5DEA77A326C14708E9CECC8D97164B2D0D4EC3C6D189C920B2CBC693A776FA7E11C3E74C8F357EB9AB5CD84A63C1088638C3CE1F5F2FBB43AA6D7816E32CE7DC1DD33F953CBCB982BE3537E8953AB2E5F64BB613F1A1EF36AE247E52472FBE16BC92704D95DF9DD614FD0C32F1618E796023F07B18C7E3C3D4B8B3A3D1937DC343E60ACE823D64E9C23FFE8D2AB595A1E5920A3DE4EFA1903AD2F9924F7A0164AE47106E998ACB6DACFB7F0FFB8AE5E7BB0A65AACC98AB9ED2F7B2E5E35753ACE038E002D0DCECA3CA8966FBD1A21363D70ADD866CBCB982B58EF955C7828235F2CE2D037D3EE60F290ECAE38B7778EE5CF84B4596D1706A16EC8A5C8D57E117DBA9348D39EC75FB0B76BC891D94E9C9BF97D2BE5D3AB479FFBFDF49BF9791A09640AE7D223B5F939F6DBF763F5F3AB3732BF6F717EB5CF36244FE7CE60AAF133B9F1C44ECD72A2CC0FBBBCDC48BB7B789E0F6EEFC919EBDFCE2FD1A72E2FE92DE763A76ACDED7719D469389F5B5CAE8B73AC61E1F1C9927DA216C1A7B65D735121F8FDC19F3762B45CCA18C14718FE08496F7D59B31DEFD76E6A04E74F7776E8652827737066DC422F1EAE88DF46DD712E7B4633B9FBB4B67B725C47F65FBE451BF71ED0139E5F7782111A5F34DD589CC7C259EAFB6A9CE67A17687C628A1E8FCDD1BF2E2FD33FF7F6D2DD584C33CEDF3618E8FB8F1E51AF234C83236394A8D33F49F8DF4613B2A758B38D882B60D8D094E3AFDA98E68B7B9225FF1FEC3B2EADD05E3C257E39B10ABE405A730A9613F64DD5F5648B63E21819A763AE13DF93159EA7C517E8BAE0BCE7EBAFE965302BEF9A69A03FB727A7CFF83FE75967CDA74EE5D93CFEAF516EA4DDFDFE0CADF4BFA205D68DEF04C2F4B92F40CFFA9629193AEF2B562D9F703BA8DCEE508B5AC17932B54FE3AF8CA49BB19161DD4853260F3DCA66E9538F87BA8E8E34E3FC3DB399FE475797E01CF1029275F83970FE5A4B4C10E07CC3A4C9D7BDDA986EAE7A6871D24A0EA35FAE7161ECF85DDF3C7E4A299345701E29FAFEA52309BE768BA2610D39A12BB561F73559D64E9F172AEE75E657F4F23C05E7CAF3701E779E79DEEE5E7D5B453DACF599C3B4E24B933FD47E9F874670DEFBCD37D41F2BF85859ED59212DCF00CE71EE422967C626CEF859A65F0D9DF1C14619E7AB9A6977AF3B2FB27BBF37457736DCF4C493A4B1391BEBE8E7EFD7F2EEB0472CF44ED0F2F00219D71CE48D69B3DD2197BCDAEE508B5A95DB93C91D0ABAC2E4F2F86868CD4E3F1B1DA57FE9EFA72F0201CD387F717C4C4FB6B76996C7DA6C73D47F2EB72FF06A988EEBF173B40FFB0F6D9A8BAF118BC86213FEB2ADBA3E6BD92A9DDF69072E4AF57A03B4CB3221CE0DECAA9E97E27546D3599F06DEEF53774CF4A6A037C1EB55B2620E4BD00ECB377ED6AD42BC7E668BEB31EC9CB5E65A2338EFE6B9F0C29F2EF874AC7BC9B8E2A244AC7EBC12C488C2B828BA1CEE87BD1A67AD20EF4819F1A58AF9E251C6DE34F2D937DAEE88E9BCBE069E3A30E43E135BA51CE73B3B87E4B787E4B75C116F1E5E6B9E71DFBF6FB1C8FB7FE470D027EE280522B1822CE73EBFEEA2DF95BACB632F54D3715AC639AF29215E7FA22C3335AB9FE31DA19F0F7993121B285F658E95DE93F979D6EED284F3B6DAE1C04F75ABE463B95DDD47278C7307F30F650EB58D3026AC0FC579AD523F2F3F3543A1F5CD86EAAAF77E9FF99282F3E9310B4D0E1A4B380F44F678EE664F7509D647F365F97AACB6342DEA2234311DA058EA7C1F342AB72B76B868F290C2F1FDFAF99CB1FFF4B39F53664957381FC5783E62FD39C972357C467658763EE0FF7386CD42CE755E0F0E7EF2538AF3FF81D5B596E70E08F6759D3EC6EBCDE199FBD57544594E81BCA7C6B9C5EE149C832F3E48A5E80F7A3DCBB75E898D65619EB769392FB7D66A57D5B5A90D7638C82BDE608626CC3EBA130ED37D6EEF9D4884BA5FBFD684F387E9343DCEE7659E617DAB6487F37AB305DF5EBDA724B74A7F55B0BB8723BB728E25194A301E8C6DC181D0E13179F5EB72A636A9B22124582F007FD5B2EE3442319CE9C5395EE6E919559F44CC5B8533C10DD455EFFD06561C6460BD73B06F43FA5937EFAAE8A3007E71E60CE2377FAE2B373682F3AEC3C3921D6E8ADB110FC4EAEBE78CF3E4DC829C879432E33CAD2E23C6227C41CBCBED98132A8ABB03E4D7E979ED30C87A02DD1C76E068D11F35B061218FDE24DFC34C9B4C53B30B7467DD413F191C140CFC6A6A8A7E3DBB46A313D3F2DF8AE1740C826BEB145A58163E57FEEC14AFBDBE9939CA55F1596F07CE73BBBC0EF7EBE9DEF03CFD637737FD617595FEFBB367F4FC401B7FC7FB616D80DCBECA6B6E3C50DB0E2776CCE219D87A63015EEBE43E3BA8A3CF6B19D374EE9802E1F373CEE6BC983878A8B7DCC672C8986A341FB196F76B74DD68E7B3415BBCC64F450ABA9B2EDCF819A8F267345A6EB6DDE5D7A7987658AECF55B097AA29C77A869C25E135F3A1C54FBF5F5911991D3AEF6F1737C960344B2CE44DCBA9DC8ED80C795E3B2A611936C8145F9FAB72B6BB1D384FE7FF4CBD033AEA5D32D32FC6C7E913978B7ECE9F5A6DEEC0F9C74EA7F0731362D268D857F3F70FD20E5FB73D3226FC153CAF52FC983DEE73EC83D5B3496B19539C810B57B091C0E749CB1E5FA3E40BEDCAF93CF56FF0F10B461BB7E777BABD7D3B95696AADB16FFACEC8750E935FCE23676349299BF87BCC1F937D13C8D6B60D5FE11E0DBE25CDF6598A31AA8EAF10F22729E28D9EC579116F9B2C9B7DB566A73FAEAD0906A0BFBE6B72331FDF107E6FB2568E8B864FCC39FF8B97149A5F2CEDE15DA4DC9ED966AC3E9BA6AE5903FD92E58ECFBC5EFAE9F030BDB3B9A989A7C3460F9BBBE8872C6F69F193C9B0EE02BB571A76EE4048642475DF2A946EA77E7E8DA9D371DE2C052367D73CF8BC420E527409D88EF245FD1E38777AB7299AD0E687D36CBB61FF53EB70BA05B7AC37C9509C028EB0603EE42DD8D9E01776DFE861597D96EEC6E382F74F3D31C1BFD3EB3F63878B45F3B24E01D38AECF09AF95C7E79F5CC9EFD963170AE4DED92DBDFFFB0973E7939463F1D1911CCFE727252D6262D3AFA03D6CFB126605F0DF1B803CC83ABD97B416E7FBE64E375B96BDB9D6143BAEAB9D8097453717E1DDA0D9F58E85F58737076C3EDDF21C372C1B66ADE72D043838F7E33B64877BD097A7FCD46EFAD7AE5FCA8DDE5A5846AFF1D75E06C965286FCEAD7AD927771F9CCF3E0F75BDE8676D9E142B11CAD323FFE2A12A1273B3B22B37F158D6A92DBC1F315FD1C723BEAC4BA5BCDFF186B36ECFC78EF72B9B69CB4CAD4D7752E5EF69CBD6ECFEED476ABEBC61EA57C67DCCA1E6A7E870E0E5FCBBC6D571BDAC5CFE7166DD43DBF21FB029FF97CF4A7F5754D187FD764A22F8341E1E7DD163F2DC356C9BA15FC6FA2E1C6F6883B754C3B816E71DE59EDC61E42B9EF23FCA1ACE393E4617D3BA037880C1EF5D7B15569A476D9E11E3F9BA2E7D37A91D7614F80FF2B7C5F6A611C7BA5B033429FC7F5C0F9C0D008252309FAECBD194A272F3E06FC759F8BD7E1FDAE6BDF5E76BBB3FEA0C45156CAE0E7E6ADE67C2BCBA95DFCFCDDF75FB27E3E4A6FCDCCD07BF07B5958A03F6D6CD4C4F9B3BD3DFADDD2127D68B7D36F1717E9FE8A951E3E7E410E4B8C1E7EBE406BAB811B3BA6974DB738BF9EEDDEDE6B8F8F652B38DFDB3B22BFD80F13343DBB428F2774F44F3D3D228363FFFC171313F47B9D4EEC6C95700E7EFF93A121D937849DB1C716A2EEDE09F2875ACB0D795DC7F4A6BEDF75EDDBEBDAEE4AA4C6762896901CAC5A716EB325E9E9DD65D9B39C9A99A79E45A3E8E738C702FDFC0F2C93639FAD1ACE7106F123E6E55F8642B2E7DEE78CD28B9E316EC72DCE6FD2FB5DD7BEBDAEEDAE44C034F2312B380F451335F32EA96D07E0E5CFEE2D53D813A1A19131F187C33996B719E3D83F876F0F783AE4F38AFEAE998CF8CE7D68B3C9D9D467260F7DF4C90372FB6F717E93DEEFBAF6ED756D772502A695B331F5E4F65CD18728593CC7009C2F4C5AE53CA66E452FE7D52083C3DE0E5B1CF83ACEA854DB43C77E1AAEB99F4C0A0DB8E334383249C9ECE5E3BC52FE889B44F0176BE57EC4BAB8AA675F1555CB35721D2950F487AD8573C495C3F9BD34E299EC1F49EE24F88B638F4FF0BFFB67D2ADF9C5EF157CF9710D3B3B7838F477F8D2C00607BDFC9D8D0DB1D9416ED7ADADCB1E83CB1CB8949CAB3771EDBEED9FDB772E272D7638F88687B1978FDF997036046770957398F07B7DD103FD7CB380F37C5E30DDF7EDB7E7700EDB3AE24401E3B8167A3C6C751F6C6D093FEFE91BA44428413D4F56C9696FCFDE61A78FE9ABE1511A9B9CA677DFFF9046C627E979770F7DF6E557DCA77D7296A1EB65AFFC97BDC0B32657D53F2BBCAEF7BD1A22C3A659DE1D31D7DE79EF03F17F9E5F5A9178C51F7EF219CDF1EF7D0343F4F0C933892DF6BBDFFF810E1AC887DB09EF0C5FD6977D03124BE5DEC3C734343A4E99FC2E3DEDEAA6773FF850DE0BBF2DAFAED11FDE7E871675AB6D7BB6567B3BF6F525CF21F3F694C345BBF9D33345C0F99DBB23F445DFA4E8E7E0D5D80F7FAF7876BE1CE7F7E0C7ABD7CBDE1BECED3F1E1C143DFDB9D9470F1FF79137F8ADF8BBE5DBB4A77095F3580BC5D3398AA7B2148CC62981EFE92CE5770FC46E7278F28DFC8FFF761BCCE97E1DFA27C7EF19657D10843EC8F15A168CC4291C4BCABA06825E194B65784EE479AEED512AB743FE0B8CC77451EF8C77C53BA6B9FD184F8CEFF6FEA18C798C7FC77B79709E95DF11F11C72BB8DC7C3AC468DECAB29677CCADF1F72FB975F8DD067BDE3F4F3B131B1B903E7E0D3D5E477AC05E0E73F7CF142EC7590DB81F33BF79E93C3AD3D2F5AA78EE94DA3EF62FFDCA4776E04E7F0D54904E3E7DE3F99FD333D7D3E27FE70388F0A1B1C6CEEB5CEB0C03EF781CD263123418A7E7EFF61DFEDFE7907D277B17F6ED23B37EA275329A602F879FF2B9DEC9F8347BF6FB58ADEFD3897AB8A73C4C951FC5DC1F73FE73270FEE8491F3FFF16E79D46DFC5FEB949EFDC28CE2BE52ADB3DFC334DCD9A4A38875E0E9C23DE9596B32CF073C77DC0F9B3172FE955B781E6C62C7276E7764C3B83BE8BFD7393DEB915BF57D8E14BFB73A1A8E01C7A37CEA3C2BF0DFE2FE0D3B0AFA30CEC3FDDDD3DF57BDDD991B36AF80FF700E738779B2DD6798BF3CEA1EF62FFDCA4776E05E766738C1E7CBE40237D1BB4A4D30BCE613BC71E19E4F1DF2D2ED2CFC6C6E46C0B7C67B0DF8618CE0ACE71461D7A3CF6D3B18F0E9C77BD1CA6D189CBDB4FBB89637ADB3FB7EF5C4EADE03C913962FE9B66DAA5EEDE25F193F9EDC282E8DEE0EB0ADEA17F57D2D5E133F3A9DB2D36B94FF8B3E0DF3E4E81C8CDD6CF112B19F99AAF7AEC3BB57F3A856ED23BB78273F8C9A12F12C1143D7B3E26FB6A3F78FA54F6C2B157063EFEC3EE6EFAA7972FC5E676CE16C7323BE2D8C2071EF1B1B0AFF6D1A7F76EFCBE1A62C6F60EB8EAE6EBEC24BA4973FEBBF8CEADE03C14CA4B3C88E19E759A989C163F19E01BBCF95FFAFA04E7F08381EF0C7C63CA717E2F9110FB1B64F6778D46C17977EF1039CC110ABA22B493BF3CFFAF66C6B4FC5C8FF84447E294DD34D1C9F31774323A4EBBCBAB62BB505F83B8409144E3B18BAF926ED29CFF2EBE732B38F7F973725E0DF93B66E716C4EF15FA396471F0679C49FDCDDC9C7C7FB6BF7F0EE7E5FA39FC5EE1FFD9FF629D06BAD62895683C4EF9658E69A57BE0E374108AD03E626CE37FC4DB2EB327229F49C6B0D170EEA4ABA4CB9EF38899BA2F67288E2F24667627BEF345522B3847CC55E4C609465ED39DBBAF4AFA39CEA04127577473E468A975A6057A3CF8B9EC9F3F7D4E4FEFEBA8FBD10A6552F5F3E15EE598E21EC458878FAEFA77C497AE152F3E6FD9A243BD816C83C3179A1FE1AAFB472B29F150D5BF6558268A6DD929174F96CE4BF9B9AFB33B2794DFBB1CBDEE16E767E9E0F59FC9EE8ED194252098865D1D327939AE91230FBF03DFD847C375F8045F470C77C46FB7DA5D14F1C728EA8B76BEDC9E40FCED1C6DEF17FCF01167D7C3720D72A3E34C6378D32C717791FB09B9764AF7318FC719019C033A7ED3B8CD11EBCAC474E0DCFA528F10277772262858B98CFE5108CF437B2BE55E03D9DD7972FBB6299DC8C973B2D087B8BF322A5D076717E796C212177975FD72F6636E717E961007F269D782C49980CD0D7638E8DD8815A3C6F9A35CAEE4170B991EBEAE8AFE8EDF1067E2EE834734D06DA0E1DE0D0A06DA1303EFA2C61439B462BC2EE16C8F792B4F83238BF4D68C45F2633D481D94E88B409A7E31BE2471B9BDC1088518E35807907F1071FE607BAFE47F548D10B71E7855D617AD84B8DED37321E19F97D13FEAF6E2B995E28A5723E418BA6A59A79D38070F78F17498568239C92597A9971BB2CDD4AE38902FFB1665FFFC9FFBFA649FEC5F595E2F8F03099CC336877D37C485C575D85F07CEE1EB0EB9FDF1B32EEA7DA6977CAF9DEE27631F1E65BE63133D7C6ED14FCFBB4719E37AD95354BF37727A2316DEA3489EF1BC2B67D0F03CE40105A572C70D63AFD9B3F9CDDED748FF94C72C163F2AABA7F43D730967CDAE6A4ED422ACF9980F2F4F4EC8A731274CBBA85DFCFCC9F3598903F9A3810139AF8678CDB0BF95E3FC672323E2FF86BD34F8C7E1133C1E6B02F2B1E0BC9A6173B7A1B5FFAAC634B6E5A0A4CB23B13706879DF4F997CF04E7E5F6088C2BFAE50EEB36FDAC93BBBC472DCF21ADF9A4DA35771BB9AFD2B5EADF2E421E767AF234355B3957E865CE09E40DB1DA2BDB57159C238ED2BA2D4466B39FA6874D628B52E753BE086A173FBF73775CE23AFFE0C913C138E24880CAED6E881B07BB1B7838FE477C58D8E8B1263C5A77D2479F7E4E932FE769F4C934853D97B7EE6B1D53C818A9620C1EE1C9451E3536AAA73FBEF339FD6A7AE59CBE02FFFD7F647DE6138B8F3EE6F733AC7AC496DC527B374D9736771BBD2F57E1DA24EB2AADB6A1F63C3EA0A595F6CE9766DA09FE34BB10AAE81B51C2F9FE3EE33C4C81408C7C8C77E475BC68BED60ACE77760F29E00C533294A2BEFE71FA6A7096FE9F3B77443F879E8E98ECE57638E44D86DF3BE23E23FF1AFC6AFEC7F3E762977F610DD0FD878F69B0679DFA9FAF5124D419F958B23BAFC54E043B56C4E6A49CD14C59C67AD4752A8B9A8C16E1E73F1B9D3FA7AF809F7FFFF163FADC16A4DE81C18AB9EB1BA113C60CECF588D9D6A81DEF32709E199F947CE441C386E4AA95365BB62417782B6DA847F136FB2434DBCE6AED50700E82DC0E7FD24D4B4AEC8BE1F8A92D02B905F3C9B4ECDB8060AF3D3AA9ACD7C11FD55F21577739A9B18D33249293B94AAEF473EF13DFA1A197EB948BA7686A7A4EF22E812F23971264F24A791AB006406EC7FE1BF89EB2F786BD38E8E777EE3DA02E96631626AC1DA79FC39EB4CFBA27F6BE5F97F1E3546E9B65C7D499B154F373AC695F7913343A314536576B387F7D7442C76BEBB49B6B7CDFF13270BE33394DC995B533E3879CE0D87BC0BAA4AE2BCE6B562E96E435CBD154BBE073A4ACB5D97AF9B4AFB8AF94B981F8C78ADCDEF74C4FF3E39633D74DCDACD3AB491DCD2D5B28ED0F894DB21A16909351A78FD56D1330ADC6387E6B446E87BC843C8A89F4BEE451C47934C49780DD09E7D1F04EF80D3A09EC51CABCEF3A3C14C2FFF8C4F593B11DF2B22CE30F1F36BC677459638A7D7175CC2C854627BC74F7FE4BD64B66650D53FBFF2976B8A7C97DB1C135DB4660647FBFB0B6C79B9983AFBF96189EF69131C9DF15B7BB4A31FEDA39E7B315728B67AAE8E75D2B4E7A68B0D373D6690619077D916D7AE14DD2407C8F7CA943995B20E5FA6838CD7CA09716B99FE16754AAEBF098ECBDFDE45BD451C2E9698BAD5EEB3BC32F32E50B48CC44ECA9561B1B05E7C003701E57D929D5D74D6EBAA8D7EDA657A18C60319BA81DCB757BB73E56DAA59FDF7B382D7991251F8BD1486F4D4F8B4D5DF8B6C321B1279433A9772211B1CB438F17DFF6B939D95F837EFE9BDFBD472EEFC5C6F76B751E57A28121277DFAC563FACD9C5EDE591DB31EEB1ADEFF4138C73CDFDF50DC2FF883254385B8C861F3168546C729EDF65194A9E176F23A9165D939C77CEFA041FB40337638C8799960A4F49B628787BDDDCFEB0DE21E7EB86291D861C8D5211860DEA0E4E8195A34D1F0D896CC2FA56EC8BB7226CAEA273FEB0258AFE43FEE27E4274BF3F30E8FDB1357B091772EED03C61294439B2AF4AF8273C447C57B84E307FC7EBE733C6D9CF5D76EC6F9803F2D58443C75258E5369CF0278E57E9CD5D96886F5C1715E17973DC9C2F5E5EB403AD712CEB7770EC969F29349EFA585E54DEA9A3588BD096384FDB35F31D6A1A397C779C6FFC08262ABFBC9E0A0C484441EC5672FFA244F3BF6D56C9B3EF93CBAE0B89E8D8E69255AD4256870649ED72E93AC5FCABC5508EFF9FE8653E2B77AF89D90DB22E88AD63DCB021D0EFBEB5B8E2C653D3E8ACF2DD26BE80E3CC7215774A27E8E78ED199E9B19E6ADFBE353A29727795DD2CFDB69697A8B56666D14F0C6C427EAE315B3ACF54A8C60C876D893811E376FF2D1F26A40E28C9EC1395F3BE94B9EF1A3115F1A7E46CA1794F50565CF56905C9680CCA3FD83C6E5C366FB2A59419E51E31C67B3618783DC8EB8C668A7FABAC9E52D1A631D76395C901B975763E4F0E4C5CE383913103F54790EEBF136EE0FECC71BED21F2F17C421CCD74FE9856D6E2F2A9D4D90ACE619F72F9B6C9B0C9EBEBE086F8BDE2CC397C5E640FBDA87B97FBC6A10C7F76D8DD25CE1462C5F1F72E9357E2C9DCFB7C41F416CC07F44127E2DCC76BA7DFC13A96DE4D59D62F2DCC6BFB07E7E81D96B9AAC5BF7CC6E39CDBDDA7506C57D67260F7F0A4B933B847EB4632757557B5CFB47BEE36C3CF63AB6BB407DB1BAF45B14042F27928984C3199B71C7487E575ACF9EADCBA884B823932BDE12693C551BA07F6A94C324F364794521AECD30E775ECE06E2B3191FF98BD2CF0B3867B99DD7232FF362F48BFABAA8D5D6D0F3A0A7D493615AC1798CF5E9DEA77A7AF97895F4862DF187C31E19FC44608FFB1DE31C3219CEAF559AF7B04DC116071B3CB0FE78CD2E76B8B157465A5F3ECDFFD16938875E950E27C437D7CDFC22134D5280E5B6BE5733F4CBA9E542ECDAB2733BD0591E47DB9777228DB83B2C7F1F9D34D637978173EC1996EB902BE3EBE213A4BE0EB9FC5666D7C9CC6BA683F95239A5B68FE49A56DB7E1973E2ECFCA86C1F55700E3D0E7209CE8634EB87DC28B582F3B03F45238FA6E8E5E763F4F9E73D72FE1CFE2090B920B74356056FC7BE79259C432FFF80F556DC0359FEDEB2993EFEF42B1AE9B3D1ECA859B0BE3C63EB389C9F2CAF928F75CB3DD6B3E727B624F7D416EB8B734B9BF4A9DE431F2C6CD097CCD77B785C412F137BF4B9C14E0F2D3132F25A1D0F865B6E6F26D19C4F70B6C9FB5AC518F6891BF5D36D57DB2F634E80D6360AFA55DF2B57453FDFB3F6F630D99897EBE71DA4C31CBFE058042D9D4BF565E9C9574B645EF39089E72FCEA5423F87BC0E5B0A7C62B0BF8672A5336B883101B91D3639C98BBC15A0874F06C81FEA6C3BDC1ECBCCBEA59573365DE51C0B6C32ED9C3FE584FD3DF8C5372A8BC2B7D662BB1A9C3B59178DB4E0EBB973F0467CDE3A754E68A10FEDE9D299076F6C5FC631C49FC168FDFDEF56A9159C430E7379B7C55EB87BF89A02D13C2DB2EE04BB4033E44A1D923F7C35BECF8D8C69A48A5CA695122DE68DC3FC807D6EEFA8B1F510F69B148FD5FEF1E59E6301A5527B25FB5153E3B3F78622F1CBF5096FF73916F8095C66FBD5D48E7D3585243680C6FDD84E23AD630AF90A76CF667342C17609F9AE9539DFC9FD7393E826BD733B717E9DE9268DE96DFFDCBE7339DDE2FCE68DE96DFFDCBE7339DDE2FCE68DE96DFFDCBE7339DDE2FCE68DE96DFFDCBE7339DDE2FCE68DE96DFFDCBE733955C279C01BA8793EE626127CA3AFBA0D6A4A07C357DE0635219EDD55B7E1B2A9D3E6442B1428C646B94EFCFCE8CDB7148917DA9BDF3B94F35F76B7977CA10865F2BBE40F45C5C73F9DDF214F204429FE8EF3A0F0A1C4FFD9ED3D72F90294CAEDD0C125F8DA3543F91A6310C299A8DD03A1783A4781488CDCBE20459369796FFC1E8CC429C3EF992E9E518F17CF2CA1BF62C90C05A3094A66F29ACFC9D66ACF7520F41908FD84FEF28763144F6529C17D80B345F81DFD85B9A3F46598E718E608E610CA57FD0EADD07594DB81F3FB8F9ED0F0D80475F7F64BEC06F8C5DFB97B5F703C33BF445F7E758FD6368CF4C9E75F927EDD28F31CB87F353C4A738B3A894F65D8349570D069540B57C3639334323E29392D101FF7DEC3C7F4E4F90B5A59DBA0D985257EFF451A181AA1977D03E27704DC2FE3BC39CF6BC4C75F5A59A3E72F5E928E7FC3DC6EB53DD781D06777EF3FA4AEEE5E9A9C99A397BD03D26F13D3B3F4DE071F497F60FDC3392AC4347AF4E4190D8D8E739FAE4BAC2FF4ED55BF432B7451385FD04524AEFE55BFDF75A54EC355A7B5E7961AA38BC23962D9DCE2BC79EA345C755A7B6EA9316A27CE93AABC82619BE7CADFED3A53A7E1AAD3DA734B8D513B717ECCFA9E725E335625A6C62D69A34EC355A7B5E7961A2335B6C3F1A4E0B3599C1FAC1B291D0851D2E9A694D5DE72DB1073113144F676F64AB90977B7F71A8EA1721DA9D370A5A53DC885986A63FC4EC3669216DB18931DBAE4DA66A26DF55D2702A66187C59E43C371A3720712F34BBFE020ABC14B416F40EEDD638C9F8C8C91B5FF15F957F4145ADF6CEA1CDBE686938627743436BF4103AF6668DAE0A0D199359A3379252ED655F7DD45D275C4B9DD95A3AE97ADAFEF0AE1CCB39698C55A09EB066248B5BB6FA2169BC4A5466CBA76D487BC9B11B3B5AD71AA5B91DB713613E7A0911FEC4C4C20E6BB881FDC4C3BD7F5019A1A3193D5EEA6495F4A6249227732723C20DE0EF2B6219ED840304BDE4098E626AD64D47BDB3E76574DD711E7C81D045CAA63A3203715085840DE0625978D56420ED54ABF67A309C96F17D4AF936B6A46C8CB3A237257548B9556ADAE56097971DB595F68A3B95C3BB5A8DDF676256EBE97FBBB99FBE7468CB431A9A705DDAAC4EE450C39C4A341FC77D02FC6C725D6D4737B9816757A1A78324301537331FE3B99AE23CE417177C197325D9C4F8F3602F4C7F975BAE74F491CCC07C10CBDAFDFA2217B8202911425B3B5E360228F83DAAF2B5BAC77DC1EA7B7173624C70DEA057DC4F2DF7D5348FE479C49752C64C4C746BCE3E0DA86C45847CC8746E3F1E4778EC9A467FE33689238C4C8CD8367ED20E7F5D0887C4F30456D85D8867E4758AE45BCD04AB1CFD2997D32EB3D34F1CA28F5858AF51D4C4ED301AF89CA7B28F521262AAE457D8D8E5FBB71AEC4E32F9F1788EDAB257F8861C945BA599BC402053F07CE114316391891231D31E11163EA55284746EEDF99710B79ACFE2BC7C155E1AA1AF50FBA25B6AFD6EB1113083277B5FC188DB607B1A83759F67CB4159098A088718A586188C98CB8D7C8758F3CD2DE606D9C43262CC7B9916503CC0DE4E87BCF642AE4F47AFD5A62953DF4C4587FF00A3E1C263F0DF7ACD322CB7CC0F936CFC1C360447811EC3DCDC4805553DA1FA483748E0E3339DA55F135C4E8845DA9E1FAB88E9DDC36ED2236BF72FF3ECBCB5CAE941BA411AA8573C4D587BC95F4F8B4E7EDC0DA93CC885C8571819EE1E53A8E374DB4C36BD496D94FC65537F95D95ED2B88738BCF6D7E3F932342B39E042D270FCE9129B64FD9627C36C4556E26A7772753AB38872E1A88688F3B86FE439C9C6AB11AD5EDC1B536D6C5A3C9EA3612E0DCC0F2EC33774C726D29310111BFF943BB5D703E31BDCA6DFC5AF43FD3569A7215E29E8A9F79729736575C125717390BB69C059DEE53B75BF43AE4AF43DD8833FC3494218BDD29B9AD6017F40476248729EA02F681F1467587AAC4F52107575E851D1072C941966FD42685FBA077F8BDFE33CF38E2B52EB06A68C9FE5C0BE7C150967AFB26A86BD54AE1B846FF5096393CB3F3FC8E853980DC3858DB122B6BB41B8A5282FB3C963AAC1A376975EED48E8335EC40437C7DC83CCDC637EC542AC779AAC1B34561EB695CEC842ADFA34295F84DB486FEAA6E0FE2D34D4C072818AD9EDBC8B0B9277EB54F9D1191BF4A31ECF7F725563F70FE6A7841F839703E3CE6AD8A73D87E3CFE1D792E7EDB3F3A21ABD145EBBE3499130767688BD77F752CE85A7DDA2A819FEFC55392FB4C9DA71AFC7C3B9D6D384E31F839E67CC4A5F23D29F273C8358DE6E450532D9C23C6F484C3412F245F7358E2966FEA5C92E33093AF8CBF782C216D55E613E29F06591E38E63ED9655D4BCFF7236FDCC64A653F9A99316BC3EF10F6C6DA6A97ED042A9F93B906FD11D4F757CA53ACFE3F1B89D136D7FFE6FFF83FE944C96354E37AD8D9ACB6F4B978EC20C53EB3658A8A1FF93DB35778AE3A37366CA9C875FFB2778C1CEE13910F505FF9DA8FB22FD8BEF30781D04E5BE3F2B9DC9952EE89C3E2DA82BE71B89BB3F759AD051D05F96C94DFD0376E7FEB71FFEBE17CDA68947C560ACE239E28F9ED95ED0A853913BFF587AB42D9EDD7B4AD8A1F89F8DED574C43338E7BE760C0E937F79A5942310F7F53D1AA0C9091D2DEAED67785A82EB2DDDCFF7BAC6A7C8BBB0C47CDD5BE0E3CC7FB6BA7B58165C935C8AD05D716DB406BF2B5F77AAF1C6F929274D0E1A85BF21AFD213C6F38F5EBD2AE11C3616E4E2023FEFEE9D28E9E795EA835EE00DB6CF771A7A8C22C3B7837CA1DD73F60C8C4B33719A7759C7C03E62797C51E81EED68732D9C27D37BB4647048CCE54C71ED466C5D6FA0FE1A8B9CCEDE36AEC5174D97113378663E2479AA9432E2BE66F295F3079D99F7CC6BD32B7A89A7ABBE4689FB0FECFC41AF177BD7A75E2FCDB3ACEC62D949AE635C675987CC45553639C639CE56EF959D55DBDE34512E9EAC682F2DC7618CEBF4CF2E88DE980E9CE69D58D3794B3877B1AE01FD1CFBA20ACE913F0D79B187BC49EA1F9CE2B9561DE7B7D43EAA8573ACF3CDE697C53A97AE22DB77222D2C472E3C27066C5388CB5FADACA6F2799F8926CEE14F9D6B1D393881F72ED6B1567CC933E7EA61A3DEC99CF50FC984A3E7C6F678C348EED979F139ACD79E3C6CCDAC9F95D73B33E1A0C16E83E0DCBC65A78756BFE4EE40DB14BBF8DBEBEB82F3E9B9C552CEDF4AF602D8129143B05DFDBF6A88D3BAF1EA62A85F255DA7F3E790733D356409AB3DDB54BD05FD30555377830D44F6758037D64191EF17F966ABE517AE6437F3AFAC9DC9979B70072AE6CF059DE39F0EF7A95DADC82BBF0C65E98B6050F003DF02E4BF81CDF9F9CC12CD4F4C95AE8FD99CE7DA52298751DCE1E1B55D837CF14D41E7C73A51EE0BB5A1F78B6F6488DB071F888FE7372457B6A2A3233FE25B2C77BCB405696C728642563B0D3F9CA2A83772EE999063B116B66BFE98ACE90BF187C31AB59DC99D938F9A25CCAB7C2A23F6BD76B5B11E3F871C87F76826A734CEB3C04F099848B8BDE29FE0E4F987FCD7CDB4157ACAEC42A822DFC57ED0C474A0B4BFE6F0C7E98BFE297AB9B0498670FE8CFE9AABB0779462FE54CB7E0DDB889DF5E38CDE4059E67B29D66DC34E3725BDFE8A319ED26539D43076FB9F7D416FEE3D28FD76F8E55752CE8463F2BFFAFAF27DACF2F52DCDBCF489DEC37809D138EB55C3916D7A6EF6520FEBC38ED8AEC48DA9D68FF061F495E9BDB0651B2D696DF6826FAAFB96E1775C8BFCECF081C0FE39ECEB8ADC713756D867837E8E7817E0E763FD9BBC2E54DEEBAF969310730BF98F313F73BCF6C2EF057D08BC55DBCFAA5657AB24739CE5A3F2316C966C4323B27E6AF137D14AB5701E0A65A8B7775CF2A68523E7DF01FD067F1E8C6B25FE85B6E676DF94687BFF6B4A854EFD1E1ADD2B0205ADEE3365751DCA7F1E5F90561CD152DEE5F2BC6EBE0ABEF19AF5439687E3662BE5806D5E7323262BF92B9CD9C1BA80F5587C328A3CB2DCCEA5D5EE059C97EBF1902F324DE6A8829D3C993D2B47D4CBE554DE3FD8C7848DE8EC5C3A90FC81CA3A0C1F881593AF6A8EADB80A17D57251551B974D4F829E8F2ED0C0BA83BA67D7845ECEADD3A8C15355D7445DCA9834C3B7E00F87FCB8D8CB8FF96394289EE748F37C385E3594FCE1943989FD5E5C1BE6CF4A766BE4A2B21BB97F169DE203122BD697C7BE34AF938A3F9C521F9E8DDCA2116FE3E35ECFDE3E65B516F33B86C4DE8E9C89C8658A79063977A7C81B33E087FE1079E617296677CADA16669C8799BFBC066F631EBECD658BD5577A76C6E5A104CB94F07B56ECC8E5ED037F817F346CC5B019C7183FB021E15C9C6F51477EC5DEF4CDA9AC1CE6F55D670FCB3E01F6719EEEEC1474C3E363C9578CBD8344F1ACBCB22799401BB83DE0AD790DB1C0B0D62A79A7A353B374A496BF794C53569BB417320C64055C77C8FD905CD295AE53CA9574D34EB34B95B707635F9EBB1D790EB10F7EE63A8DB2ECBAA9B21F2AE24F462D5B250A32213656BF35403FEAEF2FF9C3E1ECC32F2626E8CE964FFCA13D7CDFE6A49E665FCED37CEF82F47196FB3BCC73066382BDC466FCE1F0CEB089E333C9E38AB1862F0B72E82AD7248B7E38EA6B6BD5A7E455C5BCC6E789C942AF155F9E37C5E714AF450EE566EC4875710E1FA3EDEDD2BE9AC23BCBF7EC81F36D96CFD57336CF631C01CEB11F083984EF0B044FF5C22CF6FFB9EF65EF11F795C93DC02DF822E47CF8DB601D81ED18FF4999EB4CAB70A3D0CEC131193C49C9B50C7D15B9D531171EA452749FF543A3F3D4B6A3CCDFC4CC3CF3664BA15D51AE97DF259FD016FB2F5E9E1F0F38B739CEC98FC07594653C75393EB7A80957574D57D51EC5375DEDF7EAF4F8C51F0EFB0B38EF008CF77EF38D7C7F1248C9F926B7FF88C2B17D5A31C4C5774FE628F7F72ECF9938EB5B6D691FB765BBE8E35AEE0F977035BEAF5CB8CF2B314ED5CF803F5CAB3E7CB5701E49EED3D4BA5374BF58719F107AA2D26FF9ED238A07E2557DAEBCDCEE80D57B466E8F7A4EE56C256E6E8071BC6A8B50576C9B5EBAA274DF9196789C3827101D1D2FD964A18F85ACA7E71A50AE147B17F5416E878D0AB9D815791DF9D881F315B3AFB46629F18A514F8A79BC97E7429AF5F0E4DC829C4F88711F4719C7D0B7B718A3CE977D94E0CFC0AB2172F1DA10645DBD521B94DF4C2C57741B986FB31EE9B6BACAFABEBA4DE816E7A7CF853E30311D28F1B1ECCE1E6D0473D4C37DFB6CD34D23B11DB151F4382334E6CD4A8CD6DDC3CA75C177B49AADB151DA65DE96E53992E47527AED6B3D68D22A3366A97DBDB3489ECE7326C9EFECE6BC80E632B68682D0E652D9C439729DFB35513F6CDCCACA729FE8895A8D6FD0A418FDB6139D013D92187C54F7ED643E05307D93FB175AAFB42AFD4B22F82FABCD11C8D705D9574C358FAB4FFCBE72FEE4D28EB3DCB2C887B8C3D2AB5DF4902BA0264100D7E88EA3E845F855ACF9E5F8AC859CE6AF3BB9D786995AEAA3DB5F4762D3ED15AEA6A9642916C695D57DBC6234D3E27184C56B4E1365BDFD93A3A675F0DB68A5A6307FD04F9EEB5D4B58BF3491AD618ADF3B7D9790E9D44397FB057A6D3A619F3D574AD5B9C17D645EC01B4AB3EECBB061B38DB538F36CD2939AB7166BC797C374C8DF715FCE1E0BB5DEE0F07DDBD1D7B819D84F3ABA0BC2A76652D6AE75EA6A67675D818745A7B6EA931AA86F37690ABB84FD04EFAAED419A8707FBBDB89FAB4D659A93DD7A52F6FEB2C5039CEEB91D61C1E5AEB036991B11BA973FFF84DDBEB4C3770D65F6B9DD5CE50B652675EA3ECD1C8986B6D6723639ED4188BA19136D6F20F6AA6CE502C29FB37EDAC33D0403C35AD7536729DC96AD7B42EA09D5AAED35A1F08F9BEDA596788EB0BB5B9CE308FB9D6F769A49DEDAE536B3B519FD63AB10FD1EE310F604FA59D75C653923BAD9D75FA42D1522EBF76D5A9B52F1B6A6730A2B9BEFF1F919D9389
SmallImageOriginalSize=63600
SmallImageWidth=150
SmallImageHeight=106
SmallImage=789CED7D577F1BD9916F7D31BFF9C95FE2AE1FEEBDDF61AFD7F6EE8EED5DE738634FDA9147A3198D34CAA428063107902072CEB1816E8446629034E1D6BF80069B603702336D3DD48F60E3A0FBF439FF53E954D549E715AAE8AD13A4A855CBEB699BF6A54A7DA2F6DDDFD426FA8DA259B71FF69B72553FB7F7B0FD8D4DBFECDA17CA9589DFC3EE3776ED53B9E2C4F39129587F67F79B5CB13CB4BD566FD83E6B92B9B5A2FC90F718E719E5217360F59B49DBDBD1E07DD07ED2779FA4BDF1BC8B7C86B97D2C95A50D87937C9B0EA66D722FAFD1F6CB65F26E38C8B3BA4E5B33B3E4E1CFAE953572AD6D92776B9BFC3BBB1470BA84DC2BEBE459DF22EF3A7FB7C17FB98D8FDB445D5ECAC592FDE71D7EFD9D2D7983614A66F3A4D61A148A262810890D6D6FA656EFDEE01B9E4048D611EE81CFE00DA158822949DE40988A6A85765C1E8AC453F29D566FF67F6F10AE87B97D24911AFA3C2BC29A4FF3F3F15BBC932F18A17C499DF83E83D43E784DCF9EBFA0E99939F2F843B4BCB6416E7F90E61757E8C5FC4B5AE1B13F78F3ED58E37459942994687D6B87628C95423A470EA79BE6B8AF99708CD23C2E0B2FE6688531150D45BBFC41514FBC03AEFFEFFFF37FE95F7EF843A1FFF52F3FA469FE9D19C7C3FA90CA15A41F55BD259F41A7C115E6B428F2B529F7337866A1ACC9FCA2EFB16446F8ABB1AE06C7BBD6EC50A1A449DB49E7477837FF2ECBCFC6339A7B87B4FFFA9B6B31CF97FD3CE8399E4084657857EE8BFCE7756CE0A1AF0FF4AED9E1EA073FF881D0F7BEF73DFAFEF7BF4FB76EDF191B5717355EED83AF2918A99DEB789FD7FC5C375CADB38C012F002FBCFFF0B1F0C02DE6356B9061BE20ADF1F7B8B6B0B442CF67178417AFB27C5A841CF30678FD168FDD2FE7F553D6ED63F253746E8194508412CBAB94E17BE2B3712DCD3C0D9F637CDF14DF2FF67289F21E9F7C177E314FC95D3745599E1A145BDD181B57D5C62BAAB75E0F6DD3E8BCA168429F68BCF65F7F4B8974FD2DAE6C9ED7DAFF9AC2F1E1E3735ACAB2DCCBB1CE91637D28343D233849312E81237C36AE25596F4A3B585E2E2C32EED628CC7A17FE37B731539275B371715528EFB1DC6A0F6DD339FC86D299C97005AAB10EB87FF8E6D27185F9526B0754E335E30F57E59AD35DA6BD57DF5C1B5C750EBF665D53BB90E70103AD9E9E81CFB8A6B20ED2A8EAFDEFF15787BDC23A5791F5D114EBF845D68B15D6B9D0D6683378DF717085FB6AE92C3559CE56592FC1730FAC7492575F53A372726D8D9A9F0ACBED7DFEED65E02A1C3BEA5F496D891C068E4AA5A65C2B169BC243AF03AEB4C63E39B4162DE734F24A5F4FCA8B5852673D685F6485CBD7D537773DD01BDFB01ED9A654B629EF87F582EF8251E8AC87F219FCAAC8B2B2C0F605F84E6C6149645CE0D1134A32DF32785184652F78D4EEAD4FC9CFDF813C5FDEA7F0F3D933F1AB06EBE81ADBA4F2193A37DB6A7B16EF7898C95183DBB55B7B13E1A2C6FDE8740EC61E6F3C7B6FFFD5C8F6ED368F377F5E7247696D27403AAF8750A87CD48ED7408BED4F7CAE46E2DD35C4765167EFF04A71958A9769672542B7EF4DD3C78A429F351AF481D34F9F7D3A45DBCB016AB68FDEBD0CBCED77D786A2186BA3216B033214DF43D72E141ADDB5C4EB0772C5C0153095F7F8051F906D59961D69D6D30ABE601F33F89C831EC67A14BECFB9BD9467DD0C7CEB34B8826CC2BB56E17FE2F12EAE6F31BF52E45A9B6DB21363C3ED27E1578502DB878932A9CC0BAD7E67F7FB94DAA4297F8A9CEB21AA96ABB6ED1D8B7E72AFB9E9F354891E8633B4F9628772F1233B16B8D2F9DDF0B9C27C7D9FF15A67DEDE6EEF5D29AE5617821476F8E8C1D4027D5C2CF671F5E17B5FD0CC17CBC7D6749BD74AABD49593B59EEFA7C1E329EB94D7553593EF7F077CB5B196CADDB59467AC94783D41C6C5975629C1FA7D8AE7187FAB6CB7E31AFE96A271D1AD4477679E169A7A2E1834B731538675F761B8026F8DB00E22B625F49F5A17F345754FF42D735BB5C2B67FAE223C615C5C19540B47A91E4F769F3106AE92CCC7BF4A2A343FE522B550B16D9FCEB7444638A2058AD5F6E55AD374AF0EDB5175D65B6BCC675B5F3D94F16B3D7E4A759E17F0C3ABC295D391A299873B8CABA52EAE749DDEDFF1D2BDBBCFE9DEAD352A6B476BBAC5E35DEF6147E371049EEA2C339A98ABBD032AC792F25D95654C8771D6649D46EFD985E055B56299A9243620F810AE0157F81DAEA14F865E05FD3DC9B6283095E6B1435BA38D9980D7F3F633683C4FAD46DB72BCECA8124B5135999577AC97ED71D2C761AD4505E6598974632C1C9A0958333EEBFAC9CFE66B57852BAC85CD6D959636C2F469AD4677F7F6E84E3443CB6B01F2F83559EFC66FDA2C9B74B6EBAB2C4F9A9F7E46F5924A9D67D3BC5663B4CFF8AAF067C89BCEDD7BA26BD7A666A8C1720F3A37E4A0C8397F579E65773D220341F8CE90719081996DA76028B5E1101BD29079C3E460B1B70F687E47F814CC73302E55181FAD0119396A7EB26C67E64B1DD10726C5C969DBE772758A850AA4370FC9B593115D2C95D0A8A6354EFDDCF3C215FA02BE1A8CE7E9B35896EE17AB747737C2B6765EDA84430A451275D1A946AD8DC16BE6EFC4CFC098815F01F888CEBF1459177C3A45F1C5E53E66F019D7A0AFCBDF878F47E20A98B2C215ECA464BA2EB6A0AE55C5161C352E784FE0E3ACB8B80C5C9DE53E0ACB9B4675729F929A480B4F1EF53CE36FA3A68B0DA8300FC7F883A09318DF67B375F2ECA4586F7F435E5757A70A0514D2CA752A2A2D0A7873AC8BBD9175130E952895AA92732BD5F7990303F80DE48B6082DF4B7C57CCEBCA2C370BBE80B4839E9DDD7189CE9EF706E473A967E7D8F9198AA69885C1EF73CC5B6F3B02F459244D1F6CB9E8634F986E05E2F46938257F9F24CB94633D3E9FD1482DDBE3EE26E30AFEA368A828365AA950A512E3A2C3B2A7C6F246E3CF78F748B04845D62DCD366AA5D292EBC958892AAA4E656EDB6079D364DB5A85BCAF34281C28C87D1B7AE758BFC1AFCCFA8A962F530571063C5FD09B2C6DA65310F8157002DBCEF033F81F3C16BE65F695C21711999D177F03F477F84E81B9D3FA45C3DCE6F7ABDBF4D764923EC866E9CFA110FDD2E1A0FF5A5FA7779696E8237F8CB6587F9B7BECA4902F6BDB7FF8BB0675BB4968D2DF9FF57906557BB6A299345ECF6AA1249F9BBCAEABBDCFA3086DB36C97E3F31EDB64658F6FECF550D2BA3647DD663FF42CB8023EB027037C608F067A397C57D0A5FA7E065E0F862D087FBBF846C7D0AF6CFD0CAFBFA127AC7F3CFAEE3BFAA45CA6DFBA5CF4EF7373F41F0B0BF4939919FACBA68B16E697E9F1E79B1470672E9C7FC85ADEC77ED21EEBAE07D2678DD72FF6B3417BAFBEA6265FAF325F6FF67C5067E55727E63891A35ACFB6A81435F14D8C732F2D57262DDBB3F99957752C78CEA5EF3B430E4297AB378EC941C3F760C838C841E00C7210BE2CB3EC3BADBFFD2BAD49F70E0EE8DEAB57F4EB9D1DFAF7F979FAE9EC2CFD6C7999FEEAF4D1FD071BD4DA7BD3DFFBB8685C214ECCC7FD5EE33583B81A7CDE619E8D7D5560C9CDEB0F7BB0450BBBF2ACB882CE69F00E905AB5F7E50E52AE786423C3DF6DF826AF1257E057D0C9C18BFC0F1E51E0C933F90C991778FC94BC5FDEEFF3205C0B3D7BCED79F899C346C49F1A7B2FD88B6F04FE03EA3F85580E5EEDF9379E155779A4D7A3F93A1F7E27191897F8946E936AF5D8F2F7A427E74F68E8FF7658FD779D165F71B36D279C8EF71097E07E857F01BC01F0A9D4A68D7233E78C8440357DDEF3C2233C1B30CBE65EC17CA77D0E9196F696E3B0C573EB6413F4D17E94EA3417F4BA5E8E7ABABF41F3D7E057ADF1DA2678C6BDCBF144D503593A32AEBA41ACB63F3FEE155E30A7B1AA362EA0609FB8857E567B8E934189F3AF87D2A91A1BF334F825F0EFB54907D3F9A9AA29FADAC889E05BD7DEEA547DA625F708F654F89E5702D913AE61B3DCFF11A94B7C3E4AFF1FDF25ABEBFD73A726E1BDDB51C0C94C6F2AD180419893DE0EB8A2BE80509B6EF112B297193A6F8C99C52A638CF1FFE8F26D214E7767A7BFFD4CF1A862BC8FF9CD2E9EBEDF70E0FE90F7EBFD881FFEFC913D1DB3F0EC4696E7E9B9A8D3DAA735FE00FCDA70A948CAB54AD99F61A201B599FB68A85C1B54AB630344EC620F8A117968EEC03CCE5F25A4E30932DD7692398A4546D9F32FC7FD5E493864D7FC2D6E3F12CB17EA642178BC4C47EC775FC85DFA8F3C597D4528FF61E37D6DD34E789518ADBC71C5ED25BAF8EF1407C8EC687C7275E25AE10FB095C21461794CCE425D65B62744B9AC4CF025B499E8B68327D26BB6714BF8A259BF4DEAE8F7EB1B6460FBFF9863E2995C4E7F0079F8FFE140AD1DD9C4A8B4B3B944E57A9A4E854ADB619EB8D133A29C6EBE5DC3ABD7086289D54281E5128EBF65289DF4B53EAD428D6A8C8F792F9E6F7ACE40AE23F34E3A0C6EB0B3115C54477BFA7049EA8777D3B0DE6319B5995DE4FA7650D805C8DA371414CC3E01E8010DB968863A8E51552F82F64B7EC99F1B360D3376B47BEF78D94424F8A55CA735F5D3B691E9BFA8938C7CBF6D35D571A852BD8ED0FF57D99A7DBF53AFD91F9D57FBE7C493F9E9E165FC3AD708A9E4DAD53B1303ADE73096D951AE9985FD6EBB55882EDED3ADBEACC13F86F3EDDF503B59037C46B494B17A8ACB5A9DEE9C654E8986BE4AB44E3B2B7A5B24DBCCFB8E8F46261D69245FA5330487FAF54E876AD468B7CBF464FA6D58211F133D598DF5772DD3D57C47BE17EA2BFF2BDC40FCE6B14FBB375BD4375D611C147FBB84AE4E969A94E057E875858A13AE316FC12DFE1DED067C7F5659D17AE74E6A775E635D80FC1BEE0B018B6EB842B902107B1FFF97BAF977EB9B5D5D5DF19579F8492F4F8D9CE58E395627EA2345F91A274FDCCF05DD659D6D7AB2DD9476DB60EFA3E4DEC6105F315DA64F2327FCB312EEA8C07B94F4C39E1FB44FB9D7881EEB15C5EE2FEDE0F24C855A8C975F836D1B6C47380D82A60B88C7C0CBE2E7686F0A772FF7E88C7F0C5154A320F36CFF37A5AA1A7798D1496B799A47ACC2EC167E01BF7394F5CC137061BB1A93705E3467C4C2256A63CF7E52B57943E7478E823A79FFCBE18651265D2EBC3637AED48E3B1410C83C66352E9C5DB21264AE3358E3D1DF070C4C0605D625D9F17AE40F031C0370AB908BBF0034F98A6A6D765FDE673E3C74F8D4B567AB3DEB6F643369907762C7C9458D35636B621E3ACE213E127C1730671F5847995CABA5A9965A155BCEC79CB41B5BE4F4FB6BDE4E635E3DB0A52B3D9D5A56F7FB84A538F37E99637427F4D24E8BF36366875D3434BD36CE347C7CF931A4AD0AFD09F096C97415C21CF4A514FC6C781E643195A636C816632257A1ACDD0036F94EEBBC3B4902892CB1D95FDB356CBDE7EB8A97A83B9DFD94C99CACC6FE1B330E29407C9ECFB3C0F5C95D9FE789CC990A7A45336ADD15ECFB6F9F2D606053C217A7FD34D7F637DF7F71E0FEDB823347D7F9B56E68267EA43245820FF4E9462DE00BDDA629B0CF985AC7BCC3E7252B3631FA36B2660C99C1F7D19F37393E8AAFD579DBD57A46A1D4BDFBCE04EE9C6AA83ECB07E5ADA63B9DEC19EC5404CF9383498C37D517E5DE83897E947B6225D9DFCFDEC64E869EF378AAC621ACDB4BE55B4D503AE138DA35F9909FBD0E06FC8EBC73E6F98F539E4C3A3E6C569D7FDC19B6F846FC24F07828F05F72BB37E0D1F0BFC2EF0DDE199C8718EB2CE886723E7197E3CF85D40C8BFD786E802A3780FFC35B837DE2FDABBEF69DEA9B57F28B147F003A17FC80BCF164B725FDC33C5D7E177AC354ECACC517D4CE5CE66175C675C451269C112E61F39F1A87750B518A371C74BB0CAF789F5FCBD4196E5187B60087BC9C01808F52030DFF174569E0D1C209F17BE3CB4CFF0BCA5B2F63AEBA839EBAE99A2BC0BF6ADED6A368CBA1FE22CD03FBC47B8577342FC8DBC4602C84FE0FE63FCACC6CCEE9E997C9D96D2657AA9B5689E659F379263FC1E977B35D6FD5637F2C7AE952BFB928B803D07C49776EFD592B620231ED8883D857E08DF33E276E3A9AE5D83BFF81F79C9D95EFE2872C58C7BE1FA5971755ABA0EFAD579F7E1B4F7433E9F56B7F6650FDEB3D638A0E5E76EDAD870D0FF78C374FFF56BB1C93F7F324B0BCFDC1213780CD3FA71DF2FE63C5F6C1DDB0B48651A921706ACA47A39C4F80E6D728526FFA6ABABC1EF8BEF12A92EE6E00BCAE6BBF1AAE168B57F2F2BB9FC1657977F3FCC8D5D3D8213F620EBEC4FEF6E9173C7451FBB43F4E0EBAFC5FEBBFB748EEE7CB42AFB16E6F65ABEEB5BEAC793226FAD971FA9B30C0626908FB38F7813B62DF542F7F70DA5EB8F830F6FBFB72FA8F7F48006FCADB043D1BE974FA6B35E827B21376FDF22EFF3A6E3AA90AF51215BA17AB54135C47FB38C390C8464AFB20A3F53499FA80F4EA549C95C55FC9ED8FF3BCB3BAD6FB26D3EEBA617CF9DB4B01CA2A5AD8CD875C37E37F85DA5BE4F0F6E6FD0FA9A833E7207FBB8BA37B540773E5CA1A0CF24F7191775E40B9BF7F5185F8AAB1B17507579251600B1AA1A62F1D8CED318AFF0DFE9C16E3EFD1EE3AA1A8E769FBDEB967B75E03B06C6F85E65D64B80BF9AC72FB9BBB89791CF7B11B8022F34E2DDD2B9A35C2583475E14AEE231953CBB59CA6735525957AEE11D791C55FE5B623DC4B59B1B8903C883BCD25DDF1EC6943750E4F9CA33DF1F6E778D7AA7DB914ADF9F0CFA4BA422FE804970D5E43EA02F19D6FDEF6514C115F6A916B77DB4B810A54673FF980FE2C4BD6B0DAA6C6C897FB9B5BED5DDB7620CD5B0C790CD536D6E41FCE9ADED5DD9BFAAB25ED974FB840F359656647F4B7738655CF750AB6861911AD89FDF7450957FDF64DDB1C53AE389F5704EB8821C37EA1EB8BC5D7D17FA9EA1475C961C3C4DED10E0CA17AC9CF83D3EC3CF6017B765DC4F4D65646F63F0D9665C21CEE8674B01D6AD34D91B19B78F7A634FAE155916CDC58BF4345BA6FBFE38B94349C9032B955BB2CF6FACE96279606F9DF94F83ED2CC1688F6F3591130D3989F8637F37DE1E5892DA1AA89500B9097969B4670C627F1EBF69F6F2A99BCCCBA40DDB2687B593399CE3E2AAC2D8C45E30F4B72DA7F5B8D4F576EF6FEBD8DF51B8DA7FF5C6722F05FCD6AE06C3B05A0E93E26AB0AF06B5F99ACA6B7D14AE9EB862B4C6F238162B891F339763DB95E7E247B79FD3836FBE39C6AFB4FA01359917D40BDD3DCBC17B0FF6D1EDD324AF1CF52E2406690826655C4CBC0BF9E74ABE4AEDF601A512DDD89064B242517F96AA2C5F43FE82E861B14889949C4645D60132B102AFB337E4766658B768523A5525AD58113D2F9B52254F281E2D75E3E1950615D2D6BE9851B88A78D354E2B57827AED2F36877CF11FB0927EEC53C52659B05FBE9CD6D67D7BFC7B8577B98B79B53E4BC4523057227BA7BCAC69A8F844B944E9669C597967569E80CC5A24E4AB1466B9E94C430B47B3A26F406EC31371193902D88AE89FFCDF54786E1AAB2D8AD7990E0F7446E16788A0A5F2EE34AE577D64A750A78F3227707EF77773B4C4BD92ACF992AEB00B1673B3C163FF962963ECAE7BBFC6A7F9F7EE7CEB15D5E211DB57D58076C9CA2DE80AA5EBDFD330E8DC2D5D2CB1885789CEFF258BD4C69B4BB9D963570E25E8C27D436805F1DF126E5448A34C41F54EBB2CEECC60BF992215F8A02BC560291AAD4D6C1F5A0BF4809C6F166A820F2D5F0916432352AF2F33703392A943AE283C1F5ADF52495CB1AE9AC07BC5A5EA592D74F796EB7BA9C183D67CC330C7E6C5C43DD0CD855F80DEA6AD47AB2C40A038D013920BE73C6D7FB3B69FAB45A155C7DDE6AD12FD642144D1444D7011FF287ECEB95D8D14DF0B59B7155ECD5E1B56B675EF7AA66E103E5B16AB30E286DA79E8B7DDB82CCCEE4468E17EC0ABB38D2C17A47FDF1B7F1C3DA5D1FDA073C077D36CF1F630C790188496E226E87D7C8C1406CD3E0FDC0AB10635207CFE4B64F667DF4225C117A1E50E9CBA504CBC18EF0DF4C847957347F225EEA3AF863CE0B5745532DE9717E33B8663AFBAF49556A325E5A99D776B94A2D96E96AF64817B80EE365D507CC2B625EAAE5E3FB50F0511B9F0B367523ACEE076CC5BC297E7F7B1F4543AD896F08EB6930D6E63A8CD379E1EAACF6207086FD00E8F4F88BFF614F9B7D7FD761BCACFA003D57610C59ED459CE67E20D8C1C372342A6C239F577D93EB4A37DD2F7A957DB88877BA0EE3741E742C4EE602E23EFAF11F25F554BF837FEEBAF6E134F71BF53EA7EDE3458FDDA4042C5D06BFBAC9EBF73CFB7099EF739563775972F0268ECD45F4E12DAEC623C4DC3D9F9D97736682D1042DADAE4F746ECE751E9B8BE8C35B5C5D1CA1064B4E19AF2ED8A8B1415C26E2E756371C72B607CEF800C6114B37F77249AEE31C0FFC0F5A585AA5F9C5E573991F7F382A756C70B6086ADA3C9D9EA12DA74BCE147936FD826DCD933EB971E77A6A669636777625EF787661519E81B39CE65E2E93D3E393BF2F9757E53C279C51553E85EFDE8A706F9C83F2F8D934ED7AFD329EE01B3E1E538C23E21D2F0A57DE6045EACD9F0653F0EFC05F84BC30BCB7E5D902671C9BF3A6B7FC6A721A862B63FF05847D46E3B39A3F9EDF6EFEAE3DA256047CA765D39E086AD058E6B75F83B1798BAB0BC01572CCE329C973955A97B92229A88D81381EC439A53212EB853C76B4433DD66EBB82EC13362D6227045779E528E7A473401AFF6E9C7323DEE2EA7A3F6B6C5C7D8D9856A55FBFA0522C5335DF8D39C075E474F7F95726DFCF87AAB31E8F9CEFC1E7B4F75E4B9C05F6A475C65C696A8634BE879262BC16ACF361AF7A6CDEE26A0461EF16CFD8B38F431E96EF7CE237B57DDB3C493B92FA8995AE8C047F2AB1BE8B7D65C423D49B6FF9D575EEB7C4C11DBC965A11F89B4EA8E4DA09532D10A2572B6B94F1F8A98C5A17A61ABFA7C97746DDE9F3CEADBD0EF370197DB891B87AF36DF79C2B267C0E058AB4B5EEEDE32ABCE92005B2C7E45FBA083F835D4CA97176D9E075ECD11AF9686F71654DC8B132CE23CA16DB222F107B8AFD72A3FEDD699F85B837A3DE921DAEC0AB8C58269F274F4B0BBB5D5C2D2C52607995D6177DA4E68E624727C5D5B22B429BD12CAD0793E4633CF81AC7C9A5B528A31F50A17852C7CA979A96351B312E65D5269EEA9F0057A54A931CC922251AF631108DF66BF285BAF60E62023166C5DE39A318536F60F49942B1FA216D84D2B49DAF926A8A754AA5EB13C91F3C1B39256DE4B8F333F6A4E6F9EB6331D593E00A7EBEBF6B0DFAF2E0E0589E89997EBEB242F75D4139BF7CF0F76DD436B3A8B38F7A388DFA64E727C15F817B0DB32547116C8D61678A5C16AE928D6E1DA899529D526CDBA0368FD56FADF206ACAED93D6BD31924E7AD4FE9772CB75602C9FE996EE38CC1A4340EAED2A90A4DDD739063C745BF75F9E9C35CCE1657A8E57767D34D9E5DCF89FBD8F5FF553826B5C346CD0362BBE14F454D7EF16BA0DE1F6C50B522B1D1A84139EA7DB3998AE4085750CB6167971AFCDC6A2F8E03E78DEC1D8E17BF17434E4265F2BAAEC370F5A2DCA06CB642C59CB5FD54595A9175D4649B47C6ABAA93EA74CB77D5D58D13B92483CF9A2B34697ACB4BEFFA13F46227DDB7E7B13E9B16EB1AF56113EE08DBEB754B398318B295F5BC755FC7E457A80F174F65E8F7DEC8B11A9E83845ADCB3CCD3ADEA80805F55B216FD107E655DAFC36A1E7016652D9EA226726FD9C655711EE584F50FEBD1849CF92AF1D2A80F39A4FE9C551F1E967572B8D3544E2396F89B7E5E6095F5D73CCE3354542A96DA52EFA063D25D86E34A177E85BC8D13FD609B4CE3F1EFD60454A5B65E93D797C2D78CB391713EC4B07E9BF334B4DA01EDB84AFD7646DBA82721B931A867FBB927CEF359A45FEF7869CD9738761E7C1F93AADE8FC9390DAEF65EF1FB67557A2F9EA35BAA4A5FBD7963892B9C17309756289B3A3A2BA7C6E386BA8FE55E1D4773CC3A7285B462556AFE8C3BA7BA5AA3923F4475AC31EC0B451213E30AE71DE6FCDDBDAE86A2495EF824B85A4E9569752BCD76514272F68CF84F9C4DD2EEC5D8236EB6CA7833AFF5517230C9B8D26B166B8CDFB3FD62BEBB3E5F2E4BEEDF21F39936F32EB936109F6FF72C33E58331F143421F004E2113938194E02AC4B2E00B5F94FE1289C8594853AB3BACDF77712535854DF555905350463EB0694F6E5C5C353A8C9B27CBF493178B527310F92556B842BDE459C6552C7C52BF6AE28C345E573AFF3DC6B3792E50F3DD2A87D06A6C249FAEC7033067E553C82323275BB0ADED5DDA192C56F7AAD4DA2C57DB54B0F1E3B5F75F4B9D70C82A8D656585D741A3C9B6A0A6B39ED9161DE0343963F52AF37D9C0F2B7E6F4D78AFD40F65BC622FFFAE3F26758A7FB1BA4A536BCE3EAE20831BBDF39FAAB124A9A8430A3E720A5C35F7BEA3FB0FE7E99DC575FA8DD349EFC56296B87A2F91A0C7C10405BD8113F7A815CAD4422E76BE24BCFCD83BEAD67B84FF0CF6E0C8DF302F34D61162F19137D0ECBC117E08DBCCEEECD151CF82FD66ACEF5CA121E76C073C39A66C1F57463DF5E71B2E4AA6BB324561BBBEA254C576AA2CAD4AAD11E0DA5C137B5C5C750E61DFC6194F59396F183502AC70859AC973E912A59269C9F136DF03EF8F31526BC7F54BE13936E717BDC5D5E53FABC67C10B67F2253A664B5438104EBCBAAF5992ED069AC62522691830F1F2FB1BDB726B5B61F7EFBED094CE1BC80DF33BE6F33B643ACFFCC3F75DFA879788BAB2EC1FF69E8E5B5645ACEE2807CC967C7DBE79B045790839F7F39433F7EBE2067C5BDCB7270507707CFFC95C3417F5F7792CB95A2F595C4A9DEEB2DAEAEE7B386F9E4ED70A56827CF773608E7053B5783343D334BFF363D4FFFCD7AFBBF3E79223E0533AEC0C740B7D6766873DBFEECD4EB3A0F6F71757E6460AAA89ECCA3C7F918B03F43CE18F9B7A334FF7289DE59DAA03F87C3722E00CE233C56DF291A951A8577B6BDE470A6CEA57FF0CB4C925F7411346EDDE361B59327BDD779D055D6A0469E57513D99472FB967058574B61F256E74FF3B9A7BB943BF76FAE4FC25339EDE653CFD3110A05F6D6F0B7DB1E3A378244E5EC7D9F327CE6BCDA9B586D424461D62D4C745DD65D42B2E9CC399AA67E92BF24E706E1BEA3DC367649CB9859ABDA8C18B5AB77A7BF2FAE9A7ED0FEAEAE2B9182FF4C338430E67C7B5C73C6FD8E05756FA15CE49C3F947F06B4BED21D6AF6EDF99A29FAF38C4C700DF68DFC7CEFA3AF42A9C4D88B34D3E5ADCA41D774EEAB35E175C013FA849BCB9BD2B6384F943EDE544C67A1FE2B2FA6AD4DD465F90D791CCE6259F09FE6ECCB13F1495B3AC2FAB3F0EA78B52B9A2D49646AD69D4BE86CF61D7E33F175C81AA8AD63F9F466F7F475FDC9B655C6D897E8EB3BDCC3C0BE768FDF7E6A69CFDFCE9C6EE3F947E7553FB7AD5FA951DAECC3555C0AF1E3F5BA19FCE2E0B7E06752B9CA50ABE055B117AFBEAAA9FAA9A758CC24D199B9BDED7EB8A2B831AAD03A9390CF9F197689A3E2A14E8834C46FEC26765C4CD7CC2B211D7A66339DAD98952A938FC4CC2EB3E3637BDAFD71D5788FB5A9C8BD1F4CC32BDB3B841BF75BBE5EC41EC47E26C5EB32C04BFFA6CCB430B4B276B2F5FC5D828DAFEB178827FD479BC6EFD19075788E50CF98B3435B3C47AF9AA60E79DC54589E133E30A7A17CEBCBCE3F090C354DFFAD2C606F10D88CF31E9B9FE70556278FFD1E7F1BAF5671C5C85820A3DBAB3458F1E4F89BFFD976CFBFDF8F97339931EF5C40D5CFD6677576CC25B6B4E7AF4D5326D2CF82F746C8C73BE4175FE5C0E86E54C800ADB56CDDE752D1413BFD24D9847D8DDE8EBDE19CEEBBE49B8C2BEB7DEFE9A6DBC00FDC6E9173F3BF42AEC31A38E346AFD7EDE6E8BDE0E9F29E2191C8E3025A2678F6F1D3636F80EE7FE20361BFE362D9D957822D49BADF7CEDBA8B19DAE8DE14B306ACFDB11721546D5F41B671E2197CBD5A3B81EC868D4996CE86DD271F634EBB0E87BA1D090383AA32EFB3F22AE40D877BEFDF934FD787A41F812621AC0A3BEE874847FBDB3B424BC0A3CECFD8575BAF3F153DA59705D28AEB0175A61DC24320DFA627597FEE40ED197AD43A13F7942B49E2C513191A2645AA748BC6E990B64503479327EC94CE95C73A43C1DBA061A6DF91E31D0C8C3B5AAAF8BF833E35C1BBB9AF11789AB50BA444B6A93A2436A589E37AEE067B87B7F8E7EF474967ECBB87AB7177F65E0EA673D5CC17FF501E36A61C14B1575F85C9D07AEEAC93479FC2ABDCBFD82DFDF90C9F0FF7FB5E1A26C7C781D7D83F4117330CE1C8DE2AD328EBDBFA7E125C6796DE7852BAC1373CC12F2A9EEBF7A456B8CAD64A24C2E6776A2BDE649718558FDAADAA2078F66E95F1F4DD3AF9D4EFA5B2FC61D3E06D885C897F8C9CC0CFDDBF4347DF87283A69EACD2D273EFB9E30AB16C6A6D9FD44058641EB015F685E96FD3F3F4E750A88F2BF0CFCFD876CD14C693231D6FE0E80CACF3C6D5DE81E477E3AC7AD4826F29E553E24A9F28CF7CD43380D164E6C8C7085C7DF5FA35AD961B148F9568C791E9E3D82ECE1BB1BB563962E3E4D1A7337539DFCAE5F54B0C3DF2266E69DAB1FD41E85C8885867EF52890A0A92907C5C2C3CF1B3DCDD8605C4175C4BDF6F224734A939E7823F2FC7E2C582241F3A11469F5F16CC1E688FA23DDBCB2A260D9EE0C1E7B5C1D5265DBD96DC3F6453D9BEFB78D4532E4F3C528C3B20764CEEB437F8C5A2B88FD2DE39CD8587228FEC7E98FC489E29CAECE419F7F1AB8BADFC35534A250BCA71F67721A3D5971908FC718B580CCFBCB6863A51F8C9B470F393833E7A0FF441C32CB41C4CA60EE3ED375D98746CC3B08FB83B737DDE4705E9E9FC11754E9EF4B9BD2AFBEFF9FF53F07EB3156B5CD64CE5E7D43F98CC638295275C745DA88FDE76649A5C6883CBB5172B0D2CB1B413E5A3EC9F3164BD1FF383C7D9D023E9A67F11C05C25D1BA2543FA48F628A9C2303BBA48933752AE3FB9A6D7185DC9E744ECE3ED04DF90F6639180A15FB7EED54B5438F33190AF1FF4AA126F1F438D7A5CABCD7CBEFB1CDED63259D2A9A2E71F8F2AEF5C6483988F3255C3B399A7EB12E7ED1DFB9DDA24B21F706E321B8625988F87AC4CF7CBCECA0270F96697DCE4BB9D8D9F67587CD15CE16947D80489E6EF37AC2DEB7E1F7F8309FA7954491321995758593E7F9807743B7A8D7DB5D7E80330B8760EBACFA95863A3A385B8DB111F7262817CD50241C135CC18E36FC7F8F23690A8672122F5E6BECD31A635FEFF1065C33F804725713D1D39D3F7D6CBD344EF2AB85AC4A1E678CD2912E6FD02A8C1B45A7C64137861CFB7B38A70D6BB6D67A45391EE7068F23F89661338FE56FE779F9EAD3757A31B726FCEA771E8FF02691793DFE80F9C4B59F33B63E59DDA6C70F56686DD64BF1807D5EDE5970D562FE514CE4C8B916A64438499F31AEC0AF8C3D25C4DF3B709695450D1D2BAA334FE80CF11B9D155746ED39C44419B514F6586749A694BE0C04959A8772FD3C7C04C3EE0159883CFC48ACDA3F3F44F4AB376F6821A7927737C678B13F2B7B148D832B9C81048C2CAE6CD04F6797C4DFFE5B974B742A231619B882FF1DFA3B70B5B99D199A3B75D6B1E9300E20EBA16BC17F50CCAB14679E5CE0B931A8D67E35F6FCE06CDC61DF174AED91B6D1B8D8CBD8E4CF98C99C937851B8428D28C9A7ED3D27C0BCE891BE4F4EAD23D837E7A15E04AE90CF8BF9435F32CC97CBDC97615497FCA3F3D93BB11B1BE4F68CB28D80836C613C5C8DC20C9E35AA36C638B8929A3F63AC373CEBACB5A026E57976675C5D14AEAE92AEDB9EDB4DEAEB4DF0B7FF338ECD4DEFEB5B5C5DCFB1B9E97DBD2EB8BAC873974E4BF0079EF73D8D5ABCE74D5799FF725963372E9DE6DC25D85F93D6AD05216F01E733E05C88B5AD6DDA7038D9C65C97B34F5CDE00E9AC373A9C6EFE7F831299F3F1AB8EB38E91F3827C81F9A515E9D7BA6387D6B776E4DC08F4037929A16882FBBA266730B46CFCF283F7BD0C7AF0F8A99C0981B320703EC597F71FC83918385363796D53AEE3FC88ABE457E3E20AF6A75D3D859B401735FF5781ABEB4A13E16AEF904AE118A985F3AF1B7899F41657174F069E0A656D34AE9A1D2AB21CAB2633DDBCD52167748324FE11B592B0B7556F4AADB9AB7EDF8B9C7FABFB0EC6A28C229C3B94CC8C9F77194BEA127378D5636A852B035376B8524A2DF27B72B217A7D51BD4F105645FDD6E7EE0CFF37BF214492AF4DEA68B3E8D66E84E5AA1F7DD410AE52B14F41726AEAF77537185FD3223161571D3A8B18AB3616C632250C7493BC209EA5B170361A9A7AA84A227EA86A1EDA47E79C4A3AAA9CCD8357F618F2006D7AECF76B89A44BFC2D8A9856EAC1CB061B5A7067FF28B474E72782212AB85DC2FC417A026C89A3F4E4B339E89FA7855B81A169B0CBC0CD64CB7BBAFAED5299FD76831A1D01F796D219EF5DD609CD6F8FF42F9640EB151E701312CE154897EB7E3A53BD5167DC46BF3AB688134E6FFA8818675AEB36D5B62DC8D8A73A8D53A14F4E5A9CC73572BA9B48F78B0DE5C223E017150E63A569AD6A210AF7FB4478DCC8EC7DF6F8F38109C493309AE3A88418BC4EDC7A8174B87FA1545D6B5EA2E0F8582FCAEDA11EF6E355A948D64D9FE2BD0942F46CB259D5E625C0B558AE454192FC4595C35AE308EC36C65BF3B77FC9A29EE09F26DB04E9E715FAB58F8F5AD243DE67566C4C42006F1FE868BC2F1B6C4519B63A451EBC4BD1E927A8C0E77847EB5EDA1BF26F2429FF99212EF8079053511E3C0645543D38A0E50CB856DEF2AFACAF354B3A8A37C8C70A65632DD6D8F5A8BBBEEE1ED6D7085989F2FC3497215EA54008ED3C763FD50471875AD812B9CB7D40E4504574AD1542B97F5AE486878FCAF65CDDF4BC6953946C4AE9D39EECDF89DC4A1F39C7766662DEF9B1CC009E2F0824185A60209A9B963E45A4E33CE228C2BE84886DF06BCBE5A3DC2AF3C6BC8BE1DDA4EB2BFAFA84DA93D8D7B425F2969C37533A5DC8DC3806E8CF6E5EA78318583B852799D3D0D25C9CF3801AE0AF9E37C05985198E75CD6F938A7C60EEB1C8807C7E77CA9732C0FC198FF06727758576C54EB54ACB6E999272CEFFE38942267B14E55F815993797982743CE34184BE57054DAA3466B6D40F618F795D8CE44AADB8EFF5F9EF5539CD7EA73BE2FF024FC2A1CA627CE0085A2AD63B2017CB0DE1AFFAC03C4B80CCB071924C430F4638B5F7FDB8F91B1C56DEF9C1403F3E33E6B1057D0E546D979465CD724F37C1A1CC24796CA4DA6631B714E8D5A93C291AE0E60E607C7E61FB2ADF7AE887DC27C23CF1671D653E9225510EF079ED5AB7DD2307D3EE4DF95765CC778499F0FE24CBD5456746EFC3FF7D443416F946618578809454CA6D4FD7578291BCF523973C4BB51DBD93807671C427DF8D229EA415F340DE20ABA78ABD91EA95743B7ACF6CE06836D38EA3981F0F1B37D3016867EB2E68D51003297E7363B9063A415D4137A4F81F5D42A93C2BCA682D85C531CA531B798EFBDAF1ECAE7CEC22275B2F97EBEA7D1A6C2BAAC5E6D085E3CF13CDD8E309E9A87F4A1D34F2FA2395258CF117F4AEFBEB9B4DA9739C0A9A259EBEDC805345F4FA734FE6D969EB1AEF907BF5F623291D334C3FFC7993F7A1D473507C41E281CE9AAD001FBF9B78DAE8E67E6BD683B2AAFD16AEED411F1FC66426DF4B3DA836A6D8F1E2F6D922FA548BC72ADD6A6A2D2945AE115BE3FEA7B637FAD9061FDA254635BA14AC56CB7A65E996D57F4D73CCFDD9AF359CAFA42A2EFE37B6001DF69F912E3AB461FC7B292D72AF1814D13AE784C91A76075F66A93E71B7D01A6EBA67C0F2596202D939331ABE5BA7C40675DD56CB7F6B1C738EFE384ED9551E3061960B4179930902F60DC173CC7E08FF05DE1AC32C4A31550F7BF71D8A792BE2718290FE0B35E52FBBA1D6A12FF757699EDC00CDD76FAE8993BCAEBA121369CAAD4A8CE32B714898DB407F5C69EC42E57780E6017ECF5ECC12AE43CDB53B0F1CCF62062F071668CC6DF631C3B5E7FBF3D9E0D5B74125C212E0F31F29E5257BFCA668FCE23A9B3CE006C8017E4322A75549DE7AC2EF1CF380FA1CA73DA623994C96A94A977F33D74E667C05685F57DE8AFC07E2DDDDDFB83CC2A3246DFF346A4EE3BE2E481B1328F95E4BE33168A1E9FAC51D5749600F4965AB1D4CD4360B95437CE4CE1EFABC807E0F986DCD59CDDBC58F02A8CE5E0FC9F3759DD17D81D9927CDFA8E9907618C719E88C6EFB7C5F620E2BE3F2997C557733792A2503827760F70D264FB09391DE3DA83FB588F6CC7D720CF311FBB9EA1FEEA7DB6CD70F68C9CEBC4ED2BC1F058BEC7415C35DB8794D298CFF0BBE27DB146E117C519F2663E54319DCB65D442005FC1B9389BF91A39E2452A81AF6D3BE5BB44A4283A8FD1CEB80FDA7FBE13A2F94A9BA6D91E781AC9F37AAFF7630374C65E81F17CC038C39AC4B99C1A7C30811035C03BE1CB37DD0F9F438C798DF96BAED0B55113696BFDEA3270751AD2F54E3FD7BED1DAA784A2F7E3DF15D6BBCDF3AADB9CA7604735B52EFC07B21F677857F2E5A1F2B0A65404E74DF85898E7568AEAA970751EE3027932582B1E72C34E776F5BBC97E812163E25BB73748E3DBFF7DE0696C033ACECC1EB882B9C2531C9BE0FCEB61C65D39909F51E0C9B6ED8790C06C146338FE3B8BADC20AEC6A5E2407CCD79B7BFC8DF9863834EF31E76BF198C39BACC77BFAEF361CE4D3513F25627698F7AB093B4EFFEA636599F34EBF6C37E5366197E5EEF61FB1B9B7ED9B5472DDD49DFC3EE3776ED518376D2F9C814ACBFB3FB0D6A26DBB5FFFF8DADF302
