# Supplementary material for: Design of a low-cost, portable blower-based breath simulator using 3D printing for respiratory research and education
Source: HardwareX. 2025 Dec 14;25:e00731. doi: 10.1016/j.ohx.2025.e00731 (PMC12808584; doi:10.1016/j.ohx.2025.e00731)
Supplement: Supplementary Data 2 [file mmc2.zip › BVM_Main/__Previews/BVM_Schematic.SchDocPreview]

[Preview]
LargeImageOriginalSize=708000
LargeImageWidth=500
LargeImageHeight=354
LargeImage=789CECBD57706359762DB8BFF4BE247DBC68291452E8A7431FD37FFA1ABDAF998F79A58899D07BD24C2B5EB7DA486AA94D5577575577B92C9759E9332BBD25934C9249EFBD07097A4F80DE8116040DE85D9269ABAAE7AC4D5ED425088000782F70411E46AC0071CFBD07E7EE63F6D9FB6C93935F485D7D0386464E04B451B6F3E4B53152DA8936464A3BC3DD06D94ED9C6486DA7D2C6175FFD4133CC381735AD0FD0BA8DC0D2EA86E1DBF9F4F92B5A7FFACCF0EDDCDC796EF836025BCF5E46443B775E7EA5791BF5189B91404BE7F29AE1DB89F9B3FDE2B5E1DB3936394DCF5E7D6DE8362EAD6DD0A06DCCF0B4049FD49A07E931CFF598937AD4393A61377C3BB1AE0F8F4D18BE9D2DED16C3B711B0CF3A23A29D5DBDDACF49ADDB8971B9B2B165785A9ACCB586EF73EC395ADA3B0DDFCEB48C2CE6E9466EA322A71A9D96A84F6B1EA4C73CD70391D046D9CE93D7C64869A79CE7B29D464524B43152DAE9699E435FD1DA690DFB59801AC56515616FC3A110348B88760642CF308E8343DB6890311AF23E0FE2BDD1C648189B866CA3077A1BB29D91424F3FDBA8050F1A72AB63700FDEEE1F8F305A82571FC6CF3D5D93381CB3C79066467E2723B74DBEF7F181A47778001E149F98449F7E7E8636775ED0D2E4344D3436D37843330D975792ADCACC68B9F7809A6EDE26CB9324EACBCD276B520A0D169751476C1C75A76792353199EC1D166A8F794CE3F58DD49B9543D6E4546ABE738FCB3AE39FD0B4A58B2A3E3CC5BFDB975B405D2969D4FE28969FC7FFC064731B4D5BBBA9EEF21551572CCD0E0C198246EEDF253FD706C771DE1BF99D8CDC36F9DEC70792DEE101E4E1DFBFFF0145C73EE6F3704B570FD5141451D1C3682A8E8EA1DAA2126A2837F1758567E15A59491945DDBB4FB705F05CD1C3283265645155663695C6C55395E0E7450FA2A8F4713CE566E752BEE0FF77048FBEF4F127949F9A4EEDAD1D542BF609898287D7EFC9E4D6AE5EBEDE29E47D5CCB4ECBD055371108D43493FC5C3B1CC7796FE4773272DBE47B1F1F487A8707E0755F9C3B4F7142EE2E2E157CAFB79FF979695C02550A7E9A7BFD26550B7EDCD1D6B18FBFA50ADE7DE9CA979421CA2A045FAE113CBD4EF0789378063CBDB6B8941EFDEC3FC4F33798DF57D7D60BDEFF80F20A8A29FEF65DAE03F6BD77C43593A8C3130FC573CF5F7D4D5B1B4F8FF48EA8EBFFF9877FA0FFED7BDF0B086FFCFDDFD3CAFAA6A1F8B9B5A78FE61697A9B2BA86D6B676A877709896451BA7679D343533C7F74C4CCFF2F7DA8626EA147BA4B6CE2EF15CBFE6F6BF5AC0DBBC9F752EF1E7D894836D43D176D8B20ED9C6F9DDF109FBD686E656FEECE91FE2F74659EFC0303F8BEBF8DFB9BC4A758DCD7C6D5CD407BA4CCF396970648C3AAC3D6C2FA994E3799CAF5456EDD683EBF8ADEEFE41FE7F71CF5742B1B154DAE9CF3B1D06D4DF6EE9268BE863B463646C923FB5B4E7D47B9D453F81C668F3C4F40C4D8A3E019DD5B4EB10B241FFB08DC7729BD8BB8FDB1D3433BF4813F619D73DA11A67E180637E81C716E624003FA1EEBE41A61DE62DE806FF26D0CD31B7B06FCEC3470B7A5494F70D8DD0C2CA1AF50D8EB0CD3C683DBFB442B6F1291A9DB48B71DEEC5A13428D70D01B73D6D2DDC7B4013DB79EBD70D1CCF529EEC19C879F01E8DD6EED7695EFF6CD220D0C8FF21856CA715DA1AB7BBFC097667573DB35EE95F5027DE8BE76A17FDCE7C3C0C8280D8F4EB8EAC273A8A7BEA9955A3BACAEE7FC9E7F01D03D587E7594E7C0CFB7C5F83D4A3FA39EFFFDEFFE8EFEE22FFE82BEF39DEFD077BFFB5DFAAFFFF5BFF227F0A77FFAA7F4D77FFDD7F4677FF667AEF23FFFF33FA73FFAA33F625F0363F1F37EFAE4B3D3029FD3BD0751EC670D1FCCB3E72FF238C13D4B6B9B628F76418CA7691E8F3FFFE5AFE8FEC368DE7FE9E1977D14789AF7CF5F7F4367CE9EE7352929359D92C51EF1D69D7B4CDFF9A555FAECF419F6E3BD7BFF21D5D437D1B51BB7781F5A545A4EFFD71B6FF05C463DD76FDDE6B5EFDEC328FAEF6FFCBDAB9F4E7F7196F20B4B789EE17F5C479DEACF5FBEF916D783EFEFFCEEF74CD33367CF717D28BF75F7BED82BF5D0952FAFF37EE1B077F207F82DBC7B4D7D23BF077E0BD74083498736EBB2DEEB2CF6F91562CD7C929CCAE352A137DEA367EFEC0CB203C662D4A3587AF3ADDF50746C1C5DB87485AE5EBB4E5939F9211B67E102F669172E5DA687D1314C9F8F3FFD9CFB18B4FBF2C64DA61BF80BD6F31BB7EEEC9BF3CAFCC0FEE77FFDF05F046DCFD1FFFBFD7FA6B7DFFD9DA0DF0D7E1EF7606CE2DAE611D7CE48A2F7071F9D629A8207A6A467F27A886B9067D49FE095ED962EFAB77FFF0F9603F0ECAFDEFC35EFABB066E03EAC19282F14322ACA15BAAAFB057D7757ACC18A7C8B4F8CF3EB376FB38FA7A7B54B3D1F20E3B67458B81C766C4A5D683FE68752279EF39706B83FAFB078B77D627DDB167B95DA8B9768D483FF21EEFDFCCC1774EDE62D96CBB18EC24F71586073CDFBBE1ACFA50B991DF2366423B4FF81A03BF6494365153E9FC3D8DD39623C0BD4F377FFEDBFD1C0C000A3A2A282E2E2E2A8ACAC8CE2E3E3E9C9932754585848313131949B9B4B168B85525252E86FFFF66F5D3475AF2F5CFC1C6BE0EEB8FC98C75567772F99EB1AE8D3CF4FBBF67C98EB1847AD62AC3C4E48A48B97AF5274CC63E64716717FA8E7992F789AF7902BC0D3207B636CE68A7103FE80F7C57E1773017BE8ECBC021E1F659555BC77061FF9ED3BEF527E5109D7536EAA66F9CF5CD748BF7DFB5DA607EA00ADB08F5FD9782A9EAD76AD97D017A16EE53BEA3977E1123D7A1CC775C527268B31BBBB5F3F7FF132CF6DB4ABB9ADE3D077F207F82DF41FDA88F7686A6D67BB16CC9B6D8DE290E8BDCE621D6D6AEDA0DC82225E0BD176F425DE0D635019C3593979AC1B843C3ABBB0CC7BCFC5957596754235CEC2058C3D8C25D00A63E8C3531F0B1ED3C2DF413300DFA1F7C41854CF79C89258EF311EAB6AEA58A781BD7C49B989EF2D3799C92AF6B6A8EBF2D56BFC5BE178C770D01B73E57E5434CF1FBC3FE8876B59B9F9FB3ED3B372F89E07518F787D014D31DF210F80F6584FF03FCAB1FEA36E85AEEA7E494A49E3B517F7625F8FFA31CE139252784CBBAF5DA8473D1F20C763FD413F2A7581BF638FD13F64E377509EF3179E781078BA27FEEC8D5F6D1F12E7CA179FF3F5AC229F6BA16F87FEFC8B2FBEA0DADA5AFAE52F7F49696969D4D9D949172E5CE0FF6FDEBC493535357CADA5A58579FD0F7FF843C3F1F3E30623ADB327E19D8CDC36F9DEC70792DEE18111FDC3DCCFCFB5D0B7839FFFC99FFC09F3F3BFF99BBFA18C8C0C4A4848A037DE7883FEEAAFFE8AFEF22FFF923F1540EFFEC77FFCC7929FEB8CE338EF8DFC4E466E9B7CEFE30349EFF040E19BB071870E73694DFB98D247699B96FAF660FE243FD717C771DE1BF99D8CDC36F9DEC70792DEE1017810629C3BF7CEDC5333060CC3D3B5D4B78F8C8EF3D968A090FE6AFA42EF79DFD1E5A472D32499EBEC649F3DDA3832CA3B1DD7B6C9F73E3E90F40E0F60D3176EBDBAD101DB4335CD243FD70E7ACFFB768B9372F246789F6A9B583F16EF745CDB26DFFBF840D25BC2A890F2B97ED07BDE6FEEBCA69CFC11C67179A7E3DA36F9DEC70792DE124685E4E7DF62FDE92B1A9DDCA0A9992D1A9B3C7AEC0FBDE7FDB87D43F4CB2299CC5334E3D4C7172AD4EF745CDB26DFFBF840D25BC2A890FCFC5BF40E2E5342622F3D88B65062CAD17D5B4335EFC1D343452323AF65466E9B7CEFE303496F09A3C268FC1CE7C099394394953B4C96EE8590D303F692AD9DF39AD4153A7E1EBAF5C5C86B9991DB26DFFBF840D25BC2A8301A3F772E3FA39EFE25AAA89A0C998D9702F0729C4547C55859877DD4FA4231EF5F8ADF98F510EF502F18792D3372DBE47B1F1F487A4B181546E3E700E4E370FA166AA5BF0E153F9F8C89A59ECCEC90D0C6C86B9951DA76E94A137D7EA68E3E3C557D604F8AEF0FA3AD5C7EE152E381670F2B37F27B9F14487A4B181546E3E7E0E1E0A79093076DFEC7EAD712F63E6DECC543C5CFD7857CBE303649CB01E42A32F23B457ADBE07750D7E4E04F6FE5D8B3FA2AC7F391F6DE270592DE12468511F8F992DDC173448D6E73FB816B80BD33B018FEC140ABF91A127E2EE8312AE473A64FFF60C4D0E638B7CD649EE2339BE2B2318F3A265C57CADDCBC0CB9572D41349EF7D5220E92D615418819F07323F4231976C11C4CF3DF5A19E30F25A66A4B61D766673D472A3BEF749C071A537E2539DBBD040A73E31535E812DECED91081C929F1F4E9350BC9711DA6BA4773252DB9EBDFA26E0B804B6BE299FE5E37D0765F340CA23A54F8E238E2BBD117F03631C67418EB9D0C48F96D01646E1E7C82D3B585C4ACD77EED144538BCF7BF13962AAA6862FAF7BCC657F14BCCA2FA42D8D74FA2199F776070D49FB765DDB061E0E1D782071090E6BCB51CB23A54F8E238E2BBD7136149FD84B9F9DAED5CC675722B430023FEFDAE3E77303C3B4B9B6E9F38C5C69C7DCD0086DAE6EF8E4FD01636D835E252669565FA8ECE196CB2A68AAAD2324E3C5C86B59306DB35599697D718586F66808B43E8CA29EAC9C7DF7056AA376D87C396A79A4F4C971C471A77728E3534968DD7761E6E742BE7C9591452FC57A0A5E8EB575FBE933BFEE05B00FD0AA2DA8FBF5E9335C675F6E3E8D5456535F4E3E3D7BE1D90EF93084929F2F8E4F8564BC18792D0BA66D85B9CD9455D9434F922A29ABBC9B9E64B652774DE7BE7B02B651732EEEC604707A59178F5A1E417D721C71DCE9DD75C85951A4C23EBBC5E709F09BC2199A5EE503C32B07CA0E3BB30BE64CCF73DF19433EC7E7585D03CD0FDB68616CC2AF7B1D5D3D2CD36BD6963DF91CFC7C71729AAF1D65BF104AFFF381C212EA4ECBD0FDF7827D27E7C818ADF9C99F42D9B62C218BC4CF2F5281F83F797995EE8AEFDEE4137FE596977BED18B87889FA0B8A7C968FD6D4055CAE559F48846E9C450A62E39F1CDBD8DE29E9037C6656503CEA9167C63DE9D1A43C26AEFB40D9616776C19CE9798211F8B9FBFC98B67409B9388FFAF30AA8F1C62D5A5B587295396DFEDB090503C8E8F2FC5CFB772AB89E40491F5E679EA857EE186F6D5B5C794E0571263267D551798A79D7EF716F4C3F6E1AA1D8E959E6E731530EE6E739F92D6413E3CCDD57D2DFFD88C28FE7C4585AB2CFD0EAFCA2D7728CEDCDB50DAFE5AB730BB4F3EC65F8C799C489A0776B87F5D8F27300EB8FAF3865B01BF0558E33376FE5FEC49DF0272EC5D1DECF78FC1C6BA0A3B69E9C55E6036BE849B56F071D50DF509395A1E6336DF98507784FA8FACA5FC48B797443EC93C03793CCBBE3C9BDCD8843A047DBA0CBCA8A2A276B551BA5DD2B71E3E7624F6C1BE776A5091A6BC1CFB1C75A6E6AA1D1C4645A127B8403717E54E5D02F211690D7E727A7C5EF2E05F5DE12FAE038D17BC4BE410D62CCAB915E66DDF7DD7C4C6CE3C02B71668658659E78B2C93CA549F9617125B48A3BE10946E4E7009F938BEB2FDDCA423197C60DC8CF3186EE3DECA4EA5A3B65E70D53B96992B65F7CEDF1778CCACF21FF826F96EDE9ADD57151F56CDBC2F233CA2BB4F15C411CE191F1355719F4ED8FC6A776F7192BEB2E7DFBE8C43A9D3DDFC03157A31E5929D6830ECD17A43DDCF1C571A0F7E6CE731E6365FD827F6F6D51E2D21215FCE10FFB103B3D4DB9AF5ED1DD01C8B41B34A3F3795928A0775C8850C69DF0FC7CE8F8B9B5A19F4CE9B59472A784E5A49C47E5AE986FAEF86F02830238C7E65C236515FC5D1D1F0E9F2D25CDAEBAD2EF97F2FF5AD9C645527C38A02F52F8F9847D9F7C9EF9A8428C83526A2B6BE17A8F7A96E24BDF9E7CBB9891155546652966EA6DB0B8E4F3BBE213EDBADE6E71C9E77D1EF40781C42654E60B6C3B59F720E46CD87A2A32BE52BE21F6108A6E02E5D0AFBB3FCFCF2D2C8B326758C79944E4D1BB49CCB5DADC7A5E6B9FDC28A2FAFC061EDB8F1312C51EB7986E64D652D4D8185DB75898AFABF9F95B313174BBB797F9794E7E219DBB7849C8901594FAB08C2AD36AB8CEEBA7D2A9265F431F239D71582CEFC3E23E1CF6BCDEE5872194FC7C7E71871A5B6659C6440EB571BB773B3E96CBB1BEAF79BE475D17EC0DED335B01B707FCDF534C59AD7CE04232EF058D26DCCECF8DCACF1F8D4FEEE3E785F126EA3677B862FBEAA96F6FEB9C67D4D44F53479793165676F77E194D0E6E9B826B65635EF306F8FDEEE23DE6E0F7283E57A7A6A9E6FC05B6DFB426A5ECEE09C4F5C98C2CEEBBA5BD728C39944FB6B6EF3EBF57BE3ABFC0D76DD5B56C2BAAF7389B1F1E15FBAA713E2398ED1B6478F53731201CDDBDDCF6694B379F752C8C7AB7ADD57A9C1911B0B52E291FA7BA460735B5CE526BE786E0CD0EFAF2FA4DBAF2E575BA5FD0428FA6A6E88BCACA03F2F987D9D9F4707494F979AA188F57AFDFA0F8C45A4A489CA2FC421BD7975F341AB63C1BC1C07E48DF19BDFC301841DF1E2E40A75A5A314E7D432BFBF41C91249F2BFE6A58BFB096E19A56E7055ABE137865A273699FBE3DB760841E3EB2726E5CF44338DA06BBFB7E217B685ABF90C1BFF9EE77E9B59067E05B79A05CF0EBAFBFF73D7AFDEEEF0E9C2731041FE7F28F4EF1BDA11C670305C5024534D5DE49E3F58DD49B95CB3A04BDC693D6688B8EE1B6770AF913FA1EADE34D694DEF5063C629D607FB1F048FAFA4B2CA2ACA681EA3A4E565863B3F3F23787CDAC606F3F34141CBC49434B2F62E721DE17E8F60A1F7395828CFD9FC79FE24F173A05FEC5F27A637F7F1F3488ADFAEF0F3D9FEA15D1FF49DE7B4F6A31FF3790574BB2B33F3BC1E6F6D6ED3F6F6D1CF238EC2CFBF6C69DF279F3FBE5E48CD454D34506FD155DFEE0BF84D7F7FF7B018AE0A106370F5CDB7D806E4858733205CE772C8F04194EB39CEEC1D161A2A2DD77C9C860AD6E4547274F5EAFA1B91C4CF31667B6B3BA9A9B089263A7BB8EDD0B747C73CA60B97AFB0BEFDDED0105D6D6B3BC0CFA16F4F5C5C647E1E2FC6E2FB1F7EC47B807A3167953AA15BD3DBE7484B60ADF4B88706C47A89F217DEDE07E5D0DD7A2BDFB363F5BA073F6AB91F38E9FCDC1F9A048B50FB9FB73E88E2F57F724FD7CBB6EFD18FC8F22489E516457E0FC73B95E63553697937DBCB8EEC9DB33C8CB63070F61209F40EC4562552EDE11627EC3EE33F181DD0536DAD077EF6160822899FC33FEADE834ECA75CBAF526EAAA6EADA7A96CF139C4EC1B3070EF0F3CF4A4AE8C9C202F3738CC7AC9C3C1A16632321B1976EDE69A7ECDCE1888B2587F572ECDE7DAF71210E2BC7E761E5C1C6950834EE8427487EEE4653B13F025DA71312054DEB696536785F8D70F99F1BF1FC1C3A6D3D749FA17A6FE870E057609BF04FF71CEEF8EDBDED6374EBB34CCA89A9A0BABC062A49ACA68AB41AB6876A2E6EA2CECA3697BD8845F48D32C77156F34AEC0FA11B80ACA25C57FC0BFB55BE915D55ED947AB784E2BE2CA0E2C42AD6B5942655536341237557B7D378C7AE3CE88F9DAA62CBD25AD2EC6A77C68332AAC9AEE77697A07ED16E8BA98D667ABFB575417BEA55ED5F16FFBFBE7E835E8AB136AE6AFBA087F6AB7F2BE75105DBD4E2B79A8B9B5DBFE349F68C247EDED93442990FCBA820AED2F5DE90CF0B8A4BC9246894543340B1763B5D696E3EC0CF3FC8CCA43BFDFDCCCF5B3BAD2CA32BF6708FAFE473FF40E68F24F91C6BBB53EC4BE606875D31C3D4654AB9C3DAC33A4FF7727C2AE5EEEFAD944F3D8E671B14773FD37DE523A307EC5BD5E5F3432341D913497E7EB0BFF1399B96C1FC7C7D7139E8BA4235EFDDE333FAAB1736F23B19AD6DB30B3BD4D23147D37EE69D0A373F874DFFC8F83ADB02B6B4CF51AB683B6C48679DDB6C878A7326C5DF719FBD85737137EEB1E089AF3CD815A8EFDD78FA8A8647D75C7130BAFB97F87C7565E3258D8CAD099A6D074C6775BB9BDBE6587783389868373061DFA4F9A567FBDAA36E13EC15B8ED38EBF0B01EAAEF75FF2DD84BF26F89BE76FF9D508D33ADD1D634C63E40D8B328FC1C7B9B82A252FAECF419B68783BEFD7479B9477DFB039B8DF97994D8E39DFEE29C90E91BD827E5E6A719F4E47AA126E764A104F67BB3A9E9B4383175D05F05FAEEBDF265FBCC017EAEE8C395F203FC76AFDC2EF8FDCAAC93CF3ABD95C38F057E2B5E9F17CF1E28F703929FEF87C2CFF1D974FB2E0D1495907334385BADD0F1F3459FDFB58491D73223B52DDCFC3C10789ADBDECE188DB60E785A9BBC9E8F6AD47E238DB3C380B815EF7F58C531146EDF6D775D1F181E75F99F27AFAC304F77E7E7971B1B297E7E9EF9397CCF33B37369727A96BE38574F1F7F5A43376FB7710C8948CAC5166E7BB648B787ABAAB15369C504CB088A8F90A121C6ED10E4120D7CD94331EF1157063E58CA77E7F23331EF86D897448FDF33F25A16AEB6CDCD6DB8FCDB6B72EA391E827AEF3E39B9C2BEBFF07D878F1E62CEAACBC786E758970C3D35749801C5A23BE27BBB748CB9F99C0F41D1110E7AAA53C8616A7F0AC4710C779F43AFFE4CCC57B4877DEBB69F7B6E3BEE15F218E477CEFB30381C94FC13CE71160C06BB265C313A126F16F1D9C8FD7B252C6F4377AEF89FDFECEAF2289FC7D8ED2EFFF3DBF7EEB39E3E2BB682321E96F178C639C5AD337911E3B3A6F031CC2F8C15C8C1D02FB8C785C077D817BBCBD8EA72E8CB11DB511DAF5929C7FC46CC0994ABFD4C95F2A79BDB5CC7DCE00863694FF7AF9423D798E2C30B1F52DCE3CF9AE08D77237ED098EA3782E5E7ED162715968C526D832332F839BFAF36FAA350CCFBA2D2B17D3A60E80A07465659F7A9E853B58491D7B270B54DF16F2F13FBD6FEA115DEC3AACBA197C6FE0AFBAE76ABF3803C8372F84E42B75CDF14388F3C2A3FC7E744740C9F2DC3DF1DDF7DC9EC0BE23EF8C42F8C4F06FDBB5A016DDA117CBA2733876CD5359C0BD1DB5AA5EC5D462AABD8270F6B66248DB360007E8EF373D84D602F893C06F13115949296C1FEE48AFF396CDF3CF99FC34E4EB16FC7FD758D2DD45AD1CAF5C1BE1D7526DC2AF3194BC430107C97E3422066474919B5C73CE6718C3C56DCA7E0AF4AB9D82776263CA11E9CDB28CFEF95B3CD5CB989E60686781CB9CE1B94B813E23BFC3E5BEE3DA01153350D97577E5BBE1757023E9596C464D1865846574ADABEE791C364B2B98DC6EA1AF937D0467FE2A228631FFE85CF5E7DBD8F9FC3DF50B927587E8E38B788B119593A196DF4D59134EF8FC33B19B96D467D6FF5F912D68CC99636965B7DF1F3F107512C33E8ED17E66FFB5FEE9D0B8FD537D2AC58630FE3E7F0C743DBD79783932923699CB576CCD3FD87164ACF1CE498C5BF7FAF89EE3DEC234BF7A0E0C10ED6B7C7CDCC7894CF3F2D2E76C9E788F7DAD26EA121DB125554CD711C64D49B94D27FA47C6021C55E5C88AFFEE11F767D413D8C0F2EFFFE3FEFDA5F782AFF2FFF85CB3DC59580FEE79B3FF913CEB9FDD2432C49D85ABBCA3DF066E89A50FED59B6FF93C33F20565ECC37F01F2B8D6FA76E86110671E3CD25B5E19A360E7E5D76C27843327FBAC7F764FBE1049F3FE38BC9391DB66D8F716EBF404D626F1091B1DC4957D2EF6F51E6312EDDDEB6C68E2FBF4F60BF30790A3D026E83CC19FA1C7F41A4F49F0AF89FC42D67FFA93B74E177A87018EB9A79C8F136BB0C9BC480FA3872941C8A58A7C0E7DFBEFD3D23CEADB6127A7C8E7EF7DF0115DBC9226F8F9738E3BD7B597EBC0E1A78D68D82164D649C556D2C3792A78B0ABDCC3F3E0C1935EEC44B95C8CC5C93DDF0A6FE5738794FB7ADE1F84C21E2E527C149FBF464EF9758E57D63714BC5DBB82489BF791FE4E466E9B91DFDBD3DCF6566724D8C3F9A2C749B38773C7E6CEEEE7E8C4EE9910E473773EEE0EF073DC6BAE6BA0E6B6F0EB648E3A5E22B93CD0F7D3839FABC73FCEF491D7BC2B359DDAA21E51C7E378F6CD47DE48F8D04F3436739CC970F7BB1688E4791F89EF64E4B619F9BDE1A3EC9EC3C09BCFB8D1F6E6680FF281A8DBEECB7F4A8BF61FA77116083FF7A72F669C81FB2886127AFB9D84D2AFC5731F84969F4FCF6C5272661D65965B792C01856D539465EAA1F4E20ECA6BB051425205155B1CAEF260306200FB8CE334EF23E19D8CDC36A3BE37EC5B4CE629BFCEC2700FEEF594FB395C40FC33C09F7B61B385F68793DEE1026CA9D4FEE758CF916305FAF61B562B7D9C9FCFB163D4B952CF5454D0A9DC5C97FFB9C207EC6E7B3F5B53FB9E2E7FCA95BF3B2EA187CFD57B078FAEE7D412E1E6C7C78D9FA3DFB39E3D637F47E05A47078F9FECE7CFD996F2B1C341494B4BFC19373BCB630D9F185F884B786F709073FE209E11EC38F0FFFDE1618A1A1FE7D8843153535C5F49D318C73432F2D8894418F99D8CDC36A3BE37E2A8C047A2C3EA3917AB1ACEA567D4D83263185BE636CB3CB7BFAAD6EE579B102B06FE9D47F5FB88C471E6DE66D3DE192D641FE45CC17AABE6E758A3C1E32FD4D6BAE4F3A4D4746A686EF35A37D676D84BC16716F647F8BEFEF455D8DF3D90BE337AF96108053F9F107C35213199F92B724B83EF7E5A54C4F1044FE5E5B9F8F9CF6EDEA4F3353574578CAB0FB2B2E86677377D5E5A4A5F984C74BAAC8CBE6C6BA34F0A0BE9725313F3FE072323F47E46065D6B6F67FE8E31097E8FFA1E65D4D283A84764AE6B24BB6D8C061B2C549B53CF719272632B384E657F93CCDB709CDEC9C86D93EF7D7C1089F4F6D666E8C715BB360558A3DDAFF953B711ED9DEF9FCDA6969266AFB9DA510E5F7AF8F4B99FD5E0CC09E5F5F98DEC67DF56D6B22F6E84528E67518ED81133B6A96F693BB34EB982DFA03CFF71257FE6A6B6B9F69EB6C1598E0D9076AF846303245C2FE4F2A3D03154FC3C362E81EB50F3F35362FFA7E6E7BF4D4860DE7DBBB797CE5655B1FC0EFE7DBDB393F939EC3091A7173C1F7697971A1AE89CD9ECE2E7F17373BC9F447DD7620AE9D7BF7D9BEA113F4FF491A3A79F5A8A9B39AE8239AB8EFD27BBEBBA751D4B6A1DD771C1505945D8DB10896DD3137AC7C597D80FD03CDC6DD0ABCD96EEBE80D77AA3D2037A98CC9C2132D74F7BCCD5AE94433F55597D309682525E6E9A603D90BB6D80528EFCF228778F1D8178C188BB62AEB3534ADA00FB4DA12EA59EA9992D5136CD7127F07C77DF12C7B038CA3B874ADFBEFDE235C70AC45E2F7367C7C593153F09F073C4177C3C3343194F9F324F8F9E98A0DB7D7D745EF0EC73D5D5AC5B3F2B3E6F09B9FD86C5C27C1E7B023C87B31E85A7A37EE4F1AAA96FA2958D5D9F9A85E5679C631B7E93B1F1DD9C77DB649ED2753C19759C4B1C2FC87126E91D689B114BAFE1FA0DCE2BA2BE9E999D776CF8F9494428F8F9927391DAADDD82BF36B27C8EB3F0779292E8AD478F58263FCCBE12B18B7E7AF5EAEEF9F99ECC0EFE8DB3F77F397F9ECE0B991C75FDE2FE7DBE27013187134BE8838F4E514B8785FD51475BBB399EE66E7EA966EAABED0C2A7F4D2090E35C221490E34CD25BCB36DB55F7226ED04C4F1FD9DB2DBB314C05E0A3B4A98A3D1089F438AE08553E969D975F917D669EE5F3C3F8B71AD7851C8EB883D0A343DFFE6E7232CBEEEF6564F0193A7839CEDDC1E3219F43F70E19FF6E6205DB6446C73C667E3E69E9657E8E73739C650C355975CF0B24C7B9442820C799A4B7966D56DF3BDED0BC176BB4952C8949BC668E3736EFCB231D89F438AE08757EB540F879F6CB976CE3063BB8C4A5254ADFDAE2FF610777BBA7876DDF53D7D7F91AFE07BF87AD3BF4F5559D0EF6C7E8D9CB79077DFB93E43EC6E3841ED6B52366929EB495E35C221490E34CD25BCB367BBD17FA4C0F3ACD48A4C77185D1F839ECE0FEF5CB2F39EF2ECED7FFEDDA35B67B7B333A9A6574D8B643570F59FCB200EEF9C70F3EE07378D8D6E17C1D7B00D8C321BF6F6D4313CBE71873AD25CD549BDB40A549D564CEAEA3A99E615D692BC7B9442820C799A4F76180CDA4BFF69596FC8376A558FF39F67D7EE101FF737FF28448840646E3E7E0C5C8010019FC627D3DF36DD8BFC1EEFD526323DBBE5DACABA33B7D7D7C0FFCD3A06B877D1DE474D8CD252D2F539E7980F3FB0D0C4FD3A06D573EBF79A79D3EFAD84C714F7AE8C2E526DDE36244E2BCD712B7EEDEE3BC3EB09DE8ECEEA589E959DE5F8D4D4D93B5B79FA21EC58AEFCDD4D4D641E95939545452CEF7DFBA738F7339E2B9A2D272AAAAA973D5A5D43D3DEB748D49F8D2F273E29E86E6561A9F725087B587960D105F3C1438E9E34CD25B5B78F54FF3229F4B180746E3E76A39FDCD478F986FC3C6EDE777EFB2FD1B7CD621A78397C3471D39803E2E2860FB389CA77F22FE4F595DA5F4B276E6E751315954D7149EF817C77DDE1F06D823169694D1D56B3768E7C56BBA7EF396C06DBA7DF73E8F27E84F50DED53B40BFFECDDBAE5815BF7DE75DE6F51BDBCFE9E2E5ABB4F5EC25DF8BB219E72203B9A12E5CBA22F66BA3CCC71756D6F99E4B57BFA41BB7EFB03FC5C2F25AD86920C759F8D0D1E5E4F831F017B24DAC4B7AFB01D0A9ACF2A0CF14F2733B6DE39C5F7463453B5A4A680BA3F2730590C7DF4D4A625E0D3E0E39FD564F0FFBA9E1CC1C7EEC00ECDE518EBC7FF06F57F4ED7109F994931F9EF894C779DEFB8394F44C6A16B2B76D7C8AE565E480401EBF8CEC5CFE3F2B375FAC1D55343832C67CBD7FD8C672369E6BEBECE23A90C71779FF600B01DEADD4BDB9F382F20A8BA9A4BC9246C626A9B5C3C2CFF50E0CD3CAC653DE23F40C0C859D06729C850FC3A36BECFF0BBF5FC9CFFD7CB7851DEAEE5F3A10430F39F756E79C9C970EFF87BB9D129ED1E676F6110A7E9EFBFA35EBD51F4D4EB29C8D78832E1BB8E7CFB90C3239ECDA2ED4D5310FBFD2D2C2B23AE4769CA7E31A62C341CFFE9990D1A19B87DD3BDBC36D6FB3FF3978406E4117EBDBC341DBE33CEF258C0339CE3C0371B690ABD964F62F3EBDA4B744A4C3E496EB550F7E0EFB89ECBC026A69B7B0FF39C76FEBE860B9FAD7B1B12C7FABF9F90FBEF882AFC3F70C3184713EFE5E7A3A7FFEF8D225E6DDE0EB672A2BD91E0E797A7F1515C57EEA90E715FFF373172F517E519598D352DF2E717CA1D538B377EEFA70CE0D0E732EF1EDEDE7EC6F8CCFF9211B4DB6B491BDC342B62A73D8DFD91F20AE26F83964082D63CECB792D615484829F63FC23968C636E21607D7BB068E0DC00636C83152EDACA792F110A6835CEF26EA551F24737A824B688CC792DD4D538403D627D589D5F641EDE93912D3E6BA83D2636ECEFEC2F06FBB4B7DF3A8E719C258E07EAF30BF78DD550E4570B863FE77FFD35E5BC7A75E87D392F5FBAF879B8D792D923D04C42C25F6835CEEE5B1D546BB552D1F3E7BB39B6FAC33F878C421BBDEB9490D002A1CAC7825C7B4ABC579C9FC35FFCED8404D691ABF3F4A9817375E8DE019C9323A62BE2C3FDE8C2057EF63FEFDEA5ABADADF4F69327AC6FC77DD0C92BF958DE7EF7777C863E7EC43DCF6090EF2EE7BD4428A0D5384BC8AAA50A87834CBDBD9CA3F871F3986BEE039569359C0BAADBDC4E4D454D545F66A581E115CE2BE198DFE63C99E1A6855EB4D1BB4E09092D10AA7C2CB045864DB3229FA76D6E52FCFC3CFB96A5ACAFBBCECE61C70E9B36E45541BC37D8ACC3EE0DB953159FB4CFCBCAF8FA97EDED9C9705FB8153B9B97C1D3673A80BFEE7F189499AE4400FF6DDE5BC970805B494CFCD627E413E47FE6B77F91C7E5F00E6B0B567910A4B46696E71877356D5364C53636BF8CEB6F4A68DDE754A48688150F1F36FEBF2AE6F5772A0C3A62D666A8AFDCB11EF4DC9810EFB37C466675B38C1DB113F06FC1BF16510E71D7671C8B986BA14FFF3F4CC9C80E4F34E377BFF97623FF00A3191C4E7D6C6D3A0DF5B42E2A8405EC5BEC165EAEC5AD8270B6B35CEEE0E2C52D9E2B7F353EADB4357A78484160895BE5DA903FAF6FC6FBEE1B86E88FD061CF03917D73E12F236FCD2E0BB061E1F353E4EBF78F080F3B1DD15CFC2265E89FBFA9BC78F39A60CF83EECDD157D3BE2993C494AF1CACF6DEEB2BB739166CDB5FB622021C621C7392CABA0EDA781E913E5BC8F1C2027B1963E4D7A007996E39FF4526AC6C03E7F6AADC6595C610BD5B7B450714F0FEBC1DCF5EDCABC692BDBB50783EDBB9676E37AC0AE43CE2539AF258C8A50C9E788F181982290CF218723B7F9439B8DE570777E9E286404F074E8D3E14B8E3372E8D4E1E3061E8FB506BEEB88038BBC2C90C9518EFB20BFA30EE4634949CBA0E1D165B156FBF7EE2FF7BE4F2726D1684D9DEB1A801C43FDF945B4EC980BE8BDC3DDBF12DE515563A773171AE8D42766FEFFCCD9FAB0B7C917109F18B1514CE6A97DD7B51A67512D63AC6F878C9EFBEAD501F9FC49521FDD7BD8C97B9F075116BA73AF83F740CD6D73945F6413F3DB19729A3C7BF19AFA72F369B0A48C6DF1BB52D2C8F4C967D48E58C2172F691637430F7A4B48688D50CAE705C5A52C9F67097E0EB91AB1D6C19F3DE9DE61F706591C3956701FBE43CF0E9B387C877F3ACECE3FCAC9D9CD852E783FF4EDE7CC667E1EF952EFDC7B40754D56AFFEE75B42E65EC92FA485B149FEAEF0738790E9316717462758669F10F7202E1272FE0622A3CB791F19C0F92F7854B8DBE14F3B4DE629DE13ABDBABA5BE5D3D072351DF8E39ABE80E9EED3C677DDB9AF8BEBD26FDCF258E3F42C1CFC7FB76755E4BAB1B87FAABC1DE1DBA73F06AD8B483EF23AE2B6CDD60BB0E191DB670D0ABC3660EB9D171B6AEC47F45D92E3F2F1172D767829F0F78E5E7E0DF0B8257CFF4F4EF5EB38DD196D87B8CDDBB4F4B530E72587BF8BAB46F0FA2CF0DAE8755001E199FB8ABC3D63B3F8F3FD8147CC7B77F69C38167B41A67B115566A167BE3F2A1218A9B99F1AA6F57B064C0DC1CB3FD431C6B7C4DECC3C1C31D428690FC3CBC5814EBFE97D76F72DE06E4664810F21262404FD867384F033E31BE5076EF4114F50D8D70DE06DC8367711DF5FCE2576F729E06F84A010545A51CEB19FFE379E476C2734AFDC8E3041FA7DCFC22AE23B7A088E34BBFF3BBF7A86F70842AAACC2CF3859B3E5A2214FC5C9DAFE7307E0E7E0D3D3AF29A23263BF8F669C1CB217FC32F0DF952612FC7B6EE83832C8FA35CB90F315F15FF73E4E882AEBDABCF73BBC0CFEDF14F383E849263C0D37B063B7F4FDABC8F4BE8A1FB0F3BA9DC34C17E4C99D9FEC54F875D34F4C8D0D9D6D44F8B793AAA6B3B7D8DCF70E3B031A3E5F87407F4EDF03F2F7138286569E9807C8EFE8D8DEBA6188170D3C91F20CEB8A5DD12F23E9270EB87D7DFD08F7FF2532AAD30D1A79F9FA1FB51D11C5B0CB9139173C1DAD3C7F7A1ECE2E52B9C7B01FFE33AF8F7279F9DE61C0EC8C7313C3AC1FCFB49722AEB7BC1BF3BF6E42EE465AA6B6CDE57FF854B97292D339BEB438C52D4FDE1A94FD8D7EAE34F3F17EB4E61D8E8A207F4E6E78BABCF795DEF1B5ADEAB2BB078328ADE1D395461EF067DFB3B8989AC7BFF97F3E7E9BC90C771ED17F7EFEFC675AFAC74D9C3BDFFE1479491ED3DDEEB84E0F74BF58DB421F680AC5BFFEA0F6C3BE77E5F63493B55A4D6505E6C05EFFBFD7D77BDE7FDFAD22AADCC3A3936E7CACC3C6D84399F987DF6A99827EB14156315F3F0B9DF32FAE4F426F50E2E736C4ED86DB776CE1FB807F9D4B09FEEEE1B1472F4A6F82DF1DE01DA277A6D77DFC891EBD8DE794ECD77EE51BF581F6A2F5EA609B1AEE05C7748AC29B0A5ACBD708963ABD9AA6B69AABDD3EF31039F0AC8C1DCB742C65CB97E835E21A6A34A36D65ADF9EBDB848D9F3F307F8B9D2BFD8AB85739C05024FF3F9A890FC3C302C89713B25D6A7D5CD6D8ED989DC8733CE259ED3C0E09ECD223EA71C739C3F11FF032807EFC135E5133C1E401D4A9D787E657D8BE57975FDC8CF84EFB8475D0F9E9F163C1FF7A8F330473AF4E6E78833D1D5BB489DDD0B7B7505C6CFA14387CC0E7F34D8CEC1EE0D395A6003079E8E7C2EF884FC0E7F7500CF3DCAA815B26234EB58D4F6ED6A1D619F877752C77274EE8D13E40FCC173223FC85027977BDE73D7CE86003345C6EE2D8DAABF30B611D4BB08D3299A758770DDE1C88BD3874DD78CE132F074CE6767A185D20FA3497B2729BE8FCC5C7622FBE1B9BDB1BFCFD7D2DE22CA22FDA042FC7D90C6CB4C07BD7C5DAF454F061A79011C1EFC7C578EAB474D1B4B5DB6B3DFD6EF20262AD8E3734D1E2A49D5E8AB1F9CD77BE43DF7CF7BBF44A1573554B7D7B5B612195202EC4DA5A44EADB3DF56D24D42921A10542952F7573671781F273E44685FD1BF878ECF434EBDB918F053A799CB343BF0E9D3BCED61F8E8EF27D880D5BD234C667256837648A968E3986BA4D9EE62574BFC969FD9494D24F0949BD47F26152EAB7242691353199A62DDD2CA38DD6D4BB6CF08E2382D15FE31C1B3A773CEBE91CBBAC3FF038C1FEB643EBF519310BC07BF953017EC3836EC7FDB77DB6453C3F24F83DD7A59229B46AFFA3DA01D6B757883D327C4CDCE5F3C1915546A4D846E8D1B77AD52921A10542C5CF718E9D9A815CC40DF44952123D1C18E0F371D8B3C1971C32B8A73519B2377CD161BB8E3372DC077D3B74EFFF76ED9ACB2F1DF163610B07FEAEE457FBFDFB1FF0F9C8407B0F653E2CA3D2A4EA7D3205E46F77591C399381F9A51D8E7D75947756E67DD6F5048ABF1447D989E59416954759C966D68F2BF7B9E777F095EFC11F9908F7787B3E14B924DAF2AB7C967B6B83FB73E3B66FE5C3A49A01DEDBBD191DCD7D8DFF8DCACFD5E36BACAE919E6E7AB79D77F78F3EAC2D9E744AA1B26F9F75EEEADAA6E7028BAB144E487E2E7192104A7E9E936FA59BB7E378EF8FF522796585E56DC479837ECFD39A8C783290BBE1878E7B101F16DF911F1D67EA4FF63EA16747BDD97BB924600FD766E9A2CCEC3CB2742FD0A3D82EB6637EF6EA1B579BEA9A1C9498D2478F1E77E9425B173F17EB62A3D86BC0AF1731E9B16EAAEF7BEF5F63283367886EDFEB607BB09E9A0E9F750EDA36043D9F0939E92943F97F69ED25B5762EF95C6F42B1161DF61BDECA3D5D471FE213F2396C249345FF23FE40EA5E8C60A3F3F3B981611AA9ACA2F9611BEFE19077146724AD0FA35D734BFD0CF4F6382B875D049E87BDC6B3975FD1D33D5B01BDEDE1104F26578C518CD348F4570B45DF4A7E2E6154848A9F2FADFD41F0AC29BA732F9DAED7D4F29A0C1E0CF9FBF7A9A97C1E9EBEB515B04ED51B8C945F2DC7E2607E0E60EF017EAE3E97747F0E3218D67C4B422215FFE6B7EC4F873819DD4525545F5B4FF5E6CE5D1DAEB9F65BDD2EFE179F26730F959555786D13EA5E189FA43151CF4061319F05C0AF7EBCA139A0F3509C115B9353D98E70A677806CD535D49B95437557AEBA6448F0A399DE7EE64D386BC03943E3CD5BD4E4A57DBED6493DF5EDFD688F68ABBDDDC2B66ABEECD582C1CAEC3C2D4FCF08FACE308D97A767777542D053887E53FB522156036CE8100FA5E5C143D66520E7F8646B3B97A39FD7F30BC53EE15BDF01ADF88B121FAEC26AE5B9E97E7E6E6BED268BA92DA2CECFFBFA3CDB631C05929F4B1815A1E2E7006C1133731AFD5A8B2167C3B61D32FCA5C6463E4387DE1DF66FF051872DFBEF5252D8071D9FD817C0760E76734F161658DF7EF5FA0DCEC7E2CD1E4E6FA8E573E4B8C815FB95BC67CF0EC8E7FB20D6F6ADBDF356F04AF080A75BBB7A7FD875CF2FAEB02CEEED7994C157C35319EA44DDEB424E848F2EAE411E04BF7174F5D0FA626076CBB81F36F66BCE25B6C346AC9D45C117FB040F028F422C3DC8A76B0BCBE41C19633E8672D88D79F20776D7BFDBFA9418C18574BFA085FBFEFDCC4C8E4580FEC7390DF437EA718333179CE1E07FC42E52C6EE8CEA6CC5DD47A15BEC9D76041D60DB00F97953435F65D7D8177D827D0DF6514CAB95755A69EB2487D84B3C53CEC2557D0FFBF89ECC6CD1DEC1037DB82F66C257DAF197C73553BCF7C478054ADD6C13B13F8A245D3B60324F697EDE2FF9B98451114A7EBE5B976F390B3A73E45E83ACAED8ADE3AC146B34FCD6DE4B4FA79FDDBAC5FE69B087BBDED1C17C1E3C1E6B39CED3B35FBCD8D5B777765149791DD5D4AF5076EE3035B7CF1D8895A927D4FC1C7646A582F72408F8E4E7626D871F1DD66DC4C600AF043F54DF039EEDB2AFC2FE0467B07B9FBE783DF30951F774731B4D34B70AFE650EF89D20BB0E9556D0587D237F9F1B1C665D32F836BE2376C78C90F957F662E32BE5BD59B9FC7D53B413E50B6A3EE603F02F813F09E473F073E4E841EC018C09EEEF3D7F0605D0FB60CC28F279634BBBD77E51D073EF3E3D13ED810E04BA063DC602F63ACB626F067A283106E11FBD6F5EA9FA1EFBA49D672F0FC42354F839E4F6C9BD77D38ABF74A767D2A890FF43353F4281D1C90D1A1ED3D68F53F27309A3C268FC1C71DB113706E7E300ECDFC0C7218F218FEA7B6969BCAE435E87FF39FE57FCCFAFB4B4D0FDA1214A5A5EDE8B0FF729DDBA9B24E4B455F6875EDB7C19D2B89E6A7D3BF49800F8CDDD81F97D7A4C779D81DD0BADC1DBEAC57A5F6FEED9B56F063F872C09E07F710DFAF686F24AAF6D9AF1949F82F3D0B40B39B59686CADAF7F97CC1EE5C7D2F6CBBB0BF00AFC177F09BF5A51597BCBFB3BE454E55FB957280CBC5F3F39DFEDB2B283EE6C1EADB9F3E7FE5B55F0EA3F7B8909171A6803302F89043B6F6A58B473F825F4F8BF7839F397CCD9CB6715A9CB0D3B8D8FF80574217B22868B5BDB79771EF0F6F6D51007EBF26783974239BAB1B1EDF2758E07C24DC310CB406F4094B6B2F34ADD3C8FC1C3A30BB187FBDD9B9ECC38AB39A59B147C598B37758C9D1D5CBFB78E8FEA09B832FA4DA365722B261347E7E63EFEC0E00EF83AE1DB237F4EACAF7AB822F42AF0E9E8EEB8ADD3BCAF17D979F5750CCE378BA74255AF0B8F0C40B50E67D46B383D2CBADF444F0F578219B5F2BDFBF86C3E7D8DD07D993FD77BDB8DE2CD061B2D2C2D28ECB1E0E7670EACF41C177BCD996ABEBEE53ED29603F0EFAE35CC0A49279A3AC8E7D7B0FE8A67B847C0D99D6EEC76F0453AE60D0AD7DC8C98D7EBEE825E63FFC181FD86C2E995DAD6F1FF7F1FBCA77BBEAF700A7581B9FCECCB1FE7D1967158E39DA11FB03B5DDFDA0AA9E8A8B97A82A339B73F98C88F5146BABADB8941C6D1DD42F64DF81CA2AAA2F2DA7B6B40CBFDB7233BF972EE4EF9D5F0BD4E497781D6712A19DD746445F532F55245751F1A3022A7A904BC5D105947F2743ECF1BBA934AE845AEA47E8C9BB9776E3DC0F0CD1605109EF31C3DD6E096D60347E0E3D2AF835CEC061C38C3C6AE0E758A3F13FECE1E1631E373BCBB95A708D63BE0A9E0E7E8EBC6DD0B723BF1AE2BDB65996858C191EDA2AF3BE3FAF80E3C17BBB2F2D63902AAB27D9DE1EF45162EF7803F6D4AB73DAE4B26ADDD38BE734ED9E0300F7050F4FAA68E7FF95BDC7909033F919C1CB949C73BEFA582B1A2AED837C1E3F3FCFFC5CC9B9E3899F43178F3DA1229FBBDAEDA15F3C01BA7DE537DDFDC75D7EE482BF23BED4DCE2B2E7FA4023E519C50F1DF70498BBF3F9CBAFF80C3B43F40DC7A8F1425B23F397E30823D3DB1F3D96CFF33E898886D1F8B91A1FE7E773EEF3B3420E471E54F0EFEF7FF209F377C475FDBF7FF31BCED7F24F1F7E48FF72EE1C9FADE2BA620FF7F35FFE8A9252F32835233CF12F94790F3DA62F3BBCCE2E27C7395562A9C0FF3D546D5CF266FB25F89A8B6F3B17696DCF871AEF04FFABED6DCF3A0FFBCC1655544D729C5F2DDBD7332CF677A5162A14F2056C23FC0168B9E6C1F7FB307EAEFCA6E54912EB273DDD87738067AFBEF6591FC737E81FF4EB3DBD0167EEF057E3FFD75F70ECE47EB778AB46E62FC711C1D21B672CB025C15A80B318F42B3E71C6F1F4E90E9F49CD0F8FF2B871FAD8FB8D0FDAA92EB781BACD1D8C969266AAAB6B71E9B170EEF8A30B17E8E777EF72DC0ED819E1F3075F7C413FBD72C5E55F6332D752775B07BF0FFC163A2BDBB85EF6BDD0216FBC84FE30323F67DB26218F412E438C18E437878E1D3278F4F8B8477D3BE2C940DF9E5E6615726F16C53FC914726F78F9792401BE52384F639EEDC15E8D75CF8E59D63B7B7C7E7495E3E34ED837356D574BBB85E212126974D26EB87EF1C5CF1107706B632BE8BAE1B3A8D8E8217E3ADB35F42ED2BC2AD651248EB348C651F83962FA579F3EC33615138D2DEC4F013B44F83EB43E8862B4C73CA6EEB40CAFF56427B772CC8A823813C7C98AB9944709F1499C4F0CFC1CB103A0E744BC2EAC9BD073E28C0A402E2B859FA78AF5F1FEB51BFC3E573F4CA3B36F27D1A5F752243F8F6018999FE38CFCC39C1CBA3738C8B164A067878C7EB3BB9BEDE0FEF3CE1DD6B77F9099C93E6BD0B3E27C1DB6F188DF9E90984C05C58D929F07009CF922BFCB71B38BD2B35FC2DDCFE1FEFD9386A3D01BE7578A1D0D00DB9A40EBA8AFECA3C49B45CCCF4DE9B55497D7402DCD6D2EF93C736787CF25B116425709C09E18EB24E26A2AFC1C79C76C7B761B398F2A58362F8C37D144678FE4E7110A23F373B6771763127C1AB2373EA13BFAB4A888E5709C9722F739F6A2EF6564ECDEB3E77F8EFC6AEF7DF021959457B22D14C6A8BBBD95DE6356AEB3C6046CD5FDB1C7F317433EE2F78402729C450EBD13B26A39C77CBE9051D29F3EDD17B3A7CF6D5C79ABA3A576901E5FCDA7E88BB95492584D454FAAA8B2A28A1A5ADA989FC3D6087EBC88BB89381E580F219B9FCACFDFC7CF33B2735DFCBC3AAB8E1A0B1AA958D435D4643D99FC1C7633A0BB3B22206E9202C3F3F3E666D6B323AE5AACC3C13A76C5EF1C7C1CF952CFD7D4F035D842614FAAF89F979BAAA9B6A189F20A6C74E3561BA5670D5269C538FF6F324F5162729FAEB495EBAC442820C759E4D05BC97993837CB4CF9EED8BA96B9B58A787D156FAFC4C1D5DB8D4E8B50EE48B3A73B69EF1C5B97ABAFBA0939E24357019ECE1D837A8BF9FCF20A17B87BC0EBB229C4BC2F648B187EB54D98654D7DAE9419485EE3FD43636624461CF6655B11B526C5F5F44D0FC323A3FC7F843EE348C45F8222176CC3B49499C33153A76C49043DC19F8A0839F435E57FCCFCF9C3D4795D5355499DB40F5790DD420F69F5D55EDD45F6FE139A977AC38B9CE4A8402729C450EBDC14B91FF316B6686B21C8EA062E477B5DAA8B9B899DACABECD6B6416EB9CA26FC73A89BC454A9E0CE4A5C4DA883512B98C94F817758825BC1737B13CC54C29778AD92E0EF5D617B5859DCE5AC3DAD04F35D9F5549D5947438D567E6FD0C15CD7C09F9B8A3F0A3ECDB52E9F9471F17F7D532BDBF028FA8CC6C2463EE7C079C7CA8271CE263DF16EC4D754FBE12ADFB5F83DC42751CE8EF4448BD8374C4CCF32609F051BA271FB2615958E1DEA0FA615E43A2B110AC8711639F4468C7CE8DBE35B5A58171E8CBEBDA2B08BAE7E904A5F7E94F66DEC83F24A173F877C8E789A389784ED11BEC74C4DB17D1CA0E8DB53D2325CFCE9D1C53C3AFF6E32EBF0D3EE95D0FD8B8561A7B3D6E86B1DA2ECE872869287007428D9A31DE470979FA91B3FAF6D68E658930ABD4C19B59474AB98B2A2CAC931651CFF3F7F78B796F239FC6F10BB087940C2FDEE7A43AEB312A1801C6791436FE8DB112732752FE6915A3EDF7EF1350D0979676AC6B73F446AFA00CB284929FDAEF8D5EA380D90CB612F7CABBB9B7D81F01DFE4088AF89EF8ABE5D1D9BE1D69D768E895D503CCAF5869BC67AA06760890AC5FB15978DEDCB85ADD06E9FBE5DF0F0571959FC89EB1DD61EF665559EC92BB45156CE3095564C704CE170BF9B8250EBDBE1EF84F9E09E13E33842AEB312A1801C6791416FF8785635DBF7C548E8768BA78CF80D2B1BBEE3D322E733E25643D7A9C4AF5662260C8C2C92A9DEE6332E83792FCF8E3A3603E2613BE676FD21E117196E1AEB85D1C975B65350E7CD5668B7515D439B4DAD1EEDE1DCE3466FEEBC26E7D233AE6BFDA967DFDD7020D4FCFC2441AEB312A1801C6791416FE432E84A4DD7B56DC3E5A66397532754404EE248B7EB97FC5C3FC87556221490E34CD25B420290FC5C3FC8792F110AC871763CE96D9FDDE2B374E8D5D5FA6109096F90FC5C3FC87556221490E3EC78D21B7132E08B7EF3761B9FD386FBBD258C0FBFF879A79573756A1953EB24C0DFBCA012C680D671E34205E4B196F4081D42793EDDDA39CF7985C2CD27242203523ED70FB392661105D95F921E46A20B78797C622FE5E48F489E2EE117243FD70F723D8C2CC8FE92F4301A5D3CE5BB9790F006C9CFF543A4AF876B5B3B21AF538FDF3C29FD25E971BCE882F825AD9D23617F5F89C84124F0F3D60E2BA5A467527E6109D926EC1C77EFD1E3783A77E1122DAE6EF0B8AF3099293125953EFDFC34159755D0FD87D174EDE62D7A181D435939F954505C4AE72E5E0A69BBF59EF79DDDBDD46EE9A6E5F52D7E67C4AAC7A7637E91E3FC555499A9A3AB87631BFDE6ED77A86F7098631BDAC6A7383E026805FA0DDAC6983EF189C94C6785DEA87B61659D52C5FFF699798E737CE3D61D6AB3748967CF50DC9344D7BD680FFA203D2B87EB6D6AEB70B52D3139957F13F7E01A3E3FFDEC349556980EF425CAF189EFD5B5F5DC364B4FDFBEF6456A7FB9E3F9EB6F3867D079312E77697A5AD0B8D175AD5CD013F4CE2B28DA37BE373DE4A58F147A60CC9655569173798DF37BF50E0CF31852DE13EF877EC6D855C62CFECFCE2BD81D377BEFDFD669E578A598DF97AF5E13F78D70EE25DCA78CA99AFA26EA1FB2F1F34ABD8B2B47B72B0BD538C17C038D42392625221B91C0CFF1DBA9195974E3F61D1A9B9AA6C29232FEFED9E933141DF398EFC1BCCECECDA78F3FFD8C3A050FCB2B2CA627828F5CB874851A9A5BF919CCF1E93967C8DAADF7BC7F10F58836B69F334DB07769EDB0D0DD0751F4E5F59B54545A4E26732DEF6B40BFFFFEC6DFD382584341433C336E7730FDB0362EAEAE33FFC4FDBF7BEF7D4A4A4D67FAAA698F4FF0E66B376EF2F51FFFE4A77C1DB112E3F762F7A20FEE3D8CA2B7DFFDDDBEB6E177DCC7CF071F9DE275D6535F02F87EF3F65D7AF6EA6BB2F6F6EF6B9FA55B9FBC78E190471D730BDC47CA3BABAF81661F9EFA84F760CAF8066D2379FC625CB48871AA1E17EAF7C4B8006F578FD964311ECF9EBFC8635519B3DDFD8374E5DA75E6E9A009EEC3B88F894B708D29CC09EC99AEDDB8E5AAD7A874F13636900344CFDFE81F5A117BE401CA2FB2F1FFA11A5B12FA2012F8F9F89483BA7A07C83EEBE4B57DD6B9C4FBF1BAC666EA1918E2F95D565145CFC5DA5F5155B3EFD99D975F85ADDD7ACF7BBC5BFFB08D26EC33BC4FE91B1AA119411B7CB70A9916F9109D4BABE2FF7EE68503C3A3FC7D70648CFF57AE31CF14F783C6900F21D3E07F35ED518EEFF3E279C8CFD0054C4ECFF27A03BE8C32F4C1CAC6539693D6B776B86D88118D7BF1BF5AAEC4B596F6CE037D8932D48FEF6B5BDB2C9F4F8B754DDDBEF5A7CF22B2BF3C01B487ACAABCB3FA1A680F5ACE2DAEB8C637BE47B27C8E318BF1077D0DC6C0C0C8288F4FE53D71ADBB6F90DF5D199FED962EE6FF1897B8363639CDE30BFB578C093C3B3A69675D94321F30A65637B759FE9F5FFAB65EA3D20540EC56C45F5703F955DCAF59DD62C41E0588EDDADDB7C471E08389F3AAF691F714F7F4301F7A3DCBF11DB1D5513E307C70AFA22E1FF310835DEF72C4D855CA116B578BFE8C047E1EA990E78F9105D95F921EA1A64B57DF1FD8761DB94B73F25B3847CBC3D151CA7AFE7C5FDEE8C70E0723F7F56BE6F1B87FC689B3329CB31FAD0DC84F02202679A0CF42B67F106DE13C2EBD83CB3ECB3DF1343DCBF11DEF85F298B8EE03CFAACB13530EEAFCF42EEFE8725242522FDDB9D7418DADB31A8D27C9CFF5825C0F230BB2BF243D424D97D6CEE7828F5750725A86F86C60DE7DA7BF9FF39CAAF9F90DAB95CED7D450DCEC2CF3739C710126F3E291F8397402B0A1874FDCB83DB83C61F0AB53F2C2782BF7E56F77D4F2BA2687D772EC51FC29F756F751CB77F76ADECB41375FE58142F273FD20D7C3C882EC2F490FBDE9E21E9B66BC6F80ED03613F101593CBBC1B7C1B32BA3B3FFFC264A294D555BA5FD0C0F600B0791DB78D1DA83398DC95837DC1F114B58FBC279E7E980FBDBADC937EC05739BE9BCC535CEE49BF80EFB8EE4F39EA71FF6D75B9279E7B5839DE17EDF6560E7AA5660C7079EB5ECEBBA342F273FD20D7C3C882ECAFE3410F45CF191BD7ED51CF192EBA60FD7FFFC32A2A374D30FF50F28C8F8C4D52735B8758D31DBBF2795F1FA56E6C1CE0E737BBBA28FBC50B3E43871D01EC015A3BE6E9C38FAA857CDF4F4DADB374FB5E0775762D84B4AF0FF39197E5472B0FAC2F243FD70B91BA1E9E54C8FE3A1EF4801D92B567919252FB3D9EB9868B2E90D7926E1551F2ED624ABF5F4AF5F90D2C9F9BCC7582CF7F4457AF2730EFBED6D141094EE73E7E7EA5A585CE545450FAD3A77423B38AE573D8F277B6F6D1BD2FB229E34119C55F2BA0F21433D9FAA642DAD7E37DBE738CCAF2A3950702C9CFF543A4AE872715B2BF8E073D200743CF095DA6C93C6518BAA05D69F74AE8CEE92C8ABE90EBD2B7C327077EB5F18925CCBBAFB6B652D4D8D83E7E8EEF971A1A28FBF973D6B747C5C4525A6636992B3BE9EC6F13A938B18AEE7C9EC57B8460F4ED47E96BFB21CF1E567ED86F1F567ED4DF377AFB0281E4E7FA2152D7C3930AD95FC78B1E7AC54A3D0A3FCFCA19167C7890A61C5B828F4FEED6B7B0CC3E9F26F300F3EEF8B9397AB2B0B08F9FDF1D18A0F3B5B5FC7FBEC5C167E74DAD1DD4D5BBC8F9D74CE62932D74F5363CB2C4D4E6F06F54EAB730BB4BEB4424EDB186DAE6DF0F7A75B3BB4BDEDDB3FF230DE20CB8F561E08243FD70F91BE1E9E34C8FE3A5EF40846EFAC275DA06F4FBD5B42398FCA292BAA9C0AE34D2C9F2386C3B90B17E9F6BD34E6D7A7F2F2F8AC5CCDCF3F292CA437A3A329697999E5F35FBEF916C78E83BEFDFAA974516705E5C65450E6C3329A189A0EB86DB0AB1B2A29A386EB3769B2A58D2C89499C476EA2B99596A67CD7B75C56412F7DD0E4D072B137396AF90B9B179DB5DD41CB4D2D8797DBBDD8038AE78E5C8EF679693BDECB5779A090FC5C3F44FA7A78D220FBEB78D143AFF61F453E3FFB76125D7E2F959EDC28641D39F879A3E09F59B9F92E7F35D8B627AFAC1CF03FC7F59C972FD95F0DF1EF1017B838BB9ECEFCFA09FDEAFB0F58971F77B58065EB40DA059E322B78F742FF9090C99D87CAE39E9E1FBB779F7A32B37D96F7171485BC5CD9071C563E70F1128DD6D4E9520ED48AF2B58583FEF98795070AC9CFF543A4AF878605F24F83B6EE38625EEA70F517E436E88681410D637F1D15A1A2C74463334D5BBAC8691BA7A9F64E5A189BA45E217B76A7A6D3FAE20AF50BF9C5DE61E17B6CD535E4E8EAF1AB6D46E4E7886B82D821B9052382870FF375E8CDE14BAEC49381FF39FCCCDDEDDB2FD6D753EAFABACBFF1C3A7AE8DBE1EF945760A3A2D2314661C96840ED52F8F99CA59B5666E6686D3130BE82E79D3979A21F5BB88FBC9543EE9F1F3ED836A57C69CA41B3FD433ECB9D1EE46C94CFA4A4D19A7389E15E864FA57CC93EE3B17CEA71BCE0A74B07EA57976FAE6FD2D6FA96D7729C4F2C4E4C1D2807409B8DD575DA79FECA6BF9B2638E368E985F40F273FD20F9B96F38F77C67DBCA5A5CBEB3EAFFD5E8DB1B83C052530BBD126BFC2B21A3BC12FB6EFE14DF715DB9A7CF431D4BDE746261EEAF06C1C70BC4E78D4E2B45753AB8FD360FEDDF0E519CD750D3E3FDDFE6D36F7E1C47EFFC470AFDECEFAFD0EFDFCAA17F7FE312BDF5C3187AF7E769F4D3FFE30CBDFF763EBDFDB364FACD4FE2E9D3CF6A581EFDEC742DC35B2C1323F2F3FCB84A32A5D75259B2993F873A7BA8AAA69E3EFAF853977DFB672525CCBFDDEDDBDF8A8971D9C329F90F06FB46586F5F9A544D2542DEAF11F27A6BDD419E78186C47A015F4E9B362EF857DD6DCE0B0D7F2A5C969B28B31EEAD7C797AD6233F873E7A46F073947B9AC328B78BE721DFAECCB8F971EFE9D39572777EEF2A17F5AFCCCE334FF6568EDF3E70F6B0A76FB71797F2FB0107CA45FBA6DAC43E757CEA80EE43D1B7A37C797A2660DD883B243FD70F929FFBC693A43EBAF7B093632DC05FF8CEFD0E9A5DD8613FDA0EEBC1BC39AE3C2CA0AB9827BCB715EBC3CBBDEFB8AEE4EA509E29AD18A7D8F86E3A77A18132B27CAF73E1E6E731E39314BF67C3057FE2878FAC8CCC9C21B679FAC10F73358D25751842458F1F9CA9DDC7BB02019EF566F766447E7EF96A3345C7ECE76988558FBC84C565BB3CFCAE90CFEF0F0D1D90CF4F979753D6B3676C0F07F9BCB2BA96FDCF3F3F5D4BBF7FCF44CEE5E0F31A1CCDFFDCD8F664915E7E94BE90FC5C3B487EEE1B95594D7CE68773C40221B7C45CCAA3A6A226467B79EB01F93C333BD7259F2B7CFCA5B9D6C5D7711D3C1F728B229F7754B452E2CD224AB9534CB525BE735585ABBFCC9DF37457F0A4CF8A3BE942FEEE5CAB286864FB26F82B5BABDAA8ABAA9D8687177DC6BDD41A929F6B4B17F073D8AEC1577CA2B3C7E5AF865C88EF7F78CA151F0EFEE7E0DDEEF2F9AF636329767ADA259F7F7EE62CDBC3C1FFEDC1D91C6A2D690E3A3E9C9EFC7CD09B2D5A88CA23BD7D47E90BC9CFB583E4E7BE813856C8E1001E05DF9DAA1A3BE7B784CC81BC49EEF7BBE605EC49953373F07521ABBC8C89E5EBC8EF86785BCA3358EB4DE629AA6B741CEA8B6CA4FE6AB73829276FD787DA3671F49CDDC140F273EDE9A2C40755EFCB3066EDB3F3FC1EFEBC33E2C3612E74587B68647C9DCFE2314ED4BA9B4073AB04FD4E6B1B34A1B22FAFBB7C854C9F7CF6ED9E42553EDB3748F557AF51BB2A2FB2BA7CA8AC82CC67CF53675C0235DDBA4DD567BED8576E13FBF4B2F7DEA78ED8B8DD32B7E76167D1FE2896ACC9A96479924433BDFDAC2F57CA61AFD7979B4FB5172FD3585DC3EEF34AB9686F5BF4236ABE7397DAA21E51E9BBBFA391CAEA7DE50385C5D4FA304AB43F96E606470E3CDF9395C36DF3563E3B30C4CFA37E45EFCF67E72817F7C1BEE0C0F301E2A4F173F08F98C7DD1C0BD2534E1BE4BCF1556E324F515C420FC791C4BDBACC11099F80CDD46A1032C861D0ABBF0E8B3FEA1C19F3786E186E487E1E5ABA04C2CFFDA92B10DBCAA0DF69E7397DFD777F475FFDEC3FE8F5F51B3ECB5F0A7EEDB1FC6FFF96CB6107E3B1FC7BDFA3AFDE7CCB73B9E0E7DF7CF7BBF45AF0DF571EFCBEC02FBFF9ABBFE2F29790033C957FE73BF4FAF4198F3E6DD0FBE179FCBEC77251A752BFC77273ED6EB997FA41332EFFE814F3FCA38FA193C5CF91A317F96611FFDE53CE59E4A4F5558E33AA51212FA11CF7FAFA2DC9CFF5C1D3CD6D7AAA430E74BDFA0BF147C1D32DDD0B1EE38F4296D9DAD026FF7124D0C31D27859FC39ECA533E96DD5CA9852EFFF3779393E947172E706E54E53DDF494AA2FFF3273FA18CED6DD6B7E3FCDC2C644C4F7693C8ADA2C4C7C3987B186DA5CFCFD4D1854B8D5EDB166C3E16F0BB79C1EB5E5FBCE4D1077B5FB9073F3AF04357B9077BCF43CB05BFE472EC253C94630F8072D8CD7A2C17749C57F60A9ECA85AC3CEF6D2FE14FB9F85DAFE5E2F7F05E5CAE910FFA49E3E7D07341DF75EE62A3C79C36B0958D8AB172B9A77502E557AFB7300E8B3F25F9796441AFFE52E28F7E76BA5697F8A391460F7704C2CFE1AF75B1A18171B9B1919F859F97B246D9557C6DC2833C164EBAD8FB3CEB50D16EE8CFB19EDC1DD8C5990A2BDDB03AF67DFF20AB96AEB48C514ED3AE0F44694595D7DF425DFEE63F851C0FFD51B0F438AABD57DF11CFB7F5B6473BAC7D87954B7B38FD118A9C38929F4716F4EE2F2DE38F8ED737B29F366278E9A5ABF7440F5C2BFBFD7BD41A154DC3E5957CA689B34A9C793A47C783FA9D40F9F9FDE1613A6736BBF839E8BABC7ED0DEC268F27930FD1F8A757779FD05D9C683B7D1386A7C73597EB2F83974E4A3931BAC07F7A4030F0687E9970E8B15E94F2C49C9CF230B7AF79796F147074BCA68617442F0F5268F3EBF7AD1A3B36980CF6F81628B833F47FC9403F7D7D342F54DADAC37FEC1990A7A372989BE6C6B0B5ADFEE5C3E78567C149F6AADC7096460E432850EDC93BF3CCE5B103B5D7D6D627A9675EA7A8E4900EBEAE8116C2EC3CDEF8E7B792088047E0E1BB684C45EBA23E683271BB560108A3E90FC3CB2A0777F6955FFE2849D9AEFDE673BE250B717BEF2B5562B9907065C31491B82903B675D3AE601E6C91F64651DC84172D4F373BDD6ACA3C8E7DE62DF4C88BD4DEB83A8FDB46E6EA3D27293AE7D1C0A7AC8F293C3CFA1AF438CC1B1BA5DFD21E2078D98AA0FC401C23CF074DE1D2C8E7A267258B9D6FD24A13FF4EE2F7FC68CDF10F303B6426C337C48DC3B2DE9A1F0738B90A79598A4E965EDAE35A22CBF818A12AA68A8C9BA6F0EDB6C8B941D5DCED7957802B001832D18E473E41BB9501BB85D9C577EEE5CA4A7A27E475B07CD0D0CB3FF0F7C8416C6273906D761B102B51E27F08529374D0A79DB4EF659FF758C465C431A8ADBA820CEE48AE5E81E2315E518038A1D837B795A9489F3BF23E6445972350DB57EEBF3B1BAB6CDFEF94A1C3DE47F553FCFB6288F76E3327456B4F2BDEA728CB3AA8C5A6E5F5361D3017F7C943FB95144B539F56412F7215FBCBA7C6E6E83EBAECF6BA0E6E283CF4F8E3929FE5A2197E377DCCB077B1DDC66B4DDD3F37D1D63DC7E945B4C6D5C1E68BC7D5F08373F2FBC914835856D947EE62155A65653E9C34CE6E7DB2AFB65D8B0C19E08766C9A9C410AFA4E78F29D50009F415FE562FC4C986B0FFD1D3DE722E2FC0E8B36E21C55AB3A113F7BA0A8C4638CE460019F52D4A9171DB484AE6BA732E63CD8D0623EBBDB28AB813DAEEBFFBDB9388738B7F0BB1775CE894FC5164C7DAF2FF8133BD61B3F2F7AFE9C8A9C4ECA11F279EEF6F63EF91CF313F3D47DEF0D7DB3DAEFBA4BB433252D838A45FB157E7EB6AA8AD2363634E1E7B0AB86CD70FB97D769BCB199FA72F2687EC8C63ECA2BB3CE23F57530CF061B4FC088FC5CE9636F6B31DE11F0F63CE21D2AF1E60B4BC6F6F9D5815FA7A60F707CC4FAA69903F110999F0B3A969B2668647C8DCA2A270E8C3393798A7FA3B165E6C06F2BB67F681FEE035F5197436EC4B536317E07470E9EE1C0C610CF0E897A1027C3BD7C7EE919B719F12E3C3D8F72FC2ECA2782C86B7B78DF84979FC7EFC5BA5410EF835F6B654FA4C4C0C7DCF695F3C657F9822843DC82E7AFBEF6FA3B7ACE45EC771A0A1B2823BE52B33A111F3935AA889A9B828B65E0091DE54D94155F1AD2B866C142CFFE52F2364C0BDEEB9EB3A2A77F891E27F48875669CF375203F767AD6A0CF76C14F8763D8EFF1744FF76EBFF89ACE5F6CF45977A0F400EF368D8D51B9401E628FBE7A15B4BE7D48EC1F67C43E073C19F14C1F8C8C682A9FC39768BCCA4CC315DAEAAC43C9638DC8CF258C8B50F0F319FB22EB46FAEB3A5D710E6D7B7522FFC497627D032FBFD9D5EBCA4731EE41A698776AA39750F835E2FD207EBE3B4F56974356759765147E3E5251C5397FBCFD8E567311711CA1C3B154B6B18E66ACBD87ACDDBD94641EE038A181D6B738B7C2F5A15E00F5A23F50E7DDBE79CA0AA2CEB19E51EAAFB7504F4D0759ABDAF9DD7BBBFB28ADD4C27DABA56D3762C279CCAFE621D7432008053F9F8C8EE19C11EA3C4B9039E616776879ED05CB0788613F2FBEFB6AD78412EF16652ADDB1FBBDA8D357DD81D243D1B7375754B8F4E3E96556D71AD1646EA76EF36EFFAB75DA98BBEA5C3BB0872B282A75D9C3FDE0CC19FAC583079AC9E78053FCCE4C4FFFC11C1C474428796CB07EE1122713A1E0E79D8247E33CE5EEE92CD7F9D9B88A9F278AF996FFF22BCADB7E2EBE4FEDEA0EF7726FA9A1D539C3CBBDFC5C030545D493917520278E7BF981E7856C047D27CA7136E0ED77B49AF7D979C39C5B117216623BC23E10D7CBE0AFCA79363DE7E3F2462FC7FC36EBB310AB0CBAA7B48C6FE535D4F758C8E7EEBEBC0ABCB5116D829EAAB27A8AFA87BFB5D355728DC04778D0437D9ECE313DC5DD18ECDB9F5F4DE1652F55FF1B39BF9A126F7EF0D2153E23991FB6F9FDACA7F30F6F67F15A9E9578A20762CD3FAA1DA0D80AABCB37DAACD2AD43CF8E7C23EEF146C173713D27B1C1650B871CDECAF9F9DD81013A23F608579A9BE95263E381FC6200729120B639F2863EB0D9286A6C8C9FCDC9AFF5E87F0EFD9AA7B386A39C9DEB3D4ED450E21678B3A19390704728F839CE134A2B2658AF58593D491BDBDFCE75E8D71F0B7925FFF53794B8B8ECD2B73F49EEA36B375AA9A07894AA6AA638E7969EEFAD7539A0F7BC57F8F9B317AFA9676089E985F98FB3199C4F055327EACBDAAB33AFD0C675C2A700B63CC1C8D80A3FC7B3B6B155CACC1EA296F6396A6C99F52A27368B729CAD21C79A7AAC4C39E676FF075DBDE4577B2AE4DE89E96FCFCD905FADA5638E734237341F3C4F0B657F053B873C3DE7ADAD5A9E8B79FA0DE8A310A725D87876EA3A0786475DF6EDE0E500F838CED2EFF4F51DE0E7F1F3F32E7EAEDC0B7E5E2CE4FE052F79A3E15B8DB5E741948552D207783CE31C426BBAE8819D975FD3CC3C742A929F4BF88750F073E88C926F17B35D61565439351434D2484FBF4B3E47DEE70CB13EDCDDFBAEE8DB0BE24D54915A4375B90D6C8B78D47DF5BE36E91C7308D06ADEE73FAE64FD784B4933F5D676526F8385ACDD7D07F4ED7D43CB2C1FC1E603F637BEFAC39C55B74FDFDED7D9C3752AFC1CF7413E686A9B65D9DBDAE33BDE54634517B70DFAF696BD3C4FD0B74317ABD6B7C306046D834DD0D2DA0B8F75D90727789C00A36DDD2E7BE8F4CCEC6FE5F3B28ADDBCE731B1FC89EF4A7E3593B9D6259FDB5ABBE9D1A53C8ABD921FF6FC6A41CD21E722E75776B761F7D6D665556E8CA3C2233F17ED808D78B0F176D575AEEFD5A145BCD7E1D1098FBFE72EDB069AA7241CE344017213F50FAD1C290FAAC4C94228F839F8C0E3F86E8EA35ADB304D714F7A5C71ACAF958DD195A631E62337AD73FCDD5B3D5ACEA3C1BDBA2A3E3CC5B976AC49296C1BECA91CF208CA275BDB0F94F766E7EEDA851714B14CAB477B412FE8C761D709BB4DF8BEC007A22ED74C05F9ED01D7A7F407ECA34CE629D6E3639D439E13D8D735D5FB672FA5066C3D13927A794F015958B96EA96EA7E2E20E9AE8F39FC7408F837C6B00D6B4036315BE057D03FBF3AB213EB3B88E5C55BD03DFC657A96D70506E818DEBCACAF11D7745EF755A1933239555D49757C063EB303B73E5DC7D4CBC5FF97B1F50EBC3689F6DC5FDB817F1DA947B83851EF4F05467A0FC3C7E6E8E7DE5E0FFEEEBFC7C77CCECE6D71B185E11E36299C716629A1B8D2E12125A20DCF6EDF60EFF6D98B49A47B009464E1FC4C25F1A1EE5F3F3F5C515979F20643EE40472950B9904E5AB730BEC6F845C3B5F7DFF9F39D6FE165F77D2B2E3E079809EF3DEB9975F50CBDF407D83C5A5343FA49D7D3BEC0BA6DA3A58A6D3AACEC589294DCF8943D15F9C870979A0C498DAB1CFF058C3B8F3979F735EC5C6169AED1F64FF695FFC1C7074F53040AB70D003716811C30EFD843620C684B73A03E1E759CF9FD399CA4ABAD9DDCD7C5D89DF9EB6A7BB519F9FB7E557F1F9136C44B0AF83EF377CA1708667D4712221711478E3DD0EC1BBE61757F65DD3E3F71117C9DF7BC70390F17C01FC78ED8D3798AF1F2817EBACABDC534E1C94FFE8C7BBE587E4C491F35E1F203E9A96672FA1E82FE44BE431E325CF935788F7647DBBE08B536D9DEC3BBDB6B87CA8BE1DF762FFB9B91ABC0DE9517DB4A187C0E7EAFC82CBFE6FDC439D6F7C3F8BFE53F0E560806771BED4EB21E62DDBDDDA3734D1B1876A9C48481C050A9FEED9CBE9A0F06E9C6D4DEDEDA9C31DEFF5DBB66AE7F3741CECE124B48521CFCFBD3C172E7BB8230171983CC4B36B8B7AC4084457E76FFBB1EFC379D8B4A59BCFD358D7B6BC4A1BCB6BC6A18B84844650E6BF624F62C4F8EDC0C0C8CA91F5646A789213B42C07E4BC8F2CE8DD5FFE8C194F686B3AE873E5EDBCA14B437F65ADE8813845B08B5F13FC740B362A6EFC1CEF025DC2B6C639ED15FFC8B6E8186A7F144B2D0F1EB22D8CBDC3B2CF16C668E34442225884FBFCDC5FC0671A31F88EEA6BA2E0B03979D4727FEF91300EF4EEAF60EA577C90FD89AF17C8BDA1A4076463E482836CDCE52507B8E6107B049C5338DB2D343F3CCA31DC23659C4848048B48E1E75A43F2738950F75730F56F3DFB8A7DFC56365E1E7AEF94638BF7BCBEFC0AC34D0F4DE304FA026212996B69BD7F88ED2D10932F52C6898444B03809FC7C667C96FDD7E1C33DD2D2C53ED76A7B2AF83BA3BC75CFBFBBABAAFD40B9BB6FB53A678E37C8791F59D0B2BF1C6333549B5B4F8D858DFC895C4F9DE6C0CF87C1C7C1CFFDF1419E5BD8A191F1758EEF6A347A28BA03F8AC9ACC5321E94F2DCF1EF4A28B8484963809FC1CBE2A67CF37704E20C4273399A73C96C39F053ED46AFF69A51CCFB9FB561F0639EF230B9AC637B0AD72EE27F8E523562F7CA602193B4680D6E317E7008815A9B5BDB937E8A50B90F35AC2A83809FC3C5C90F33EB220FB4B3F7A38E69E5275AD9DF7368889A477DBA1D3C01E6A75F3F0738A70D24542424B487EAE1FE4BC8F2CC8FED28F1EEB4F5F71DCE0CE2E2735B7699B8BC113703E313DFB941657B5CFD32BC789845121F9B97E90F33EB220FB4BD243D245229221F9B97E90F33EB220FB4BD243D245229221F9B97E90F33EB220FB4BD243D245229221F9B97E90F33EB220FB4BD243D245229221F9B97E90F33EB220FB4BD243D2452292E10FEFEE13DFEBF30B0FC49096F08D7E49B38882EC2F490F491789480678F561FC5CCAE72707B3B29F231A27B5FF4EEA7B4B5A4BA821F5ED126AC8B91AD938A9FD7752DF5BD25A420DC9CF25D4907335B27152FBEFA4BEB7A4B5841A929F4BA821E76A64E3A4F6DF497D6F496B0935243F975043CED5C8C649EDBF93FADE92D6126A487E2EA1869CAB918D93DA7F27F5BD25AD25D490FC5C420D3957231B27B5FF4EEA7B4B5A4BA821F9B9841A72AE46364E6AFF9DD4F796B49650E3B8F2F341DB186DEEBCE0766FEE3CA749C71C7F02B30B4B7C8F736995EF73CC2FD2CECBAF685E7CC7E7C2F25AD8DB1F2EC8B91AD938A9FD7752DF5BD25A428DE3CACFAD3D7D74F6FC45FAE4B3D394949AC63C7B6D6B872E5DF992864727F89EB9C565CA2B28A68191512A2C29A37FFAFFBE4F5F9CBB40BF7AEBD7616F7FB820E76A64E3A4F6DF497D6F496B09358E2B3FBF75E71E955698E85FFFFD67E2B38A3ABB7BC95CD740BFF8D59B54595D438BAB1B34E35C62FEFDD1C79F505D630B45C73EA684A414FAF0D427616F7FB820E76A64E3A4F6DF497D6F496B09358E2B3F97080EE198ABD09DE01C64FBC56B3E17595AC35E6B91BFA37CFDE9332EC7181C9DB4EF9E91CC2DF03DB886FB711FBE6F3D7B41B609BBA87381EF03C626A7B90CFFE33E4F67313867413DCBEB9B7C0FFE47F9F49C93E61657F82C2612E68096FD071AECD26A97F6832363F4FCF53734619FE1CF8DEDE7AE4FDCBFB2F1D445A7FE611B8DDB1DAE7E9D1234C627F6D1E86FF407CAD137467BEF608077C13B317DA667F9BD714D19C3CA1857DE5BB91FF4D8952D1699DEB85F3DD647C627F95E9429CFA04F94B1A93C83EF0B2B6BAE7240F9ED5921B72CAD6E18728CE909655E637C2AEB0A6836E99875D15019E798F70ADD95B9EFBED6287DBAB4B6C9E5EAB9A0AC3DE17E67C9CF25D408F55C6DEDB0B2DE046721F7A3A26976619952D333A9B6A1894E7F7196EFB978F90AAF4D6FBEF51BB2F4F4D1A79F9FA19B77EEF2FCFAF4F3D33C9F76EFBB4A23639334303CCA672DCBEB5BF4CFFFEB079457584C5DBD03FC1CEEF37616A33C8FB9896BFFF03FFF51AC91EB546EAA667DCF6FDF79D7C5BB8C0A2DFB0F74FD1F820658C33E15B41A15FBA4E898C7B4B6B94DD1B171949094CCB485BE0BF7D737B5D205D157EF7FF011D537B7329DAB6B1BA8ACB28A9253D3E9FEC36841EF74D6852526A7D27FFEFC97D46EE932DC7B0783143166F14EC56595D4D6D945B6F1296AB776F318538F718C43DC9BB237C6410FE0897816E77E7109895C9F32D6C18BAFDDBC45CF5E7DCDCF28E3B841D0B7B9BDD3F50CE641524A9AA0773D9783F6FCDB9D56AAA96FA4CF4E7FC1F3E538D0DA1FA8E7F5BD0751AE75E5F2D56B14FF248969A9CC6765DEE339D0514D7F65AD51F66139F98574E5CBEB7CDFBD8751FC3CE40D751DE184E4E7E1C7A52B4DF4F9993ABA79BB4DC896EB616D4BA8E72A78046C17B0DE615D6B13EB0F78046C1832B272A8A2CA4CB9F94554555347FFF19FBFA08CEC5C9E8777EE3D204B772FFDF2CDB7C4DAD5CF320EAEA3AEAD672F29362E81AFFDE2976F5294E041296919E2FF5FF1BCF4741653595DCB6731F83D4566FA9FFFF84FD4D4DA4EE72F5E126BB285EB024F0AF7780955FF2934C0DA07DAE01AE8DF3B304489827760BFF5CEEF7ECFF407BFB971EB0ED30BF762CD2C293731ED41D3CFCF9C653E07BE955F54C2E5E72F5EA664D12F467BEF6010F52896AEDFBACDEB3FF637D8C3603C3E7A1CCFE34B19E31887E0B3B81F6310F448484CA6D48C2CBA76E316DF07BEAB8C7594A76566F31E15CFE179D48BE73157946798E6A21ED489F2B3172EF26F77587BA8A0A894E78F11C7985EC03E1274C7DEF1B1D8EF805699D979F4939FFE9BE89B6ABA7DF73ECF678C5965DE631C2BEB89FB5A837D3DFAE55F7EF413EAE91FA2FFF8F92F28B7A088FBA5A2AAC6B5F684FBBD23899FF7F42F31AC3D8B624FF42AECEDD112754DD0A56D87BD1D9130572564FFC9F796B496388848E2E725E5E3625F6A15FBA14972CC3D0D7B7BB482C93C25F6D6BD94933F424B6BE1D5E7CAB91AD938A9FD7752DF5BD25A428D48E2E7E075E079AD9DF3616F8BF6FDB018F6360072AE46364E6AFF9DD4F796B496502392F839F8F8ED7B1D8690638F8235E722CF0935869AAC07AE29C0FDA16A9B9CAB918D93DA7F27F5BD25AD25D488247EBEDB1663C8B14741A0F32194F347CED5C8C649EDBF93FADE92D6126A441A3F3F0E6349FD0E4B7687DFF7E3DE6D8D7C4E8E337D4F324E6AFF9DD4F796B49650432F7EEEB48D79D51FBB63A2A9C5EF7BFBF30B75A917F7868AE6E37BB4ECC9CCA6967B0FC8F4E9673EF9B45DD052B9B7F2E34F68734DBBD810EE907335B27152FBEFA4BEB7A4B5841A7AF173F4F9D6FA16ADCC3A69DAD24DF64E2BAD2FADD0F6F673DA70CB77827B9FBD784D0B6393B4303A41A3E65A7E76736DD3E3BDF85C9CB0D3E2F8D4EEBD9BDBB42A7E6763655DD4F3CAEBBD6803CEA27DDDBB3ABF48CE9131B2B75B581E5E732ED1D3AD1DDA14EDD184E6826F4F9455D04B3FE989FB70FF0B9DE572773A4844264E6AFF9DD4F796B49650432F7E3E087EBEF194FB7EA0A098ACC9A934DB3F484B93D3E4E8EE65FEADDCDB077EFEF22B9A6AEFA4D19A7A1A282CA6C996369A1F1E1572FE38AD2FAEECBB179F738323345C5649C315261AAB6FE4EFC0CAECBCD77B670786A82723CBE7BD8BA27DE3A2BE89A656B22426099E3E43F60EEBBE7B8F04C19797FF7FF6DEABB9AD2C4B135D6FF30BE687CC5BBDDCE98879A8983B111D7163A6A6A3FB76DF9EEE725D995569CA6529AD32A594F712257AEFBD7720410B5AD080A0274102F4DE93A2A44C55DDFD2DE24020044B987308EC872F608EDB67BB6FAFB5973174334FA32E56C62645BD4C783C1FE7E1FC4D51177C6E98C7921CAB971BB1DA7EB1FADEB2AE259C11163E472C5B210BBFF2636FF8D5EEFED9B9F6D8DAFE9CEB976C2B78F342E746400E9EB6BFEBD6C2F299BEDF0B9F03581B29E7FAB3DF1E0CE458BDDC88D5F68BD5F796752DE18C70F139EB8805F7CC7576D174935EC8D85BEECF151CCDE70A8EC3B990CBD767E7FC3A77B6B5C373DF72D26BE35CE8DA773CF97DB99CCBF7F5C1B1C1C05D996DFD0334DFD3C7FA8689DA7AC6F1D14B8FE747B26C129707B1DA7EB1FADEB2AE259C112E7DBBCD7EFEDEE60EEDACACD3E99BB71ECFB5389D8BFD7285C77CDD1776612F4F3DC77DB5B89C7BE4E5BE4B769919E7628FFDC4CB7D8385BBF1B05251450B8F9FD24EBB81D62DF3BC2721F95C42B69F7C6FAD41D6B576112E3E0F97CD7A38CF0D75DDBA8B1BE3AE5CD8BB3F4A4A66FD003E87FC7C8F70C4999163F5722356DB2F56DF5BD6F52503E66CD49F2BFCD96FF603E1E2734F5C162C02E1E84011EAB69B1B5FA08C0795F4FCBB12F1594525490D6E9FEB8BCFF9BDDB8CE7EEA52F6A937C2E21DB2FC6DF5BD6F52503FCA2DDF139F6914370FFCB164F66DA6C55BD0CFE6279ED987AFA576960789D2CB67DAFF9D356FB8CB4949347B6E6169A6A68F279AF95F593F0945923ED2C21DB4FBEB73621EBDA379CE3AF4CDBF91358D2B7D26B81370545F4E659DCD96766161D18071DE700AEF15B60FFE5CF732F1B9F4743BC5777407B8D9657D174530B4DD48666AD7611C8B17AB911ABED17ABEF2DEB3AFC80EDD7C9CBD7EC637D7CF28A6DAB4E944FF13F3EF97F9C63B7BB4A4C19A2C4E4218A4F1A24F3F816198746CEEE87BA5BDB605DEC6BBB4FD56B454617C77BFADDF3B6BF75EE8EBB4BCA2BCFAD1594DF6AD7EBC9EBB7D4DAB148E6090FB6F2124123D6C66AB42156DB2F56DF5BD675F801BE46CCB2233BC0DBFCFDF084E3A3C1CE1ADFF93FBB0DB3A1B68F1AF35BA8324D4743461375F5F63BE473EC95338FDBE39080D715F93CAFB0D8ED7EABBF75EE0F776B453E3FFDE1AF3468DAA0E575CF7A6B89E0106B6335DA10ABED17ABEF2DEB5A9B186C1DA2C21775549DD144BD86416A6A697BA76FB7CBE4AF95EF82D7153E2F282E756B0F3DE1E7FEFA65D3B74B841772AC5E6EC46AFBC5EA7BCBBAD62652D24D54543249FA361BFFEEECEE3B3B663EB365E77D733B5E83ABED750ADE7757DFC1E8DB259FC72EE458BDDC88D5F68BD5F796751D1920E6F8E1FE217F22AFC8C1CE3EE7F440BC12C42A773DBF3AA79DCA531BA924B19EEDE16A1B747EC9E74F9E3DA7EEBE01B7F9CCFC29A7E4730967C4E2588D26C46AFBC5EA7BCBBAD626BAEBFB29EB5135D5663573BCEE9AFA46BFF6CF1F3C7A420D4DFAF7F4EDC83BE6CF73259F7BC6C8F81625A50C5372EA3075F62C5FF83E39796314F7C248F5BA399A9D0F4DAED35095CD1572AC5E6EC46AFBC5EA7BC75A5DAF6F9F5273AB8DD1D2BEA07A5D78C2BD873DAC6FAF6B9C639FAC8969CBD93167FB76C5B61DB164EC759A06DFB59353CA2F1A278398D7BB7A5702AA6FC9E79EB1B6F5924CA39B62BD344FD3737B17BE0FEE81B6E9EE5BA1BDA3D0C4910D55D95C21E7C5CB8D586DBF587DEF58ABEBC59523DE93CECD1FA38AEA99883D57F14BE34FC5574D0036DAEECE371B46A8ABCA40F5397ABB3D5CBB5FFEE7B9E2373E87F57DD4DFD0C3F708240797E473EFE831AE8A3A1EA3CDDD8BE75DC3B525E553D466086D6E34940DF70DA66CAE90F3E2E546ACB6DF657F6FC872376F1BE8CA177AEA1B587BEFF88347BD5E8FE3D8D757DBE8B32BCD6ED7F7CEC72F7B5D8F4FEF083976C46B7CAE50037E68ECA7263EB18F8E5CE0F04FF3743EFCCF9FBD30D2E75FB60879FB07D229FA7297BA73C8E876FBF5AC9C3CF15E9BAC7F781E3F401D5D4B019553AB7C8EDCE7C8B586DC6CB0D51F12EFB96C1EA7ADC515CE4D8E5CEA0B83C39EF3B68500E049E84AC099E843C1F43FDC03F70A15F73A970DF1E242F5CE6A8F5509D97E6ABEF7D2C818E7575C0B513CED4080F5B9378EF2751CF282B7F905D7835BD4AC6BC8B61B162BE7AF44EEAD40AF47F931EFE9F4D6A0E664B5B0D1DB4FBBE076F3E58ADF1E2C3ADBC6A838B3811AF463A4EF99A79ADA01AA6B34516DFD109564EBA8B16582CA8BDAA8AABC9B3A44FB861ACEE362DC1CBC5C3D14827BB84328CAE68C58E5836841ACB65FA8DEBBA9BC93D26EA4506559D7B9F9602A846B667750644EE802DD7136B8D8DB7170398E57D7CDBAE574E7E3C1727AA0753D2CDE4DA947CCD779F165947E3B5DD4F1F9B97B210079FBB2C609DD98B3D1F6D26AD8EEAF553E2F1ADDA08ABFFD2D22287FFB96921716286D75953FF19F737F09C55C11AEFA0BF5FC1DAB7C102D88D5F60BD57B7B9A77EA46C3CF1FBE382ADCC7C355D745E2B915E2D31569CBAB942AB82D5EC8A6656FDE32A747BABDA30D92CFFFC61C7EB5A1813E4C4CA43FE4E5F17F25621D595DD7C098404E9C20DFE750DC674F606735B4F382E47309D97ED1C1E716B3779DABAFE336F35450C7C355D7CE7CAE13DC3D7AFF01E30FF985F44142227D555D4BC9F30B945F3748063FF36C076223164B907CFE37CA585FA71B1D1D74A5BC9CBEAEAD75F03962DF02A1E073D83CAC1414D17C576F58DB2F58848B0F168747686B6199160686798F727D662EA2FD299C40DEDAD58929D6A5C1EE63657CEA427B835A6E3FAD235C7C1E3F3B4BC5A7A794D5F22E26F6B41B7E39D80D5E1F6FF3F10EE13E1EAEBA56F8BC4170F0FC071F52BB984F01FCF7C038C87C5E0C1F2DC1E745A5E592CF8380E473F1AC972F296E72921E9B4CF47864C4A16F1F9D9866BFC150CC15E0735B5A06AD091E43BE9E50D411E210CCF99947CF5F848B0F86C55A1C3646B06D9CEFEAA1C5415344FB533881F79A6DEFA4259399AC7D46C6CEEABA2A65917C1E1C5CE79DCC8D8DF7E4F3A2D249CAC836D3BD073DF48FFF541AB277F035C786FB78B8EA5A97D940D37FB9423B3FF909F3F9E43757F937381DBAF644B10E06B777D8E7DC48B677B4412D3EB74E2D5253412BB59576704C3C739B91BA0C3D545953C7B6FD8FEA5BE9BED148FFDFAD5BF47146067D989C4C8FCDE6B0F07992CD461F2625D13F7EFB2DFDEBEDDB61D1B72F8BFB6CEA9A69D3BAC0B97A425187F05D7C1502B9E05C39C3344E06B373D93741AD7E1E4E402E378AB5DAF149E8FC06B5D67E5A4734E8DBB7C41C7128E6BE4DAB7BD913C7F7C4714F7B765BE595B42BE6AA8B1E0F575D971B66A96E6D83663FFD3DE9C5B5CE7BE8B745793ECDCAE1EF90CFEB6AEBFD92CF95986997554E47EC10A0AB773964314900B5F87C667285126E945271423DE904AFF7D5F750774717159694519B68E35B854D54747A4A4FC7C6E8FBB636FABEB5956E77758585CF73F7F658DF0EDCEAEC74F07995E85B88D3170A3E0F75FD21863FF81C7ABEFDED3D21F75B4272DF40C6AABB18C3CE309BDFE928C7C498DDC35E83E0BC25A7FFC7FD18BB40A4B912CFF3561E9BD33B740BD91CBA17C47D029CF315DAFC7837E8EB43556EC9E7C1C195CFF30E0E28FFE8C8A7BE3D14FDD3D79E1C8E2F0B1EF376DCD7F5A1D8F3BBA8BEBD4AD4D1F88D9BCCEB03995994B7B52B64B4718A9B9973F079524A072DADF9578640E29A6B0D6515D31C13A7B0648263E484EABE6AF1F9A275834A921AA834B981729FD6507B7907F57476517A6636F3F9C38A562A383EA63BDDDDF4A78202FEC45E56B8F6CF6F0A2EFF7361E1B9FD73E4A20DD5FE79B8F87C6F6B87A61A9BC85C5A1E92FB06323E2A325BA9ABDA40DD355D9CEBB7BDAC83465A8D8E71D6EE948B17B2C19BA4648E59BCECF4BFC2E7586F3B8FD109C320D56436F37D7BEBBA23CEE7D3531BD45478F67EC6C65E2A496C205D7E2BEFFDA37CC32E7986DF38BD9F2B9FBBBE1B00DD54794A23B514B7D3AA35747A8B60E637EC312908859F7224112E3EC71C044E7796CFA72C7B545C36C973F2EEE1EB90BD03F876CF2E9FC347DBDDF12D711CFE4E7B9BDB6E8F6F5454F1717732B872FC2CA7C8C5F57AC1DAB7D78867632F3D55BCE7D5AA5A7A3430ECE0F3C7CF1A54E373D8F440E6C73D27EB7534D3D216D679073E84A11E676AF1F982589334B55869646C8B7D2F11136573F78066AD673179D5B06FFF383DFD9C7D3B72D142DF6E09C1BB43DF1EAA98010A58DF1EE23E16C8F8B02D1FD1F2DA314D8BF9ADA6DEC2FAA305A7B5A673BD61FDF1C3FD0767F901DDAC8F5CEBF8E59BBFF2FD5B3B16696EE120E4EFE90BD0812DAE1EF3FB0D235E6FEF32F51A571DF11D5DCB8B988DCAFBF97A3760F7F00DC766469DED1D864EDF16CCFCF6746C831E0C0E3AFA7F6EC1A25F73AB1610497DFBC6CE294D88390B71DA10773954EF007DFABAE83F4B23A3824BDADD1EB726A7D2CAC414DB5CBE775CAC1B6793527C1E475CAE25D368C4EABA568C1B70BA2F0C330FF8A73F0F259F23B600F6EECB8BDA29ED46325557F7515E4239C739517CE3F5C6D0FA8CEBF4568A4F1AF4182FE0A2D0A23DDCD2DA068F2BC8CD89F3F394B9B9494956ABC33625D450FCCFB18FEEEC7F5E5C56C108C53B616DBC20E6FC1937F96D2F7C4FD8C3854077E08C50AE775DFBCC6B2FF7BE6CF184DD95D7D3FB45F2DD82E5F394C54547FFDFDC453CAEE0CB03FD04EC2187F30AD886027926DDC99F6ABDB733DCE9DB612F1B097D7BB4DAC375DC7FE8777E30C4AA7D9130E833366D28F91C6BB582A3239EFFC139CE6D0FCE818E0663C3F53AAC7531462EDEDEA1B7C9509BCF9B4ABAA8BFBE8775AABD861ED66F43267E543F481FA5A5D1BF3F7840FFF0F5D7F4BFAE5CA15FC7C5454C660F755D2B7B57E0DFE3A3D0ADE9CD216E9750CD8B586BEC89B6847F1AE481E3E353D6AD7B3AF7489CBB38641272C524EB03C3D1D74286E9592EEFB60074744A9D79D2E320F680EBB9E142B07C8E394D91CF4D032334D63140935D4317DEEBDF1575B56E1CE23CD136D1CEF059843E183684CEE79DE9E72ECE89E1E273D8D660AE7796CF915709FAA8FEC135B6750FD55C316ED7DF41170EBF47573F18650EC6F1DDB54DD6A9A32E9536518E23AEF8BA582FA18E1173DCF57A9C8FF1886B2F526FE1EEC3D041FBD245FBE2F3E9E119DEAF1B6D1FF068F752D7D8C4B9C6B1564B5D5EA63F1516D2BDBE3E47DB630F16765BB0CBC6D8C035AD1D5D8EEB4BCAFDD35FCD79F0A99F339ABCDAD55C4456539BCF75FAB338BC68BF8DED3DAAD735BB1D57E1047CD43E2F2FA7BF9496D277CDCD8EF94C79EFD510D82B614EB7C6BDA085415348F93CD4632B647C2EEE7322E66F5361094D37B7D0CB573F78EC434A4E02D8018C555489F92AF2FAF540DF0D58878D6D4B3BCDB675F0FFDEDECFF5DC7021583E873E4CE9FFFDDD43BCBF3FA0EB75CBE75B7BAF78AF053A43B379F5BDF96849F0D31C6CB6453FF066F7886B710FE42280BD6F4EFE1895574DD3C0B0FF3E7F91D4B763ED3138726667601C5A0B0D9F0BF91EEB7DAC6D9705E0D7B939EF940F54D43B1F479D89E30399D93C5E7A1312CF645F717C1E7B3D36C183E2FB4871290D6464BDDB47578E8B36B134E9A92F2985F5252DD7BF8F681FF3057038FA82AFD8B4BEF87CC03045990FABA8ABBACB239FC3F65AE1F39C9D1DFAB2BA9A630DA0BDB1EF744DAFA76F753AFAA2B2D2C1E78F9F3D77E2735197B6F0D5D745AE539BCF3D21927C9EB3BB4B2FA6A7D996FE767737E5EDEFF3186D6A6963DFB950F4DF588BF7AA701EDB8E897963B2BED1279F4FD4D69345AC7F7756D4F1DD0EF4DD00AC57102B67D9CB1851620F2C0E9BC3EEB3172C9F632C28FAA991F12D4A4A19A6E4D461CACC31BF77BE75E99066E6F6BCE70382CCE987DD88926303361313F6F57D207980C3A66F1773812B9F870582CFDFFEDDDFD1DB9FFE94F368BE775CF0F1DB9FFC847EFCD9FF665B0D77C7FFFA9FFF33FDF8CFFFE2FEB8E079E5F86B7B2E2F35FA98BFF0B546F2C5E7E8436595DE7DD9D7B776E9E8F40DB72DF6741F0E0D39F81CB6D74F46479917B205D72BFA76C4BB81DF13BE8F4FFF4DF2B99F88249F7BD2B7AF89F60602A9D7FE8E49B6F36EC86B61DB6C534BBFC31EFA3D9FA70062C120EF4A7B79277556749ED3D398B51A4F46CC1F90CDA01B043F235E9A47BB429C2BEA6775729A114AFD455820DE09E545B9F16ED02563FFD453FC2DD4C3667B2773F9EE7AF8F20106DB7E5F544ED1476967B208E4F3869A2ECA7A5445394F6A28EF592DD5663593AE6A9865729BE0727FEE09BDF1869033178746BC9E17AC4D50B8F8FCC5CCCC7BF1E1EACA3BA83CB591F72242B67F0EF959B1A774732FDEAFF3765CCC037C1CFDD2D77115FB98BF30EBBB696DDAC27B70781EFCCCE1CBA3C45DC47F985B3087BAD3F940CF0E9FA9F7E65C17F9BC475C8FB6BDDBDB4BFFF4DD77F4FB9C1C47DB43B6FBE5D3A7BCCFABC8E7A9E9997C1DBE7BB2174559611F3F5A51C5BF3DED33BA027D08EF0BB9067AB0E90BD84F6B85CF512F3AFD22D72FF6CF5F883A86CE03F58C3D8CF4D555F63FBFDBD7C77B1DA1E46EACCBA0674C989B63B8EADB03F157AB6B9CA3A1910DAAAC9E61F96663FB6C6CB99BEB031917C8836BB11DF0FD1D739F68F389108CCF708DD596F29AF33E685EE482A110C5968E148C6EF6BE3CED7745F2DD82693FD83938FFC63E586ABA89CCA21FCF5AF769626687FB34FE871CEDCF3DB17E81DDC0E19E7FFCAFC67B3BC31F7D3BDEBFB36799D6B743EBCBE4CB1626DCC7235DD7DE80B9027694739D5D34203814CF44DCC58DF933BB0BC5AF2C5038F339E46C7C82CFB3B6B7996B9E4F4DB14EE6FEC000F30F3E6FB4B73BF83C57ACA74AECBEAAD83F77670F87B81C530D4DCCE7F0CDDDC2BCE0877F20F87C4AD74CB6FE41323D8B3BBB2EC078395AE273F3F859DE77F89F635C3D3299E896C1C0F59CB5B5C5FB19777A7AD84625947C9EB6B242CFC6C7F979CF26261CF239DE393BAF80869AF441BF9FBBFA0B765C283A5FECC95A3A0C21B1230BE5580D645FF1B2E53FD4EABB05D37ED83750BB5ED5786F67A8191FCED73B84FB78A4EBDAEF6780D3C210076ECBBEC644DB42BF0E9FE57BFDFDFC1D3C8E9827CE7C8E738D427EB6DAF7CCA06B77A76FC7FA15F68AD04BA1DCCB76FB065FE5415CB0EDE535873D045F7789F93C3E718C9E3C7B4E5F7D7395E5F38FD2D3D9BE1DB158B1B70DDD07E2B12A3E35E1D6B7C36F6EC064A6D9BE81E0FB8E586FBAFA33858ACF611783B52CFA4348C7D105B1BDFF9A6D995ADA171CFEDADE00B9AFA1693EACFD2B9498B31D5045F50CCDCCFB5E739FBC7E4BCDAD36966F2351B648CCB55A44A8DE7BA8C34C86E6B173B175CEE68263D5DF2196F85C893D099D02EC29B167E54FAC455F808DA6C267B0BD56E473E8673F2B2E66B911F33FB81DFAF7CF4A4AE8D3ECEC77FAF68C2C2AABAC76E8DBDDF1F9F2E804FB0E28FBA9363FF5E698BFB76C4B6469370474DDB9FEAB113E876DC1D0C83E3536B5B0DF06D6C9D0773C1A1E669B04F805424EFFA6AECEE1231E4A14BE7CC9FE8680C2E7A1ECBF8AFFF9685905CD75F59CBD7388F81C7ADEB1CA9A90D89185E25D2D82BB102BA549F098575B293BC08BF5BA793A7E159A3C35E146EFC02ABF9F3F65C671AC6B462723E38327F93C3858DA3B55CB1524F9DC03C2249FB7769CF126E473B6871E1DA5048B85B90632FA8DB636FE0D8E57E473EC05F70E0CF1F760ECE120E740AFDA1DF7828CE91934DDDC4AA6C2E2A0EB592B7C0EF93CBF688EEE3D78C4FB13F03FFFAAA686ED13AE353753FADA1ADDECECA44FB2B21C31594309ECCDE339F03954F6CF518EFCC29290E64B5D107D01BE9FB0F97DF95FFE0B7F42BF32DBDAC1361458DBF9BDD7B8B6C1EBD650B643ACF241B42056DBEF32BE77F6E3EA73FE54AEF6B1386E6CE8A1B47B155491DAC876B0CEC7112B1BE7C04616D7AF39C973F0F36ACC6BE15C57F7AFE4F3B56B218A4F19E9BAC61E3A7490AE310B14CCCFAE5143EE59BC694BBF779F6EE7FD7370B3229F43A78EBDD6DFA5A6B20F3AF4C190D7B1C70B3F664FFBE7FEC6A675FD0FB105B64ACB695BDC6FBFB59D6D6ACFF9275EB09EB5C4E7699963F4F5D56FE9CEFD07AC6F476E14E83DB0670E1D3B781C3953F01B327ACAD252C8F81CF1E7D09ECAFEB9925F2D547CAEF89F5B7BFA686FE3CCC65991CFADBDFDECA30D3DCB82718873B0F97BDF60657C7FFA9EC4E541ACB6DF657CEF7ADD9C579F3CF8E34F5976792F0ADF5D7D00AC8B877C0FC40C76BD167C5E5E394D869E652AAF9A09699CF048D735B80EB6419EFC5E3656B679BDD35CD846B3BDC31EB91C6B1A677D3B6CB5143E873C0E191D3EE8B089834F037CCFA113867D95C2E7D0B53734E9BDDAB703CEB9AA60DBE75A16EC231C21DF033E9FC5F16FD7739CAFF3378F9C56F81C7A0BD3D8A190D14B38862FF4EDB720338BF5D1F3C949B681436C75A58E436D17075F43ACCBA0DF57F4EDC8C5DB63F78708F6FDC2610F178EB17519E74509D97EB1FADEB2AECFEC59B27246C938B44EF3F65C0FB6E5438E8F3066DFE752EC209CAF9B983ECB49097D3BE67F700D6446D84583CF151B69F83C29FA76434F3FDB55E13B6CDB3DC57BD5B7D9A8B2669666BDD8D8200E80026FEF877BF5F8193F5E2B7C8E754E72EA08A5A46538E47345DF8EFC6AD0B7FF263E9EE575C4EB815E1C3E6CE1D4B7433E877E2534F9D5DE5F5F8DBBF92F5020B65628DB416B635542B69F7C6F6D418B758D9CA3C88D835C39F89D9A61A2E7090394943ACC7A8DDC82318E37D75ED7F7CEFFBCB8D4219F83B7C135BF7EFEDC11F3D599139CF5EDB50D3AFEDE0BFB730FE581DE053633C82BE5EE387CD3B0C78A3D73A03F25CDEBBDFCB5C7D4129F67644FD0C79FFEDEB17FAEF89FC3F6304EC8E8D8E3C05A09F50B9FF150EE9F43A7E2EA7F0EFF449465C02916CC457355435FE66C1B863EE64E8716589D1DF33D42D90E5A1CAB12B2FDE47B6B0797B1AE3157226E8073D99578F9F542F64D137CED0DF7EA671DD758AC8B41D703F81C7E6DC885670B81FF94022DF13900DF73C5BE5DF13F878D21F856B159F8AEA989F73A42C9E7EEFCCFB1BFA2C4F67B571781F339620F76762F71DE4DE7FE3539B34BFBC717CF95B964CFE5E98F4F98BFB88C635542B65FACBEB7ACEBE0CB8EDCB283D9B951510F5AE173059BF6383A5A89F7BA7B78F2AEFDD64FD8362550DB92DD83D7B4B3FFFA9CCE04F9B557375FF2B18BD615EE813DA250FA7969B18F4AC8F693EFAD1D5CE6BA765776D89A9DB39D47BC5C01D89B1F1E1CF335882D8B78B347472F1DF29316EB412B7C0EBB02C47B55FC0852BA661DF1F6E2676678AF1C7A76E8DD43C5D9F04900E2844C9EBAB4C4FE86B0B383BF21F4EDD015A03C16BBAE1D79A674F9AD646E35AADE6E91ECEF129707B1DA7EB1FADEB2AE0383A778EFCEFE6C88A18D183645DF7C4B351F7F428D9F7F41DDCFE2A8F5FB9B349C5F4893758D7CEE6888636D87025AE173D8B74F5B7EA08CEC5CE651F039F4DFD0AD43CF9E7F78C8F671A1F45143AE05D83482CF71FF788B85F5EE256FDE8835C520D5D437D2C8F824978FFD3FAAA6A9B266E6D2C5260D049779AC4AC46EFBC5EA7BCBBA0E3D94385DBECED3220F6885CFB1779E993D49771F3C64FB76D8C3C1FF1CF685E074F89FC3AE1D9C1B2A3E87EC0F1B46C8E8F03FFFB2AA8A7F233ED0E36745F4F9975FB3AEC062F75D4CB8514A65298DD45B17BCBDBB5611ED6335DA11ABED17ABEF2DEB3AF438DEDEA3FD39DB59DC2F2FE7C15EDE9FF897918456F81CB1F3AA6A46592676F63FBF5256C63A76E465461C5DD8C5C1160EFE6BC1703972E8C0461EF239B81C76EDB0A57F2AE4F3F2B76F79ED05FFC4CEEE3E2E1FE4F3ABDFB5732EE850C666D01AA27DAC463B62B5FD62F5BD655D871E2BE3939CAB75A6A5CDE339B059829DB3D5CFBCC1918256F81CF279528A89F3B19CF99F8F38FCCF912F153CFE496626C7EEF9BCBC9C63BF06BB778EF501381D6B03E4D5F9735111E763C5F1F8A44ABA7DEF3E7574F5B27C3E6118A467578BE9F9B512AAC96C8A487E063510ED6335DA11ABED17ABEF2DEB5A3DD804976FEFBF52BD1CCED0129FDF7BD04EB7EEDC3DE77F0E9D38F4EE90A1BF6F6BE3FFB0EF1DAC7C8EF83FD0E3A7ADAEB2BC0F5EC7BDC1EBB087039F2724A5504E7E3DE9F4A72C93E7E62346A09573906B4DCF122AC8B17AB911ABED17ABEF2DEB5AC2195AE2F3DA06138D4FCD9EF33F07E7E2137BDADF3636F277C4E62B3C39717073E99B3754F2FA75C07CFE79450525D96C7C6FC8FF1CC357AC15600FD7635CE458AF35F5137EE5D08916C8B17AB911ABED17ABEF2DEB5AC2196AF1F9E6D23AB59777507F7D0F0DEBFBB88F0C0D9A28392DE35CFE73E43BFF282D8DEDDA11EFF51FBEFA8A7EF6C517F4C7FC7CFAD9E79FD3A75959AC230F3427FAEDEE6EFAF9C3876C03877B639FFE8F79798EB873B087BBFADD35AAAC315049F9C563B85D36C8B17AB911ABED17ABEF2DEB5AC2196AF1797FC7243DF9A688729ED490AEA095FB4859693965E5E4BDE77FFEC46C667D3BBEB30D5B73331FFBA6BE9E63ED666E6E06AC7F07FF43B70EBB38F8B6C3EFFC81B8BF12770EFEE7C5651514179F2FE474C9E7129703B1DA7EB1FADEB2AE259CE189BB0F4E4E697165FDDC7FA17CAE696C93125386A87F70CD913BC63C3E45A6D171F63FCF1E5874E8DBC1E1D8D3C66FD8A083CF611707DB74F8B0A52E2F9FD3BFFBCBE7884F8358B2F03D3FCB89374659DBDB7C5CF13FAFA91F12EFAE7E3B450A72AC5E6EC46AFBC5EA7BCBBA967086C2D3B3F65CEACE7C9E9A9E79EEBF40EEEB9CFFD51D66FB4C94FDB89ACA921BA931AF85FF6B6D69A7E4B47487FF39B81CB9E4912715FC0BFB76E8C72197FFEAE953FE1FB6EF81EADA15FB76E46D838C8EEB614B0FBD3EF6D071FCCEFD6CFAECCA17F4F86996D4B74B5C1AC46AFBC5EA7BCBBA967086C2D32F12921CBF43A16FF7D5E616EB3E15954E5256EE281D9DFEC8FF0D9A46C57FE50EF91C7BDCDFD4D5B11C0EF91CFC0EBD38F4EE7F2929610E46BE721C0B94CFC1DBB817F4F4B8FEE9E828DD371A296363C3219F1796945166769394CF252E0D62B5FD62F5BD655D4B38235CFBE7CE6DEE4E3E37B719D91EAEADAC837DBBF15FAFE0F19CFC428A4F4A3E97FFFC178F1F33EFE2FB75218F2307DA878989F4EBB83896D52F92075DF13F078783DB21A743978F58F18AFFF9CD3B7729BF50C7FE6A6AB753A430EA941B56E2F2C1577CEA7063A2AE2126DF3B9620E708EDC26C0E0F9F2FD973CB023637D7AE6C9C5063B3F55C0CDCB1C9199A9C99E3EF5AC8AF863CB78827A336C74612CB01B6B384843364FF897EC836D62EC2259F3B9FEFCFB5C8AF0628BF43CDE788E15AEC878FBAE2C7AEC558FB91801CAB12C140F69FE8876C63ED22547C8E1CB2FBDB7B3467E8A657F30BB4854FBB8CBE85BC72E23BE790DDD8A6ADC595F7AE47CC96F8A431CACCC973D8C3C1FF1C3EE2D0B15F94C7111BF69F6FDCA0AFEBEAE8178F1EB1FDDC3F5DBBC63AFCDF2424B05D1DE2BCFE5C1CFB87AFBFE61874B8EE2C1FCB5754555BEFC8978A5C2C5D55066A2A6C55BDDDC2053956258281EC3FD10FD9C6DA45A8F87C67659DF97CB6B5C3916BCEF91358328DD2827188562767DEBB1EF1E1E2135B28AFB098FDCF11BF9DFDCF8D467A3C3272212E470C38D8D2617F1CFEEBB079039F63AF1CB670F844AE971B1D1DBC9FFEAD4EE7F06387FF797C62F2597E18F3597EB5FB57F299CF0B9ED7AADE6EE1422C8E55F87220979EBEAD83DA3ABB2931258DAE7D7F933676F649DFDE49D97905949E95C3FDF2FA8D5B545A514599D9B93C26BAFB0728C77E3C5FF4DD5B77EED1B4C5AAFA3BC9FEE31BB0BF350E99A8A1494F86DE7EBAFFF031AD8B394C69FB16D1F6C8970C3F1FA57FE0DC7E714DBBA187E3585654D7525A6636B73BFC6D5B3B0C1CB702799CD08F708FB367B4D0975F7FC3E76E8867A8FDEED1DEC6B0C342FDB70BB912F55EAF6BE67645FBCD2F2C734C71DBF21A9FDBA0D30B393297CFEBEE333ADAABA77F90EFD3D26EA0D18969BEF68BAFB4DD86A1D4B74F36E8583EF7C4E738BEEFA11E209F23FF9C4EDFCAF6ED4ABC57F88823E68BABAEDC9FF8AEE0F3CF8A8B99CF93171638870B6CE4B146408C1ADC1B6B06703E6CE991673D776F8FAFD5E9C7781E37F48C88F9FE2CBFDAD3E746D1AEDBD46BF7978F465C86B11A0EFCC7071F5257AF91D2C558CD2D28E2188588DF9F949ACE318E9A5BDB2935238B1E3E7ECABE2058E7E13A8C799C8FE31982D33FFEF4F7B4BEB5ABFAFBC8FEE31B4F9FC7D3C1F129DD7BF088EA1B9BD956E6F487BFD29D7B0F6865638BF91DBC8E3949E91FF81EF72241AC05CCE2D819F7E33FA5DDEFDE7FC87DA6B2A68EFBC593B8178E67FCF92F57E8C1A327AABF772CB431EAFE0F7FFA332DAF6FF158C67FF8EC15F224381A637AD67AE6A38DF15C5C5ACEFA58E73E8178DF69995974EFE123EE17F8EFC3DF7DA4E9360C259FAF4E4ED3E1DE21BD5ADBA065D1C75FD916CFDA1FFA76F11DC7F7B676DC5E0BF9FC69DC303D8F4FE47A77D6B7235EFB97D5D5F4FF5EBFCE3C8C58AFFEF89C631DF07F7FF821CBE190F1FFE5E64DCE6FFECB274F580FFF3F7EF73BE67B256E2C8E2BFEE7D0B75FBF71930A8A9B1CFEE7C8C1323EB523D6EC5BAAB75BB87019C66AA801F9BCB1B985E7688C71C8596D9D5D641A9B10BF176961659D797BEFF08465EF93D73F3A64F0DD836331676CF271ACE1219F59ECFD3E167199FA0FDAD1343A41AB9B3B2C7BC31E17F923D0FEC895BC7B78CC9FB0D155FA87716884D6C4F9A3622E7BF9E62DFF373432C6ED3E336F63D91DC7E66C4B7C1FE767E01EC3E671D5DF3B16DAF8AC4DBA58DF82B18CFFF0097D0BBECFCCD9686CEA4C4F5CD7D044A7A22D2193EF8A31AEB45777DF00CBE43B628C8F8C4D8AFFB635DF865AB187837C5E553BC63A6EC8E788F70ACE467E147C223F397CCD213F43478E786E17D1C1231E5CB2CDC63E6E8831073DFC43715F3C037E70C8CD82F3E07F1E2FE4B3AE5E2BE76657BB9D2285CB305625B40BD97FA21FB28DB58B70F1F99A93BF9A3FED0FF9BCA0D84471F1098EF8EDD08D231E1CE473C456E7DC29827711E35589B31E28E0737EA3AD8D63C4C2168EF39E1716F2BE3AD60BE07B65FF3C253D935E2494CBF8ED12127E42F69FE8876C63ED2252F1647C9D0F3E4F4A9DA4672F12ECF9D54698CF3F2B2961CE85ADDA2759596779D0EDDC7B113EFF436EAE634FFDDFEEDDE33DF40F1212F89E7886725FC493F9EEFA0D6AED30526E4174E63AF7D56E12128142F69FE8876C63ED422B7C0E9DF6D0C83E151495F2FE23ECE1A06BC7BE77CEEE2ECBE52C3FCFCDB14EDC1F5F7277C0DA00F7C8DEDEE67870D0B93F3699D82E2E717E9E9FA5F89F7774F5504FFF86D4B74B48F809D97FA21FB28DB58B70F139FCD1D1EEBD75DD7EB53FF6CF1F3D1960FB4257FFF35B9D9DF450F02DF2B15C24F78A33FEF1DB6FE9EBDA5AF64F73B587FBB7FBF7CFD9C3C1DEF1EBAB8FA8BA4EEADB2524FC81EC3FD10FD9C6DA4538F39FC31E1C3E68FE9C0B7D7B71E928FB829CF99F8F39FCCFF109B91AF66AC8C592BBBF7FA11C2C00ECDBE10707BD3DF4F990CFF1091EC7FD95F5425A6683E0F438BAFF308DDA0C92CF2524FC81EC3FD10FD9C6DA4538F97C6BEF154D5BFCF3BB079FF70D1CB27F80ABFF3938163671B043878F387CC98B5FBDBA109F638F1CB239F4EA9F5754B03E5FF13F8F137C9EBDB3C3E7B51966D987B4A57D8475076AB753A420C7AA443090FD27FA21DB58BB08279F5B970E6966CE7F3E7FF6C2C4394ACFECE1C61CFAF68FC52762B222DF397EC3764DF12B0B15145F75F0BAA26F472C20C494E9D5F791A1CA40834D7DD453DB15D5FD399ADF4D22FC90FD27FA21DB58BB08279F0702C4605BDBDAE53800F8AD85FC6AC6E111AA6D68A2968E05B1C668259DDE4A95D5EFC7AA8D26C8B12A110C64FF897EC836D62EB4C2E7AE70E5F3B21F7FBC102FFB739DF339CA77995F4D422270C8FE13FD906DAC5DA8C5E7C8B5E69A8B7D5C00B190157D3BECD43E4C4CE43DEE5B0603FB9FC39EED2F25256C978EDFF1160BEBE161D7067F72FCFEF5F3E7ACABCFDCD8F0680F7F4BDC07D7E3386CEE3EC9C8E0F8EE8827ABE8DBAFDDB8C9EF6D31BF9F375EED760B17A2F9DD24C20FD97FA21FB28DB50BB5F8BCA8745270663FDDBEDB45DF5DEFE0FF6C4BAB9CBB4AB187C35E367CCB900B0D3670B05F832DDBF596167A3E3DCDB66DF021873DDBC3A121B697432CD8249B8DEDD5C1D59EE473D8CC83BB61378F73616787F873CFC6C7F938F2B154D7365049792BDDBA334AA91926D5DB2A129063552218C8FE13FD906DAC5DA8C5E7FABA11AACFD153FABD4A4AB953CE7EEA06F0786939FB9F433EFFAAA68673A7404EBFD7D7C7F234E470F88A5F6D6CE4FC2CC88D0E19FED77171CCF588CBEE8F1E1EF2F99F0A0AF81AAC0DFE525ACACF5372B3423E47FEBCA4D452CAC9DBA7D9F9D8881127C7AA443090FD27FA21DB58BB508BCFBBFB562833DB4C15D533ECA3DE66D8A18CEC09CE5D87DCB48827C37EE782C7917B85F3940B191ADF21AF23BE8CB3FF38CE2B3C3971E42FF705F038E47FF8ADE13B647CE44777F63F7FF2EC39A5675509595DFA9F4B48F803D97FA21FB28DB50BADD8C329F15E8B4ACAC5F75987FF39FCD4A03F07C0E788C90A9D38FCD59CFDC791A305316694FCE5BE8058B2C8F1826BB0CF8E58B2583F28EB01F89FB7757653BD6E5AC67BBDE4806E056BC6E4D4614A1250BB3CD18C68EC3F12B28D2F0BB4C2E7F03F7F9160667F6F251F0B6CDAFE9F3FFF99391DF670D0AF8383FF545848DFD4D79F8BD7FABFBFFC92CFF1371E2CF29FFFEAD933BA2ED602D843FFF7070F3816AC12EF15F9583EFCED4754D7D821F3B15C72BC7CF357E6F481E1751A9BDC56BD3CD18C68EC3F12B28D2F0BD4E2F3DDB58D73F6E273C631EA3574536A7AA6235FAAA26F476C38C467FD7D4E0EFF07BB37D8A4BBEADB53969602D6B783BF157D3B785DC9C38A7CA9886D73FB6EA6CC971A05807CFED537AD9496394207273FA85E9E6845B4F61F09D9C697016AF1B9696C93EE3DE811BC39456D9D8BD4D9B34C9BBB0754AF3B8BF70A3E77E8DB0597432FAED8AB81CBA11F77D5B7676E6E52FEE16140FA765C835C6B8FEC6B842CF11DC7ABEB0639DEEBC4CC96D4B76B019959F4BAA088F10A655420FA8ABFF788D59802918466FB8F846CE318805A7CBEB9B44ECFAF95D08BEBA554145F47F971B5D4D6DC4A376FDF657D3BECE114FF73F885438EFE9F57AE70AC57D8A2435FEE9CBF1CBA79F89EFBAB6F57FCCF9F8E8F3BFCCFBF6D6C64D95FB16FFFC39FFE4C35F58DD45ED74D434D7D646E35527B7907CDF444EF1E6C24C6EADAF4EC7BFEFCEE6013800D03FADE817190DE082E673C8BE3CFD782CB2DFA56EA11C7E01BE1E93E7376CE1F325B55AFDF68879CEBA31FB28DB50BB5F81CFB988F9EF451668E99CAABA6852C3CC3F23974DC90CFB307161DFEE7F02D4F5D5EA6AFEBEAE886E06FFC5672A8406687EFDAD586063EC7DF38728AFF39E47BC5FF1C7BF1D0D92BFEE759B9F91C7F16654B4C191232BB857DE6C7A777546FB770211263359067CCCCD9CEBE7BBA065C7F72CA3694BE9E17E91887B10839D7473F641B6B176AF1F9FCEC1ACBE59D159D54F0BCEE2C57BAE0F18CEC5CFBFEF994433EC7DE38FCCAAE3537F31E37F6D3E1970E5BF73F1716B23F3AF839C79E1BCD1F20EF2A74F4E072F8C0613D70A5ACCC710FEC9F9755545347572F55171BA8BDAC834A931AC8DC66E4B21E9F44E79EBAD6F85CC186AE99D6CA2BCFEBDA8135DF3A743CEFB5C01B71FDB6C0C2C0306DDA9654AFEB684434CFF5478727B4BDB4CA407CCBDDF52D3A3A7A49A73FFC55F5B2C9369600D4E2F3A5B5631A9DD826D3E826B51B9638276952EA247DF3ED358E27037DFBADCE4E9699BF117239F4E8D8EF7E2C64EA4FB3B359AEFEA33D1E0CF4F18A5C1D089F43B6875C8EB500F6E2C1EF7886A26FFFE2ABAFD9DEBE284D47BA8256CA7952C3716FA2B93F6B96CF859CBEB3B27EE1E7BDB6635DF0F960560EAD5BE655AFEB6844348F8D89DAFA33B92321890632B36869648C16874668CB656DB8B91B9D6BFD5868E3CB0E2DF9AB41C78D78AFAEFEE7E05EC48AF9ACA4847DD25CF396E33B8E07C2E78A3D1C729EC3671DF670D89B87AC8EE33DC645EAE91FE478F26515D3545832C19FCDAD365A5C3D56BDDDC28548F239D673C3E64D1A166BBA703FEFB5134C852564EDE9A7E5D109D5EB3BDA70D9E77AAF5C6C5B3C838F7BC0EE52EEC949A801ADF039B0B9BBCF3953F15D0BF9522D62ECA23C16DB3EED1FFF406B9B2F6961E588760F5EABDE6EE14224F97C55D46741F184DBB90FFB191B162BEB362197EF6FEFD1C9CBD7ACE7DC59DDA0B5A95996B1F73677D8F711D8B42EF26FB7CF837F24F4F5A24D713FDCE7E4F44DC4EA757DFB9466E6F7C9BA74C8DFC3FDBC45D14FD157A72C7BB47714B9F7546BAEC73B2AF58B770FE4DA76C322E793189DDC66BFC671F3E27B369516D8708AB53D30EDC58613F3864E6FA5F8A4412A2A99A46BDF77D0952FF4D4D46253A55EA2A98D257C432B7CBEB90BF97C919FE3EC7F0ED9FC9990A111971DF233E2C4F9C3C7D0CF435F0F391CD722462C6CDA714FC46BC77167FF75ECA303CEFEE790CD657EB5F03EC3930F19F81C3A4D637A26F5A7A4D1E2908986F30BD9561DBA77635A06753D794A960E03F525A590CD3848E3D5B5FCE9E9796ADAC3F50FAD517AD6083D7EDAC7DFC3FD3CF880A6A49B985746C6B7A2AAFFB803DE313D73849E3CEB67DFD78BDEC76B6C02D86AF861AF813E8DFD4435EA219ADB58C237B4C2E7D83F370E9F50AF988F15FB76E8DBE19B06BD3AFCCAB18FAEE8D57DD9B183AF61E3061B76F039F4E8581BDCE9EEE65C6DE06E57BD3DB8DDD9FFFC49DC73B22EAE508F719575ED55B5B38C01D3C5F6712F0322CFE7EFBE1F9C38F7B90DFAA2728A9E8E6D5C08F7EA67DF7B9EEB3A22D2732E9E17491F78E83D22FD8E6ACEF5D09563AC86EBFE635535B4386C66A8F58E5A8096F91C7AB7F6DB77A9F5E62DDA9C5F50BD3C918696F8FCC1A33EFAFCCBAF1DF670909BE1570E9B3825FF396CDA91170DBE6BBEE2BF7D9299C97161C1EDB07D83EF1B6CE8E0F386EB9DFDD721FB83EF15FFF33BF7B3E9E7BFFC15E517955079B69ED2EF57524D6613B514B7534F4D97EAED162E4462AC42C6DEDFDAA58D799B43078EFFDB0CB0896CA2ABDF5DE3FA072FA3FD01B4A3B7F646BE9E8FD2D2E863712EFC21E207CF743D35F53A3234B7F07B8D8A67E1D36C5E65BD6A6EC118CB724929C31CDB3D18B9CE17C035781EE4E548ECADE21978169E19494E576BAE47FD223615DE399C9C2EA16D3E07B0964F1373872BBA63209E9496F8BCA47C4CCC3F45E7FCCF2193C3DF5CC97F0EB9FABBE6664AB45ABDCEEF380FD742FE466C39E44EC33AE0AE98EB61FB06B95DC99F8EFBE2591CFFDD6E270FF9FCFB9BB7F9BD617F8F3CED6B5B2F556FAF7023126315BC3A5A5641E335750E1B35FC8F387C2DED23DC0750FFE0F33FE4E5713B151C1F7B6DEFA2972F296D7595DB1DB97A307E71CFCEEE5EDADE3F7AEFDD149B25ECBB62CF15DF03DD77BD0822299FAB110F4FEDB95EC6008CFE36F605CC1BEEE6888E18E81B5AE173EC9FE7160C52534BBB63FF1CF2F9EF5253E9765717E754FBB2AA8AF7C3E1879E3037E793CF3FCEC860DE069FC3671DFBE7D0C1638FFCB1C944BF7AFA94FDD9E1C30EF9FCFBB6363E57D93F7F1AF78273B7B6541BA82255C7B1E1E4FE79F0C03EF7BCE059F8F33AF3F990F994D2322B05B244BD778871B9CA3101FE5252E268177FA1F079A4DF4D0BF5ABE6FB86EB99B08BF027A6A0A28371C5849853D46EFB688116C69137B8F239F2674A3EF7FE5FA8017FB53BF7BB9DF2AB8D39F4EDD0A32AFA76EC71FF3639D96F7D3BFCDD5CF5ED90C9E1B3EEAA6FC77A01CF51FCCF7FFBD1C794935727787D93F5B3B1A0C78BC45835979471CC57C4E3D882BEDD1EDB0D79E691D7EEE34F7F2FFA423AF339DA1FFDC0177F179F9EF2B990E7613F097D3BFA11D68625E5B32CFB6B611E927C1EDEFB7A3A4F0B6D1F2DD07A5DBAF239B8009FF9757D0E2ED35719A8ADB4834A12EBA921574F394FAAA3C2C7502B7C8EF9B6A47C90F46D9D0EFF73D8A2239F2974E6B9FBFB1CFB05DC0C991B72BA2F7B38E55AD8D225582C1C2F06723DAE471B639F159F90CBF12CF8A3E71D1CF0F5F03F7F91904483A68573765AD10E35EDE1B0E79296D140C565159C7F1EE3126B30D845FAE2F33CD13F702EF42DD0CD433E87BF616D4313B71FA08579685CF27958EF7B99F97C7A6E4FCC3983F4F5D536FAFE66A7EAE589741BBB03E4A81BB70C3435BBEBF735FEE8DB3BBA97D8AFD0D9BF301AF66AB4C2E790CF1F3F3BCB510A1D37ECE12053FFC78B17CCC3E05ECE9F22F817FF43FFEE4B3EFF203191B91A395431CF434FAFE45CC5DA00F9D4AF0BB91C3165A18767F9BCABEB4C5F2FE4C4AFAF7EC7E569AFEDA6CC875594F7AC96D2EE5590B1B157F5760B1722CDE736A7EF3DC6BF89F9AC801E3F8DE3FA57ECE1B0E7E2AF7C0E7F08B4F7E3EE59DE87BF7DF73EB57674F133D7BCC4788F0876F723EA33178B7C6EBEC47C0EC05FAECDE03B668D9A88745D422F1A48CC3D573EC75A5FEADBBDFF176A80CFE3935AA9AAB69E75A42F5A461CFEE7B08783AD13F6D1E177C6FBE913133EE573F89F2BFE6ACEFEE7B827E47657FF73E8E1F1BFB27F7EEBCE5D2E8FB1CD28B8BC869A0BDBD8BE1D315FD56EB77021D463151C8A78E9F3DD7D6E9FE1BC2F0A6E4F4ECB10EBF13B8EFD73ACC190FFCE1F3EC7B9B7ECB9F8A06FC7BA109C5E5C36C8FD4BEDBA7D93944C07115C53C41C9FAF6DD004F66F34521781025CAEF85DE8F456D5CB13E93676077039EA03BE0B5E630338C195CF1123FC4CDF3EE8E032CCE9A30298CB31A703C811E6EF33B40A2DF139D6A5758DCD6CDFAEC47B85BC05D93A7B6787F7B8E1AF86F95D89FBE28DCFD9FF7C74947DD691435DF13FC77F90EF5DFDCFA16FC7FD713D62CF2624A7D0FAF61EB5B42F70BF429FEAEA5B898A7D164F08C558751E135BE27E8B5939B49899EDD827F7F60CF4B3D60E83C3BE1D1C8DB598BF7C8EBEA2D8B7238FAA69749CF5F8AAF3B9E01AE478BD6C6DA99567A25F20C6D0D6C232C70DDC5DDFE45C28BB4EF15D14DBCA197D2BFB43AA5D17177F576DCB9191AECB40EBC31F7D7B6D8385D74E094983F4D537ADAC6F47AECF48BE17E6C9A4D461CE6112AA98FF6AF1F9CAFC0A192A0DD45FDFC3790DD047AAC5DAFAD9F37847FE73E84F7FF6C517F42F376FB21FD96FE2E3E91FBEFA8A3E4C4A6299DDD71C8FEBFFF9FBEF593F8F791E795CFEFB071FB03C0EDDFDFFF8DDEFD8B7FD679F7FCE39DAF0FDB65DDF0E7BB80F7EFB3B7A91984CA94F6AA8F0451D25DE28A3DAEC66299FBB41EFC02AAF7BEA75F3A46FB3F1181C324FD19C935DF1A1F16C7D6CF690AB1CF2798A90CF7FF3E16F1DF67068FFBFFFF453BFF6CF71EE2F1E3DE2BE01F9FCDA8D9B942ED612B0871B32AB5BAF3F883E0D3E5F9BB1D0647D23C7BA0B778EBE68E17370F4EE4F7F4AA7F71F705C40E445818F04E60D4B67D7B9F300C43778F9EA87B0972B5C98365B552F43A4DB3894F5116A7FB54DDB22ADCFCED3E2F008EB1BE197B3BBB6C9B1A50FF60E1D31A70F0F028BF3003E47CC8BBE81D0C58B548BCF91D3A4B4629A1A9AE61DF906CF7CBDBB593E87BF1A646CE84EE12F0E9D3974E3D0B363BE4EF2E17FAEC8E890C3610307B91BD7621F1E79D2F13FEE87FB20860CCE858D9D928F05F2E1BD078F58F70FBD016267423E8F761FF4508CD5736BCDDDFD773E697EE89AF56D1D6414E306EB014FE3D2937C8E351BF42DD9DBDB2C9FA31FD5EB9AD9D6522BF2397806F9B82211BB2A5AF81CF8F1EFFF9E5E0AB91B710BB616DCE7BA55FA99E1F15386F37AE932F1B9D6CB1AE9F205FA3CD779E3B95D97EB6CDF1E480CEFB18A6A9A6E6EA191A2121ACE2BA0C5411399C4585E1E1D67FFC8E9263DEF275E24BF934E6F655E09A77C8E7D47E5BD9D7F87B28D4CBD33D498DF4255194D8EFA847C5E5659FD9EFF396CD860E3045F32D8B7C16ECD973D1C80EBA1AF57F6DDA1A787CC0EDEC67FAEFEE7D85B57D609D83F47BCD7ACDC7C2AC96CA2D4BB159470A394E68C26CD8FB7488E1D5FC07A16F2D4CAF86480FD32703E87AF3A74EE58AF413E47FCFDA2D272F139AB3E9F0B20FFBADC3FBF00042F635FFC44AC8916068739A6A7DBF3C4FF81EC9FDBFA07A82F3995A61A9B687B798D7526A6C2E288D6D79C1B5D15FE8B74BBA9DEC6217C9EEBBCA1C4A27296CFB3F346E917BFACE278FF0F1EF55279D5B4C7FB9508792EBE7B96A1C493D687C077191C8E790E7C1EAA3D5C7FB83B5CFBE788833E32F62E57C49218AF2BEB67BFB5905F6DDA62A5C99939AE6BE47BD0E9AD11EDC76A20D463157AA8D5C9E9F7F633DD01FEE7B05B809EFCF1B33CD6B7FFCF2B57D8B6016B3AE856FC6D3F259ECCDE91B6F42991B46FB7D89F051DB5EE8BAF68303B97BA9FC5B18C017903EDA2F5FEE378173FD741D301D8B7D7D60D524E6927E5961AA8A8D144A96935FCBB4ECC3DDE3018C0DC0B5B50FD77D7A9F1CA17D472FD7B32A666B0BCE7AD5C7D9959DC5E5D4FE3A8558C8519BB5E026B9948F59D48B7F1C1CE3EEBB10FF78F587F8DEFB093E0B60F92CF83D5B7A3CDBB1A1AA85DCC43F1168B5FB27E20403EBF50D5A396ECE18003B11657FCCF11D7077AF022217B4187CA715BC7C658864E5D5AE2633807B672897373FC093B7877B141B1BF8AF30B8E8ED83E4ED1AFC3DFDCF937F400381FFECF2807E2D6C19E4AED311429A8A97B403D3F7C9CCFFEE7E0758C4BC4EC855F02EC1F61C7E889BFD1E688018CFC7B25AF5FBB8D0F174940D77BB877C87AF5C3FD777164039D9B2E0CF17CD82E40FF0C1B32EC011E1F873F4FABDAFE6A81F89F638E81ED2480BE8398C1AEFD0AF30BE614ECF7E137E60ACCEFCA3D9479CB5379200BA02F3E6E193B9723C863B9443BB1CD891F79DCD44238DA183A6BAC5BA0C3C61A08EB97AE27CFF85981728F2B9FDFB5CB0117D5B7A3BD75B3B3A49B9AA2FCDD5D2AFFF147CDFABE6989CF4BCAB14F9D79CEFFFC5F6FDF669D38F4E1F015870E1D714330CFC33E0EE7C0CFECCBEA6AFA24238375AE38DF755C621DF08FDF7E4B9F9594F09E3CCE81EE1DF1E1E08B0E1F77FC86BE96E5BBCC067A24FAD3D3B81CC1EDE19F07B50235F91CFEE719D9D5F4F0C95351FF352C9FC39E116DA4C40DF0C4E758AF616F05768E9883957C2C4ACEDB48BF8BAD6F80E5E09EE7F12C7BA851BF5B866EE6F385AE5E5A328DD2FACCDCA5ED3FC1F23974F438362DD6E88A0E127B7AD877C3BC819893C8E9E3DAAFD0E7109F02730CE620F07A96E0E6816133F5F40FF29CE58DCFA1E753E61FF00C9EEB9C3F1D1C76EE1AC1E768B758E3736075728636C4FA179F8EFFB15F675F97BEF2D37ED495CF4BDFBC71AB6FFFE0B7751CBB47A7B77ABD5F9D5D575C2A64BFA2E5652A3D3C0C9ECF45FB2EEAFBA8B3A095FACB3BC8605CE47B02C1E8F2B5C6E777EF3FE4FC6A88F70A5FE23FE6E7531CE277CE9EEDA7837BAF9497F3F8B8DED2E2B7FE15D7620D00191CFC80758012970663153A5DD778AF3FFFC5AF98CFABEB249F4702D0B767E7D651415189C3BE1D368C9873153FC240F5EDB6A5F0C6E885DC3B2CC6A5F33A1F630579E314FBAC233B7F40269876939F3D5C88642CBA70F71FE7FB421F0B1F81C1AC1C8E19EC7A1E74239E749BE0F306210B2A7C0EBEC67CA2D8CF28F9989CED32782D3930C0730E8E83CF074746A9B9B59D720BFCE373D8EFA03FBBF2B9BBBD72A5DDE63ABB38CFC1DEC676C4DB518D36465B62CD79A4EC91D96D69B7C498613EB7F9A7970E87BEBDBFA8883A451F79173BF69D2FBB4DF429D409FC9E7CE9D6A79DF6B6710FA56C90FFAB445F3B5BFB6D9CDB03B7F9A1B3DFB4D78D56F81C7A6D00F214E2744217063D2BF83CCD6EDB0E191C3EE4E07400FEE990C5A06B55F2A27B02E4EECFC5B8C5F96813E46803BF236F1B7CD211E71D7C8E75438958CF611CD6883943A71FE472A93D862205B5F5EDDD7DB0A998E478BBE8D7D0B1639EC5DEB9AF9803684BF03EF4A790CF2351E6BAC639CA2F1AA79CBC318E4DA0D35BF9FFDD8E2EDAACAAA183F64E7AEDC4E1323E5CF0F73DB2CC73DD22AEC16B175916E7C1D6A5B06482E39014144F505AC608E5178EB34F25CE199D38B31BC01C031E472E5EF433ECB5B9EED541078F7947E97FCEFA76D3E804F7596FFB710A9FA35F3EF5730F487957F683121C77FAE66DC4DB514BFD2A587D3BE27DBB7270A0FA76BDE00CC05D6E17F83F25A60CF177F893632EA8D7CD5159E5343D7AD247B6E5C373F7EBB1CF07C8DFEA9CCFB5ACBE8FD2C4BCA5ECCB4C4C5BCEF523C4009E98DEF19A4744357FB5D9256A2D3D8BB586B8F888CF63308C507A66B6231F0BF4DFF011877C8E3185F8AC882DF2B15DAFAEF88D8383B1FFED6DAEFFF9C387ECBB0EF95C89230B5D3E7CDFE0970EBD2EE2C322B60CF800F2F9479F7C4A256515D42BE42FE43C1F6B1FA099DE618EF73AA03B836DC8ECD9DEF612426DF93C274F2FC644BAA8FF2CB1C66AE0751BDA0B7AF4FF73F7AED73656E213605DF6556537FB49D4353689797792869AFA6854B4DFAC68BFA1E63E1AEB1AA1FDE3D0C5821A9DDCA6B9850347EC0BD84D8F09CE41EE19E51C96352298E72B9AF85C892308F9DAD9861D758ADFE34EF22EDAB9ABBA8BC7A63BF9BCA2BAD62E9F4FF13A1EFB70D86FC33A1F63DFB94FC11EE3C3E4649E1B7EF9E409656E6EB27C8EEB3BBA7A583EF787CF31CFB893CFDDC19DCDFB39FD4FD3D97C0498DB8CFC89B968CD127E1F4835FA952D409F10573E5772333A73706EFE18A5A69B28216988E36578BB5FCF808D8A9B46CED9444ED9DECDF9B091E8EE5FE1EF5DBDCB3C17F4F4AF72BC39C4E4708D39B7E4652FC5E1DB2B64DA9575675BF163F655476E676FBE6D6AF139EA00B20D728B17954C525EA14D8C8D55F61776F53FCFD9D9611F72F643476CEE911196D715BFF1ACED6DCAD9DDF53AD7E33C00FBAC676BE531875F3BAEC5FA1CFFC35711EB39F8ABDDBC7397D7F258E7A765986860789DDBA8A6DE426D9D8B54553B4B27AFB5B5760E166AFBE27576F731385F2DEC88445B23978E3B9B087FF4ED032633CDCCAF51538B95FB9C418CB7F4CC115E53EF1DBE89E8BB619C1E8ABE0DDB65D899071A7FE232B46524E4F35D31D7AD8975D26E734B40FBAA0A66E6CEE66FC8E7E06BF42FC0934C80FD57CC43F083C477CCE7FB472FC5BC3DED3357D3DADA01B5DAF74643E1E304605E87FE41894582BE1DC9B9E8B2F9ABB9D3B7BF7CF3575E6BCDCCEFF9F4FDB67474B1AF41B8DE0FB16A606B138A7D15ADE8DBB107A5D32FB2BFB0C2E7D8F346BC2FE8D8B17F05B90B9C8B38AD38A6F88D63EDEB2B3FB6722FEC8F632F4BC9BF025D3BEC60F01D3954B19FAEF0795C7C22950B192BE57135A5DFAFA4ABBFCBA4943BE5D459D9796EBD2CE573FF6032AD505DB69EDACB3A582F83DC36F86DE93FF3E9C73E11E20F20E6BAC2E7685FEC9F431F73113ED712C03D2742CE9CEBECBE50EC092DB565A49FE97C5FC434986E6A716BDF5772378BC63A063CCAB6C8D782FEA5EC9F63BD88BEA5E8F93CC902981B203F401E807CDED9D327E49072BE9FEB339C6DDC608768E930A8DEF72E431B87EA79AE7CAEC414B9A87D7BB8712CD686CE36B3C1402D3E875FB23B5D58654DDDB9FCE7BF78FC9839F65B9D8E75AED8C382FE15B670B04B45EE72B663F1A16F77066473C4A981BD9DB23E80EE1DDFA1DF85CC0E7DFB87BFFB88EA757A6A2869A7D93E134D1806DDCE1192CF7D43193FD8B3000675BD5493D9CC317FA10357F8BCA65EC7F6C78AFFF9C7E9E9F4C7BCBC80B85CCB7CBE2EDECDDA6BE4185387FB87617D5E34F1F99ADDE6C81792BF2FA2D54DEF3107147D27E4355FBEE69EFCCF11D76061D97D9C4EB5755C97B58D3DC1620E4EDFEE2EBF1A741B88E3823832C853AB769D860A6AF139F618AE7DDF419FFCBE91FEF0471D7D76A599F7F9CDE3938E7C2CB03987CD1A74EB583B83C715DB28FC07EE0517436FEE4B3E7706EE85FBE23AEC97C1BE1DFB68D8A77F6A97CFE1FFFCF8D973CE0DD2D462A367CF8DF4EDB576D5DB2BDC08D758F5B7FF20FE40EFC090C3FF1CF69037DADAB8ADD0E6C5761B50B71CBEB2C23A5125DEABDA75194C3D68B92DB5F64C67E43CA9E13D467FCEED8D4F645DAA2DC43E076AD741B4B57138F2B1CC2F1CB0DD24F6DDA22986B76A7C3E60E11CA445F1F594FBB486F5D909F13A4ACBCCB3E74B1D73E8C8B1B785791ADC8D7D54C8E6D0BF43670E9D3B781D7BEC81F0F96F5352F8FED83B57E2C02AF1DEC1E7B905ADEC7FDED2DE49B5456DA29C755495AEA3E2847AD61763DEC87A54C5E597F2B977C00619B14E17874C1CF715B90CF07F416213C57F5F4AD5194DD452D24E86BA6EB6FD843E54F13F87BE1D6B2DB43574A2CA5ADB15883974B5B19175A2E075C5FF3CAFB058DC37723668BE60937C1E56606CEE46D82E426B7570D9DF0F762E90A16017AED35BE9EEFD6EB6B59AB2EC5145D50C59ACDEE75B573E2FB2CB0017B56FBF4C508BCF6746AD9C4FDCD8D04395693A6A12FCF9F86115A5A667B2FF39E2C928FEE7D8E35262C070DC1831AFBBFA890602DC8BE3BA0BF91F7B2BD0E583CFC103E00FC5BE1DFEE779858D149FB421FAD611DB2ECECCEFD3CEFE6B9601B6F65E917531BC3AD348232C7C6EB7D9449CECB18A2ADA595DE7FFA1179D17F5073B4300E318F239F4A116DB3EA5B458594F731114749DF9AB8D88F58396C66AA0BAC3CBF2AC70F69F4000DB167FE5F368AAF7686A6385CF2137433687DFD7D0C8060D8F6E8A75FE082D2C1F79BDDE95CF955C1FCEF239EC07E1CB58DB304745A5B0C71EBFF4B9CF01B5F8DC34B649D76E7472FB1414BDB30D82AED5D5FF1CED01FBF3AF0497838701C8EBF01DC9B0C763845F2050628F05E48BCF953872D0CDC2070E32E06393E94CA7FBEA15F7A3F8A414B11E1CE1FC5C6AB753A4104E3E870D677F4A9A5FCF80CE0371AFDB6EDDA68EFB0F83CA2DAA36C7382392B9ADD5C8A3AD765D437F867577ACB4B11A50BB8D7DC11F7DFBFAF629EFA19BC7B7C838B44EDD7D2BAA973B1450D3FFBC34A981BAABBBA8B3A2D3610F57505C2A7834995EB48C38E2BD42CF8E7830E074D8B1C1460A319BE0370E9D39E231421F0B39DB9F7D74D8C3FDFAF973F64987FF1B6C57F11CC48D83FF39EE119F5449B7EFDEA7C6E601AAAE8B1E7DBA2F8465AC2226757925EDACACB34FC6CBD3C8EA43B530FF6CEDBE2283983F1A9BAD74FC2AFC7E45C8470C1DA571783DA6EA1A7EE76ADA374D5976B9DE97D74F54AD87686E635FF8A272CA9107CD19A1F217D432D4E273E853615FD82BEA58A7B73AFE9F5B385B5B435FEA1C3B27D280CE07B1EA86CDE3AAB75124113E7B38F5749036F394EAF5BA21E401C49B815ECA355E54388067018827B5BA11396E517BAE6FAE34F2DCA2D6F3CD135BD4DC6A8B481BAB05B5DBD81B4E4E5EB1EF88DAE5500B5AF13F770572E5597BFA55AF9F5843F8F85C3D1D64B4EB3FB5042DCFF512D1DFC6D8979B6E6E55BD1C6A41AB7C0E7FD3D589D0E76796F08E508FD5A3D31F6974629B2AAB67421A5FD55F40CF5D219E0DFFC8D31FFEAA7AFD463BB43CD74BC8368E766895CF25D441A8C72A625062EFA2A1699E667DF8998403783600FBD839DB81EAF51BED90737DF443B6B17621F95CC21972AC4A0403D97FA21FB28DB50BC9E712CE9063552218C8FE13FD906DAC5D483E9770861CAB12C140F69FE8876C63ED42F2B98433E458950806B2FF443F641B6B1792CF259C21C7AA443090FD27FA21DB58BB907C2EE10C3956258281EC3FD10FD9C6DA85E4730967C8B12A110C64FF897EC836D62E249F4B38438E55896020FB4FF443B6B17621F95CC21972AC4A0403D97FA21FB28DB50BC9E712CE9063552218C8FE13FD906DAC5D483E9770861CAB12C140F69FE8876C63EDC21FEE368BDFEDE595DC8E12D10D9B7150F532681513750DAA9741EB1895F344D443CE11DA05B8DA179F4BF95C4242CA25B28E2424B40DA96F8F0C0E4E4E2927BF90BF8F4DCD50DFC0309DBCFE517C9FA58969CBD9F1BC02EAEE1BA0B6CE2EEAEA35528F58071FBFFA81B273F36965639B74FA56BE7ED83C4E1B3BFB9457584C93B3F334BFB842E3D3B3B477F4D2F13C7CEFE93FBB1EE72BCF378F4FD1D6DE010D0C9BC5E7A1EAF572997051AE425B159755F0F7C19151C6593F386B7B1C47DB0F9A46F93CB4BDC5B6480BCB6B649E983AD7E6DEDA70F7F0849A5B3BC47DCC7C2F9CA75C3B2E9E5553DF48F30BCB34313347D316EBB9FEA2761D49040FA59F2963BDB5C3408DCD2DD4D2DE49C3A3E364E8E9E339A1B3BB8F96D7B7C43CD3CD7D06E762CEE9EE3352554D3DCD5A1768696D83CFEFEAEDE7E36393337C1CC72667E7F81EEBDB7BDCCF66E66C7C8ED26FD5AE875886E4F3C8E1A34F3EE5FE7FE7DE03320E8FF0FC7AF5BB6BF4FDCDDB62FC6CD29FFF7285F46D1D945B5044BFFFE39FC578D9E5EBEA1A9BC43CDD4EFFFA6FFF4E8BAB1BF4F0F1537AF9E62D7DF5CD55BA75E72EDF0FE7ED1F9FF238040E4E5ED1B3E7F1645D5AA11BB7EED0CEC1B1E3FC078F9E30CFE37CB5EBE4322118AEFAF57F7CC06D9825D66600E657B4CBB7D7BE675EFDF56F3E10FC3CC26D84F645FB2C8B3E71EFC123B76DEEDC869BBBFB8E79F4C9B3E7B4B6B5CBFFDFBE7B9FDA0DDD545659CDE317FD4AE92FC8051F8EF6977CAE2ED0CF30C77CF8DB8F28353D93DBFCD1D367DC97EE3F7A2CF8BD55F4817B949C9ACEC7CCE3933CEF3C8D7BC17D04FD1072C6EAE60E9F5F5E5543FFD77FFDAFFC1FF8FD371FFE96D782B807FA2EFE477FC23D947EAB761DC432249F47065833635CD5EBF4D4D1D5CB6B668C0F707A9E185790A11E3F8DE3F153555B4FF945252CBB61BC24A765D0B690C3AAEB1A58265F5859E37B3C897BCEF2BC697482D7CF4323EFDA08F375624A2A3F07F21ACEC7FDB126873C0FD9AE57C8FF6AD7CB654230F2F9A327CFB82D203F37B5B4711B378BB55B43939E7A0786B86DB06E8B4F4CA6D28A2A6E6F5C07DD8C739B7B6B43CCA5492969FC1DEBC3A2D272D107D25826AFD735F37D30D7F71A87B8AF38F717B5EB48227828FDACB2BAEEDC5C52505CCA73047EEBF46D545852C6FF0390E1712ECE417F48116B00F42BF43FE5FA3BF71FF05C85BE05791D323EEE61B12D51FFE03075F70FF03D947EAB763DC4322E139FE7158C8BB96C51F449ABEA6591883D48AE92752421A1655C263E370EADD1CCDC9E28CB86EA6591883D48AE92752421A1655C263EDFDC3DA592F229EA31AEAA5E1689D883E42A594712125AC665E2F3F1E91DE673C8E7E076B5CB23115B905C25EB484242CBD02A9F2F4DCFBAF597EFADEB56BDCE24621392AB641D494868195AE5734FCF93F385845A907D4FD691848496A1453E7F2D9E75545E499BF30B8CFDED3DC7B16921B7AB5D6712B109C955B28E2424B40CADF239602A2822637A066D2D2C792CAF8444A420B94AD691848496E189BB119B02F1AC9CFF8B5499143E3F3E39A5E1BC029AD1B7B19CEEAEBC12129182E42A594740FFD01A25A50C5372EA3075F62CAB5E1E57E8F4564A4D3751668E9946C6B7542F8F44E4A0F023E2F72286993377236EA4724E4479D4B648CBE595CCE73B2BEBB43A3943A7DB7BF41A797DEA1A54AF336067798D964C66DA5DDFA24D51DEDDF54DDA5DDBA0A3C3133AD8D9E7B26F2DAE082CD3D1C1B1EAE595081EB1C0555AA8A3976FFE4A33F3FB645D3AA4B1C96DD5DFC915EBDBA75C36F8D92CAE1CA95E1E57AC6DBDE4381DF0EBDD3B7AA37A792422077FB85B0BF6702CB30B2E7F5350440399592CB7F727A7D24C4B1B59FB06A8E7793C6DCCD92256BEB69BB7C898964143D9B99C23D25C5A4E1DF71F50CF8B049A3374D36C6B078D555693313D938CA9E9AAB7B344F0907C1E993A9A165CF4226190BEBEDA469F5D6956FD9DDC015C09DF592DFACD1E9CFC40D575B30CB5CB221159A8B57F3E3ABC408FBE2AA4DCA735F4E27A09653CA8A4EA8C262A8AAFE33961DCFE4CC022F04670260019DD54582C64E3513EEF70FF8875F17B9BDB741C867C519E70AF7E96D2C6360246B78C6D776921F93C7275044E6A332CF2A7DAEFE48AA5B56396CDC1E78889A176795C61B1ED3BE274A0AC6A97C717200F0D0AB90832DA8490D9BAE35ED08A3D37A016A0FBF22B9A696D67F9AC2F39857A1392552F9327A8C5E75883F70DACD2EAE609ED1CBC16DFD7686BF715CDCEEFBBBF666D83B97C4BDF4AF33D7DACEB0E77DD4067AEF8BDDB9CD617C053C1CD57CACBE95E5F1FDDEAEAA2F8D959AAF8DBDFCE01FF7D595D4D373B3AE891C9C4FFE5D70D3AEE31EDE457BF29F30C6A1E92CF2353478A7C999639C29F5AE47460DCACDD31ABE5B2B9627B7185E774B5CBE1090B0343B4B37A39E4302DDAB70752DE7002F24142F2105DBFD1C9EB5DCC2BC8478463E07370F997555574AFBF9F1E0C0E52CAE2A283CBF30E0E28717E9E3E2B2EA6AF6A6AE896C140A53FFC401D62CD3C63B7EDC33DE31307E9FB9B9D9AD4DB499C87E4F3C8D691AF3C0DF07F19ABAAE13D37ECBD8D9494D1506E3E7FB6DFBE4BFA6BD7E96518F37706FAAE28CB406636CB7B653FFF05B55CFF9ECBDA7CF55B323C7E4A351F7F4A1DF71E50C7FD87D426CA3F59DF48C3F9856CA3A3663B841BAB135334A5D3E6BE0A80B5C674738BEAE5F00792CF3DC366DBA1DAAC669AE91DA639A3899FDD28DAF54C3E5F65B9FBFBD656FA3F77EF8ADF630C85CFF1FD7A4B0B7D9090407F2A28607ECFD9DD65F91C7933718F76FD20D5E5E8C93A6896F2F925C0659A23A3A18E2C66EFFBBFF5C6D580F7BB42A91FBFC8BB06BA4F57D075B17941EDBEBA30BF4EDD355DD45CD8468D792DD452D24EC6C61E873E72B8AEC1C12BE376DBA8D7FA563A34749FD383422F0A1DBC6B9CD0FEFA1EBE6F5B5907B59777F07F07BB1E74BB6E303668A1CE8A4E06E678947358DFE71487F45DF960838DBDDE57E2FECB4EFF9BEDE7BA2B1FEE5B99A6A3B6D20E8E691AA9F6D0329FA37D6CB069378F9DABE7483DDF6C5EA5A49B65D455DD45BA8256AE03E42B77D6B73F9B9860BDBA377D7BDACACA397D3B720AE31E15E29E69F72AB8BD259F6B1F6ACF919701A1AC23D7B1EF6A5793D53246CFA7A6E84A59198FC5C72323EF8F418B85F7C3A047C3EF92F233BE68338C914E1F9C4E6C46F08FBB98D4CE70B74F87B2A0BC28B76B79816B7A3DBF4BF2C202A5744DBDC71F4ADC6BD76739CF21782E647DC8F76DB76E7359A1375E1E1DA7D31FFE1AF67EB0B173CAC0FAA9B56391EA757334B77070AE7C8EF34F4E792FF587FB0FE8B5E1FD78DE36377D4AB96F45F50C59ACFEF3B802D815C0F61F3A20DCA3BB6F85ED0EDC3D1365C35A8321BEFB533EDCB7B06482064DA15D43FA8296F95CE9A7AEFF793A1F7E618825172A1D1BDAA4B9D54605C5138E9C6E13D316FEC4B88C9B9C643E2F3E3D65EEC6A7F3B8843C0E1E87DE1DE7E13FE8DBD7B776E9E8F40DF747E8DC91D33DD2752B71B1FEA8E6F373F2C6C2EE570CDFEAB817467E06BE6BA98E367761572E643BF338FFAE1BDDA0F435515E31B6EE0F0C5092CDF61E37A62E2FD393D151E646FCC698EE117372BD6E5ACCB3916937C50F18DF316F602E782CE605ECD3B9E3739417EB14CC2745A3677B0EA6D189776D34B8C6FB7385625E9A105C01DE58D93879F74CF1BC19214F1EB477B2FF2CFC68D7A667E944CC39DB4BAB61DD83F017EEFC9758067613FF530DEE39F74C2157B22D36FE5B7B7F0F482BBA6B7765D1129F4FDB6DC69CFFF3365F58FB8CBC0E9DEFEA0DCDF3C5DCD1532BD6F34D7D0E7D7B6171A9639D8D7DF14FB2B2E8BFFDDBBFD18B9919D6BD2B6312C7B00EFFD9175FF0398FCD66877C9E999327B8BC8B0CFA3EBEFF78C700CB226AF70509EF509BCF6DCB472C4BE8F4D6B0F915C3B71A6B05D8A2E1BB96EA087C7EE7FE206589F1A3C8E72FA6A7E993CC4CFAAEB9D92D37E2F86F5352CEC9E7B90545628DDE24BE07279FC32FD51FF9DCD0D3478DCDAD8E79E39A28EBFFFAFC739E1B5CCB9BBEBA4ABF7AFA947EF9E40925CCCDB17C3E306C16F7E877C8E7FD0D3D343F30420DB97AD6EF15BEA8A331318738E473C1E787902935C433AED8B27337D61988D381FF2C1ECABB65E752E773C30A3CC71EFF047BE7A76FDE7A2C1B9F2BFAC189F854CE55B35EB5CCE7EE9EEB4E0767117589F30EB10783755E6616EBE5CC6EC657207A6DDE9371B1AD1DB7AF1FBFA89CE2B11928F442CE374F4C89F9F8E57BCF52B31F48F8D71FD47C3EEC33730BC618E1B29F841E5279C645F484E1E6F3F8A456C1C3950E3ECFDCDC643917F6A6EEF83CC96A65D91DDCA8F039AE7F915020EA33703DADA777C5BCE28ECF9127D2383C42F5BA66079FA34CD0A77F535FCF6577D5EB4136B8DBDB4BA56FDE309F0F8E8C8A355C2BDBFA2FADBDAF2B86BC6E5B3E3C5736B3BD6C88C5B531BFA07ADF7585120314E54219F19F278E71776E24CA063E9FA8A9F759367C9E085E52CE551317E573F06A5F52324D36E86871D0C4BE839BB6A590DAF5B38E4370F4C69C951687466869F8BC8F1AEADB5C52468359391C470E71E5B82D44DFC771707151C924D536CCF15C0804320FA2FFE8F456B7C7D076B6FED0C9D490FF2F83AF682C430B73A22F9B6FB59FE3A98E10470D7B5745A593AC1FBEC8BDC16518C34D2D6771A8A16FC79ED69D9E1EBA6F34BAE7739B8DF91C3A6C45DF8EB96C6206F1DDDEDD7B74629B72F2C7B87C03C3EB01BF2BF6E32A6B66A8DDB044DBFBAFCF9D87BDB5397B0E0AE6735126E80DBE6B6A624ECFDBDF3F5766EC0D7CDFD6C6FF43DFBE7B70CC7284C576560781940DB6F1EB3373AC7357BBEF3A43E14CF0C7EAC434EF95FAE2739CBB36351B764E77E673F8182C9BC769C834EAF15C7C82CF71EE74935ED578A017E5F3417D1F257D1347792F4AA928A38EB29F1490C5B211523E57EA157A165BFF00AD8C9D9F0750DFF0739811E31BFBE6D0B7A33E178C437C1C7CDED462A591B12D96359CED1DFC81373E9F33F4D086C5FDB18B00B6959E9E25A10DF8E2735FBAD750A0B7BCE9BDFFFCD1FB0281CCE9E60BFA2F7BAA23458F0FBE846DD445EEADE8DBF30B4B1CF279DAEA2AF3B9B23FEE0A1C07D783F715F9BC5AC808A5156DE7F4ED888761E859A6BC8271E6F640DF15EB04D8C3E8DB6CA29CAFCE9D77F2FA475ADD38BB678A988FC0D1FEA256AC13B01E50AE0F555F551B8ABEDDDA6B64CED8DDD8629DAAA773C1033877776D93E36987B57C4EFAF60521AB227699A9DBC31EAE93BE1DE7DAFA06C475AFC25B3E2FB8289FC3AEAB75709074B3B38EF5654788658737CFE2E84D5232F5A7A6F3BEB8AFF38FC6A7D8DFE1B8BD3324CFC798C03E6224DA01F6AA917A96C4C5FB4330C7C355067F9F1B48F92EBABFE6ED199061A1C70F745DAD00F229505C56C1BF219F676E6CB02CEB6CBBE28C8CF5758E01A1F8928277A1BBAEA81A39670FA7C4B051E24C84BA3E01F083E1D11396F7D4E8275A82BBFEE5A9CCAADBC3F9A8CF68B08753F8BCB7B2D26157EA2EF659436E8BC3076F6737303D04D66BE3F63D937D7B7CF973B626C6418EA13E25D64F78E6917D1D877500EC178C46133515B6B26F21FCCD80A569ABDFCFC733B03F15897618D6F747EC59121743B4F239E423D83D2B630CFB55C7DF5CE5BDAE50D51138125C0ACEBCA82E1FF27949F90695555439E473C470FA7351117D21E621777C0ED91CF6677F292939279F37360F9CF3575362B8A27CFEAE37E0CFAA769FBC8C65037A0D537EEB8F86547897F6BABEF7B8C6D3B96A94CF73592ECEE755A7A754B5BA4AA5C7C71EE5F3DCFC31F6C1BBC83856F8DCF93FE7F902EB5DEC9D63FFDEDDF598434ACAA6580F866743E78EFD377F9F0F1B97CFBF8C4C5CA0FEA681883D4BE262F0C59B4B6E7C6D22510677FEAF81947F6B6199B1366DA1BDC5157AFB939FD05FFFD37FA21F04A7C3563A94751408CF20FE84EB9C8FF920333BF73D7DBB12DFC193BEFDD9F8F8397BB884A4223127BDCFDBFE960FFCAFE57C273ABDF5C27A907043D185F863CBA49C1B49DBA240DA5639572B318983E173E8DA1BC7C6A8CC6E9F196A7D7BA0FEE71212E184AFBED75250C4B13AFB925238C704D6F4B0995C9F7DB75F0CDFDFD1B20A6AF8EC0ADB7B205720F6BFFDB53B7157063CB7372189468A4AA8FB599CDD07649C6387389FD77CE3169F87F822B80F6C3A9107617F7BF7BD7B8643DFEECF71674CCCEC5279D534C767E835BEE3D9257B5D41DF9E7F7848CFA7A7DDC673629DA138FE707898F5EECEFEE76999AD6EFDCFFD29DFCAFA090D8F6E524FFF2AE74D55BB5FBA02FBFF28DFA4A8BFFD63EDE54BE5F29937B98CBECE3D7EF5967DEC2355CF47A73F06D4B6E0732DD573B0FAF6CED656C7DE952F7D7B20F1F800F7F1E1DE8F1F2421E10CF8EE602C421F835CDAAEC7310667ADFB01C7C9F23AD78BBEBA25FAEAFE90897D50D9D751FCB7B7B12D3E0FCE9DFBBC728452EA0628B7CF4AA9F58394D335CB9FDE6CA23C96C1FEDC23CB3CE71784ED28F496C83BE8ACBFC43ED4745E011D6D6E73B9701EEC8A76D737C5B9EFCF5B660DF0B9656A95321F565149623DD5E7E81DF279566EFE39FF73F86BFFD377DFB9E5F31BEDEDF4416222FD2E35F59CFF79664E8D5BFF737FCAB777F8867348D9441FDBDE57CFF6C91350366075F325ED1EBC56BD3CEECA87B2F92B7347B29E4F5EBF0DA86DE137A8A57ABE289F23EF67B6988772A1F3F2920BD459DF1E8AF2C25E45FA75497803FC8E9E270CB03D82BB7C7DB0CBCACC36D394652FA0FB7A9CEB11AFB2AE818E84ACED2E5EA52BE0B3F45EDC939919E61EF8237FDBD8C8BE4CF0B3CADDDB3B17F3B31D76C14EF7C25E373F17F6A25E74E3E073C418F14B7F2ED60113178CABEC8B0F8745F9A1BB401C52F8B8E27CF8ADB88B0B313FBB46394FAA29E54E39F5D6763BF85C8997ACF89F43D7FEC41EAFC915388E63CEF6EDD0B75FBFF19CDA0C17E3730909ADE2A27CBE695D244B47D799DF7784CA0A5F92C6E679DE03D762DEE1CB8E8EAE259A0E90E3B40A70B6B7759FAFE3EEE06BAEC718C178804C0EFF494FE7B9E373C4F8870DF6ADCE4EBADDD5C5F15110771C7C0E191D3143C73DECCF2B637379748263747B7AAED96E5BBA3231C5F2BBA7F3C0FDF0A73DBBDF30CD75FAAF13F35A4782B347C5DA635DAC3DF6367758F7061EC75CB2E7C61F0B3212E26A77F7AF9CB37BD9DA3BD32728FEE78F868739FE8A3B3EC7711C436C66E8DEA16FB72EAE506D7D2FDBCA07DAC612125AC685F95C8CC3D5C969D6F145AAACC6A1355ADB7AC96352E6170D3D4CA39B7EFBDE6A19E0EAF8A441D6E5B8EB27BE8E7B82AFB91E3E15180FD82FF71697D21D9F7B83C2E79B1EF6AB945894881BE22D2602DB10AF6FD1CAF8A4D7710B3E3FB5FBDDCEB677B2DF6F48EA48AC473CC5C076FB5E53AB9470A394AAD29BA824A9C1219F2BB1D69CF5ED7FFFE9A71EEBEFEBDA5ABA6EDF13847C5E5A51451959395C6FAEF676FEC48F842FFDCCFC3EEFE9204E8EDAFDDD1528D38200F44FE18A0B2CA14D6839DEAB4464813D112DD96A06035FBE1417F1990AD5DEB0373E478C4FE8DE61DF953837C7B14053BAC668C90B0786DAFF9C75F3866EEA8D4F7CCFA62ED8670C39AD3D9067C15B2C2DE4CD42FC99ACDC518E69AAFCDFDD37C09F90CFE1AF86D8A9A82FC480432C55D77C2C00EA147132D0EE3373B6A0E633E4A949CF1CA127CFFAA9B36739A2FDDA1FC07E3025DDC46BD670E5ED91D026249F870758BB4FCDC2EE31706E9C5F38603D4424CB7B11FFDB482390386AEDE5355EEF35E423B7B6A7E707735C81373E472E3EF8527F9C91C1365CE0A094AE11F699060C6EF6B5431E4F46C8A8C8CF059D78A0FA375FCF507CEBA0C79FACD7716C714FE70EF4CE91BEA8CD610BA7C8E7D5F61CD490CF112BE65F6FDFA67FB97993FEFB6F7E43FFFEE0C17BFEE7373B3AE8C1C000AF8D209F239E0CA0C8E765C98D9C9FBBA7B68B7D60FD794FE8757A8CDAF13B76C545E2614A5C7E483E0F0FC0E79DDD4BB4BC1EB8ED1EF4C0336EECB82281F10BC6F97406F668315F5B7BFA6969644CCCD936F66F5E1C32719C3FEC9BC2AE1A325A20F7F59B8F76F769CE43EE45BF8E5FF0F913FA0EB76B0BE71CD8B0AD567272FC3E2787F9DB997F0A8E8E78EF1CFA61D8C781835EB47453736B07037CEE7AFF0937FFB983258035CC45D63BFED45120FBD388A30EBDB14E6F75EA9F63CCC50A9F278A7AFCBCA2E2BD9C260AE0778EDC6AD75B5A1CFAF6BAC666864DB43FCA539ED2C87E38C8A1E08F0F0ED6BE18A388E7A8454E0797A36C88C577196C87B1C781D80700F6AAE06BA9C436D20216874778FEC27C85F92C12F1FD2E8ACBCAE7F0B7E97991401DF71FD07C771FEB05A71A9B0487F4D174732BFBF5C28EB6E9EBABD497984C272F23EB4F80B5F145725441D78DEB747AABDBE3F09D7D1AF782CA2B6BC83436C1FCB012606C676F08853D10FCAF615B61EDED670E077F43B73ADBD621DAA6856391C1066AC9438E838B960D7E611873F0A77EFBD39FD28F1F7CC8B9F6DE3B57C8606FFFEEEFE8874F7FCFC79117DA5458CCD71E1F7B96477DEB92BDEBF04727A6791F1C7C9E60B1B05D36F4C5E7ECB13736D82E0E76EEB7BBBB593ECF1EB0720CEF192FB2AC3F08648F21D4F95842D5BF78FD22E67D7C87BE3D7569896E08F9BBFCED5BB77CAED8182A312CF15EB81E6DA1DC13BAE9D28A29EAEA0B2C1767A472E384BBADD506E607ACF3118F01B95966F46DB4B31A393B6B9F759993C73E18E87BF35D3D64E930A85E26CFED7E717B38C4C180FDCD9E584B212EC5E1DE61F863E5DB7164D703A28E5F8AB90EFB702727AFF8133A33E80AC1F9E00E75EAF55D4CBC40F6A3B10ED0E9AD7C9DBBB5B5CE304509ED93F4B8618832FAAC94D8314579C32B5E733A0C07B0A6C01A2810BDB67B39F0ACBF1C9AEDB9EE90F74EF415F6E5425E49E3599C8240654C5F3E5488D5827C0D47DDBDB423B8FC871B375916773D0FFBC3ABCAF1B50DF6173F107D177DC6DB7EAE372E5A5C3DE23C23DEDA7AC77EEF8A8A7E6A32CC720C077F30CC7EF46FDFCBB1EB2FB6765F71AE91C6662BC7E7F0E7DCEADA599FE7065A474020FA1F9CEBDA07CCA2EF1416973AE473EC9B5F292BF3988F05BE0288F70A9DBB73BCD73AB1F657F4ED038DBD34A0EB25EBA099E70CBFC76A803A0CF44FF80C40DEC37399BF2667F83FAC6D97464679FDCBB957C57F905521B35E249F58A0655313D0E5F525A77AF5095113C8EB369099AD7A39FCC145F9DCACEFA68C4F6F52E1B544AA785644B95F3DA3B9B139DA5EF68F3F11EB2218CEF0472F065E0F969B82417BB97BFD6BA0D78D9BDFE96B11B3277D6D8D6D7621973C9F9AF2691F1D48DCBE50C8E70ED8DBE8003E499827B137E9A1DDFC89591A48D97CC543B948BC14EF7C7ECC71AC56374E7CF6C9919232BFC74928B0B17D4A730B07641ADB7C2F4F7630E7065A478A9EDA974F8112EB1DE7BA5B0F2B7E7BF5C65547EC0B7F017DD9DCC2320D7AD00DD9CC532179574FA84BAFA3BCAFE328F1E79F53E9FD6C6ACCD3F3EF8A270594FEC94D2A7B944779DF3CA7A29BA9A42FEB2243590BE7ED0A653B4402EE62F5BA5BF3333ABA68B3BA964E059F63AE18723A660B312728F094AFDEDD9C3B5E5347FB6D1D677DD8E97F7380F37A24EA3D98F8700D8B8B8C8BF006F69DD2324C645D3C3F67F8FBDEDC276C47626E78EDF874FEBEB4F692260C9E7D712351BFBE9EE1E9B8BBFF15FD20EA187C0E9FDBAB8D8DDAE673A77B4EE9F4E7E290228FF16845952336AA3FFB39B80FF8707B798DF7D79431BCB7B5E3D0D778EAD7BEFABD5A75136DF0C5E7888DB9BEED5BCF00DEF5B55FB5323EE5C88D1C2A04A2A7BE487FB888AFE245DBC1759C1C1D9EBC374EC28599B93D06F630606F5F553BCBEB5D4F75079D19F465AFDDD4A9BB7A56EEEB1A0BD85FC05F02EBCAC2E2092ED7A3A77DE7D68DCECFE4BCDD750DF45ACC5FFE960FF745D98ACB2623BAF7116CBCD7AE86067A6C8FCD945FF7FFB777654D6D1C41787E641EF292CA4B9EF29254AA9254F921711E92729CCA81712AC1F151960D0687C336183038800081B904E21097006181852C90C14676A0EC4AE66B76E465D953EC4ABB681EBA38B4DAEDEDDD996FBAA7FBEB91137CAFE8EB3DDD3756988BC5F731B681E5DAB5F7A2721DC43FC1CD81783EF6BE110715EF22F61247F99AAEAB257CC4CD05DE2BD48D729FFF40E1C08A0F0EB1869BAD86F78DEB20BEBAB5BC4A712DACD7F0EE8347DB492EC6EB83B7142F82BF85EF3E5B58A2BD07EC07897BD9DF7F43F914386F662549F7B43E31C9E2063D7BF4DE0F11AB85DD9DCC074EF13CC17D9FCCCA1ADD0730177302384AF4F83E9C0AE694EC7A8A25C283FCD9A6E99C887527389E2FA3DFB0C5FA7A51798722972E1307FAE8D56B6CAAFE2EFD8E3C15B58E598C3F93F9D6EA73BBCF458A7D1B096E4C2B1E4D70F4221F747A2ECB66E78DDF3B8C5937F9ACC0DBDDDB6F3F4741CB45AD27F02F91F3D2C7E723CC8BC0F38F2F5E641F9E3FCF3E38774E77BC7E52554579FBA8B113DC806393318A4BE09CB3FDE36CB82DC21686A26CAA6794FA4622974FBD5700FF573B4E30461203118AFB97EA7D000F6A5AE1765573A22EAADF133EA60FF9F8476FEC430DFFE189632DCEEB54B6770F28E7525B0BA0BE2630E590DB8F305D87FF514F3F9C17FAE1BCA5ACFF3D0D9EB76732AC239160CD070786B8F1D7B549AAD36C7F64239719311AECB7F2F732FEB083F64B2355D56C75E809E52B897731CF31749E63307C71CA51060E28784EBF2BEFF5FD36833EE81817FC3A99E81471DC618C207F0E38BCDCDB4FF9D876ED070E70706E649329F23D3767E7690F0C3EE79882D7C079FC8DF3C2A7986F7F447FB7F1F757EF9C46B11FCC0B88B783F30AF952C8A5829F8E3D44E451A9E70451977BB4CE7ACFAB2F727AB5EB2B7A6FB94DA6B84E587360EC63AE04FFC8B609378A53C11E19F60671DEC2D88CCDB02C1F27AFCC78469477636F649C701B6B0EB3EB00AB97AB2F530CC0E8F354ED1D3676ED065BEAE9B3A5BBC4F3D2D8081CBDC83D0167EF153E7F944A777023C2A7B29B376015B355E379A31283029E8BF10BD16239F21FABE3719250365BC0F3DA3B0D85F86EA47590CD47A2ECF7EF1AA9CEEEC7AFEAE8FF052E1CEC33F2B1E274BD5A4A8903B735EB77237D296FC661EF8F5309BF565CCBAB6C644BF88E3A6B9072C969F1BC6D658535EDED39F6038DEC28F01C73BED5DC40782E3000CF5B3C73E57FF4B9DE77153CDF1C1EA19CE61719679C0B881520F70F7E37D617C02891CB41792C8955C22660D4AE26BF86F261A231F245F179CEE69803C765828F57603362ECA8B9459F09D4EA7C1E0A510F68F5BC801A66FC5F3C97317E4DED394FC4BCF8B899FAFE0736CA312EADE4109742F2BBAFACE3DF2A3CDF4E6D5AE65D62FCA51B9B692D68F639B8D2ECEA29F15CDAA8987BDDE773C453A5271CF0FCE78909F6755313E5F169F1BC219F27EEFEF35D5DAC8ECFAB88B7C37FC9F139672F7F743EC48A11C3458F32E4E53FEC5C39BE2F11003CA718F6F4515F71C1516C3407E81D5B0ADDA81FF7AD5A8A219AE9869FE04716C796D3AEA7C1F3F0D010C5DBF17E6AFD40116F578B1DAE0611BB00CE1AF5B78720CF153DE729771A7E307053C9A3C64FC48DEFD577197E1F9F832B0331F7C23340BC5E7996FF9AF03E222F956AB12663947B8AFA059C47E84D71FBF14996E2EBB63DCD79F039D501ACA7D85AFD5DDB789ECEEE14EC5E4CBC7DFBC5C9DCA613F311C74CD81FF7A4CEF386AF8EFD03EC11E0277C63DCBF9BEF61C2465EB15E5CCB48104FDFE0FEB751BEB2F8DCCACF37B597948AB691FA5E8D7CF5A4122BEF090F14FC7370DC7CD3D1413CB55FD4D5914FAE1EAFE8E7FE6543037111C03F9F88CDF0EF0F721F7FF9588F57E422508DFEC6AB13398662ACA006096336F67773D9EDA51631CFC26E228FCD0ACFD5C7964237E095983FECE0B993DA08AFE434788EFEE7D84317B15E3DFFBCAE618EEA3B333BF67897ECCC07A8E1459F29AB7CB889EEB0E3EB889CD97A3E8ED4BDE3AEF4AC1D3F166B0781FD3AE7113D338DAE8F383DEA539C3E2F81E7E8E75CA3E1B614825A5BACEDCD9E8B910D8CFE37DDD442EB63EC4B2017C0AC761C7308724247AF5EA7FAFFF45282D6AEABC3232C7CF12736F86B157182CF3E682BEC79DB79EE7AC72C2477593BBFBF094DDE94CC872B8F54928DD4F78A7E31A1DB33ECB7EAD113FBA5C8F7C1FE207E079E837F16F575BF44A3058E01F5F8BDB5B3433DDBF17FF8E7DB4AFCEA79EE3F1227BA615D4E75982FCDEB2E4A2D62EE9C6A68644B8F7B699FD20ACF71EC514F3E6FF95C8EF9E7A1DB34E7D9F2CFF9B133658EBD178BE74B0B9BEC21F7C7D575B2EB3AF5D2E03CC57E98764F2AB1F88C0D3F1C52F876DE0BB0C06A4F6A85DB2EC5D742D3CDF74CE78FADCD2DE37D2D552E0B7C433587A41857D84F685730F18F89A33A8A7FFAFAE9E724F7AD2153D59775FB3AD03E574BAFF9DE9A8D7C1AAD7E888100CB114FFFB4A6469717EBB350887D74E102FBB6B3B390A728F456EBAA576B9E54D69938565C137D360F94F89DA823A7FD672EFD916136323E49FE00F6B920F00706B96CF0E3DECC2DB03CF72DF63976E738C6E7FA2354971EE5CF7D7E78D4912DB4C7C426A759A865885DE2EFDE9F2D236C221A2B7CD6C36D6FFEDE3BCF89AD24AC2A562AC946EA7B45DE5392FBC97AF9F888970BEE8007AD51D6155E70C43D80EF614D70969E03F133A63394A3835E7FD8AF4C18E84CC72AB98FC88DF6BC0718D70BD7049E432FF81C46BAD1B17CCECBF39F38B654FC2B46522C9EE37D394D7C41F4A0469E5CB1BDD2107FB1CBB76C25A2A615FE9E7A3C8D0F2EB081FA5E36CC05EF146A57C5B51173CE1BC4E5B146474E8F5B7DE0847EE831EFB4E616DF117A6B9FA12D9BDC6F3DD92F4CB13B7C87CCCE8BC2F9F462F87BFC5DA7FD78517FEED23333132B1E7A7CEE76BF542995652327B5EA10CC555843831BD16FBA955A9E0C8EE8AED9F58E8D96E15EC2EDDDC7F432E3B22A877EC6BA1487E7675DB0CE4A8E8E1BD669510CBAD1784F0A358DDD3D6B6C7ED95D1EE299F8020BD5DE71E55C76E75EEC31ABF3D1CDCE6714AF872DBD784EC82FD4E6EE211604FB83435FEF3B888DD65C8DD29AD2492D49256155D1CFA3826CE4674E553FEBE654BF72DC8BDFF533D645E2B99E800BDCAC97B495A026125C61CF73E6B5B64E057D33E75CCABB707BEE355B637B2588C1E971B42639961BD539C36FD7E33E28B5BDCEA254828D505B3C13DF661D5DAB45F54FF45AC0D90BDD664C6AF7CB291BE97D76AF7589EABEAD8ECDBD3C648F7B936C79AD443CE26FDE3A7AB6E052ECEC5EF54D8F6989E7952B6701CF836CAFB328956023F432C63E39E6F152E18C13816E90682C63C93F5C2EFDA09B9DDEF1C81BEE8FA44A66E7FCC13B47CF1639137EB2B3C4F3CA95B48A5BC62D712B9FC18F520958256D24454A7045E2B91429F6446295B49114297E16BB782EF80AA548A95409CB31206D24458ACFC50ACFFD2841D051EA79B674B4BB97506E3DEDEAE8859E6EEFB704C19652CFCAD331287A4A3C977AFA5582A06350F494E35CEAE95709828E41D1D38B713E6CD017D46FB68C7BD083C46D3DD5DC917ED6736068C4F73A4252663DDD7CA4E7D44CDC751DDDD6732B9B73CC63560E5B76A1E793CF9FF9D3CD2D169BB5DF2BA85C7ADEB8798B2DAFDAEF315B0E1D71BEEB3743BEB72570D26D0CF2629C3FF78043DF8B719ED3A963F69B9E6AEE483FEBE9F6BCEED5330F822DBDB0A717E31C6BA3BD00C4DBD35977399EBCD0F3F5E13BB6A5F46CF4B39E5877BC76B9A79817F81384753BF4741B83A0631072DF82A0A3D4B3F2740C8A9ED031287A965B07A9A7D431A87A42C7FF01D1584FCB
MediumImageOriginalSize=177000
MediumImageWidth=250
MediumImageHeight=177
MediumImage=789CEDBD577763499226683FAB1FFAECFC817EEF79E8B3DB627A7666B6CEEE56CF54CB929DA52B2B2B756446468616D42218D45A13044868ADB516D4C1C8ACAEF1CF880B5E8210F7029724C0E4831DC0810B87ABCFDDCCDC84C9EAA06832DD9402E198A2E74C0AEB0305A3094DEB0CC512148E2535AD331C57569FBA3A539AD7194928AF4F719D0ADBA96ACE2371CDE72792D0B69DBE6084A22AC653C9736E5F50F339F70442AAEA7BFBED9F9A527EEF50D1734AEB03950E4F34ADF3E0E41D150F8E35AD335BDC57DC1FA575EE1F9F6A5EA79AF9515A67AE74A0F99CA77245CDE75CE91C29AD13CF69BD36D58C91D26713E99CEA39577AB636DD0B43114DEA919353C579D14E3B031EBFA675B65B5F3BE359EFBF519FD673A4657D52BBAF621D5D759D13D3B3B4B0BC4A1E9B9376E716C8BABE45BAD131D2BF9960324DCF9161729A76C47BC3D8386D0D8D9061628AAC0B4B679F8BDFEFCECCD1EECA1AADBDECA1805F390F508B80E96A9C4BAF9D48856B6A9BD6FF735DEDEEB4FFFE2EB61BF4F917F7E9454F1FADCD2FD2F883873423DEEFEC9A697BDB404F9E3CA3577D03FCD9F48B5734FAD93D1A7AF8989E3D7A4C8FC5EF3637B7A95F607BD76C25C38E896604EEC34DCE5E8BDD453FFFE5AFE9873FFEC9257AEF17BF2487DBCBED6A17E70BCB6B3438F29AD2F922ADEBF454D83FA445B1178D88BD6A5AEC6747A7DF6A3AF727DFFC07ED98ACFC1F738BCB4C269B83E69756482FC6F3F59B4996838C163B7F3623C6DB60B2D086CE20BE37711BD1368C37F65DF0CFF89DD5E16ABAC6F07B8B780EFF31303C4A7B476F355FB32BEB9B6473796869755DB47F55CC938F865FBFE1368F897D1FBA87EBC44BA6B04743E23C9A995FE2F9C4B85A1D6ED1CE2D7AFEAA970EDF7E43CB6B1BF454AC5BB41173313E39A398E7D5B2DD9BDB3BB4A5DFA15D8B4DB47591096DC7B885C4B8CD2E2CD3EAC616CFBD2710E6B64A7D318BF317BFC777E8E3A4385331F69887A9D979F1BA21BE37B09C3B38FC9ABFABD506D4893592166BB054964F802BAC35FC3E243E3F1663263D8FEFCCE23746AB9D6C4E0F1533F90BDFC99FAD4578E62FFFF23FD3F7BFFF7DFADBBFFD5BFAABBFFA2BFAEBBFFE6BFADEF7BE477FFEE77FCEEB5F0B9C5B9D6EC6893F1CA56D8183E2C111393C3E5A137B13C634AF50BE533AF7E97C897524184B8CB5D9EEE472325B601DDC967E97DFA33D3AC32E631CFA147F284A06A345EC9536C63CDA87DF42FE047EEDE57DAFD11A83CE23952BF07F6C88FDE2E4DD1F355FB3E893DDE5E531C4FA03DF85B58876E6F70E54ED9B5AE01CF38731DC14F841BBB00779FC21DA11670EE61DF3E1F205781DE07B8C3BD6733BF3DE6ABB5D0243D8AF315EEB5B7A26CC33CAD16486DB85F1C57989B58EB6A22FC0AED31BA02DB15EF03CF604601D323FE60167A6D447AFD81FF09B7AFA003C8BBA23F164E52C96EBDF22553ADD6ADD9CFC7BB4EBA8891E07CFFDD99FFD19BDF7DE7B343434447FF7777F477FF3377F43FFF00FFF407FF1177FA119CEAF8BEEF8F6EEFAEFEF62BB4138337406A3D89F95EB6EEB11F07874F2AEE9337FF75FFE9EFE8FFFF49F6AD2DAA6AEF2DC6DC4F9862E2EF80BE53C6EABFF73DDF575CB7F7F17DB0D8AA7B29AEBF9DA21A7C7CFEDBA699C17F6DF0919507B39D762CF0ABE2773E36BEC0EE7DF9D767722C9B1DD0ECE4B87DF90C99611F298F2FB6039D95C399A5F0A5FC9DC4793CAEE69DBFD9FEBACAF5BFEFBBBD8EE4E24AD707E70F22DE3B4559C87E307CC636B3EF7D0692C2EAB6E4F27E27C6E31444E6F81DF635F5D5A8B903750AA59BECABE5C17756BBB3B91B4C039EE0032D124E9D75C140FC4797EF271F532713ED99CBF563DF7A21DF1E5552A650BAA7ED78938078EA3C9C30BE578EA88DF1FBFFB0F5A5C09532A77F91EAB5BF1D2ADEDEE44D202E7988F6ABDBF3447CDEE03E49450F0BFADF1EDEA7F739338CF099E289AB86CBB9A485E3CAB9355F24875F9AAFA725D749DEDD6EFA668722670E37DBE2AD202E7C968827C2B6B940DC72A9FA5441DD9488C3C0B4B8AEA38DD35D1B102DB64D5732F788DC48E49F5B85C17CEC167E413291EABC8EE593BFDE13D9A153C7AF5B3A9AA3A9A95AFAA2FD745D7D9EE8018F395F5E88DF7F9AAA86D9C1F9D5041BF43296F800E64FE1305BB8B8A2ECF05EC37A27783C394F687282E7E075B37CDE61EF2F9E4B4C0927A1EA5DE770707C7AAF89446F559FD597A69F4D1E34D2F452367BE08E0C56BE92A0E7C414AEAF48ACB2D8F5987D075B63BC4BE8DCA7C41B4A085E53039DCE7366FD0BD342BB7A29B91482BBE9DC76A638B3C13537474724A8554565DDF451D390532BD92B9070653E124EB0C0AA10805C43989DF1D28F4E36AF63F467B98FA574D64F525F939D0E15163FB4E797DBB9B6E9A79B548118B8DC6F54E7A9E2BD2979E24ADAC9929263E03D56AEB91C0715CF04DFBA5FD4A39069BDDB2CD197FBFBA2EDAF256715F3A99AEA3DDA5A36FC89F3C24B3187F833DC2EFD3C5E6F7BBED92CE90641E422A83976854AEA58B9197F17D2DDD8C44ADE2DCEF8A9151ACD7904BD4EFF1535EFCA6B4BE45FBE23CC988F7F82C118C93D5E02387D1AFC83634A7917C8EFEDB5C79BEAB036F902EFF46CDBA6968DF2ED6C28B7C89369D31FAF4F773B4B168E7335E697D5B1B017A7A7F558C4B8056DD097A96CED1670ED8E7FA69AC5F4F0B1366DAAF21C34876CEC54C8E0EF68F64E53CEF0B289F9C7ECBDFC9F98D3B9C9F533677484EB11E6D3B625DBABC34B268A0AFC2611AFCE61B1AF9D39FE8438B8586CC7EB61FB38A67B6579C944ED53F275BA56A5D8A5ADD8B52DD8C7CED48AF6A709EC81C0B5EE780F68E64F6F5388364EB13776DBE6089D2F9FAFB8CC31A23B3CECB739A2BFBCE693AF782AF48E80CB457D8A3AC86387F25CE54E07CF0C5166D2D39549DE759715E4006C7FE1B8CE669C9E4A78D50898A07EF1AFEFFD117F7E9786945C8F1664ABABD7480F2F42C85778C941432D2D1E75FF0F7907D8075356306FD40DCEEA4B061978E9BD858B6B4AEDD3E8A18CDBCFF6B3107AD5271FF1DB97D4572FB0F69625A4F3D93AB743F18648C833EB25A19E77D83336430E6F959F9BC68361E557DD3BA5C4D5ADD9FB74AB0834B66CECEC22BD1B78BE743E3939472BAA9D8DBCF980808BE03B86FF57FCC812C0D584364F288B3F8C12AF3346ACE7339E177B57E9B485E6E5F5660FAAD4CB6C94E4ED35BD9DE585D563366856486B17E55F30C9CEFE5D59D8B5781F348B448E383062123A668634B4F5F0F4ED3A70E4705E7BFDDDAA2E79B16EA1F1CA191DE6D5A9DB5369DDB56E848C893A9B58DF3327CA384DC5BB70CDDCBE6B6E27235DD34CE2B24D6677E7D53C8A6766DE75E9CB3F1F01936B22AF42C8DFE07BA8792C25828ADB41BF76AB8E7695647B372F5E791488156C4BA5D9AB2081ECA43A62D0FEB27BD560725C3317AF7D5D7943518CFD682F80CBF832E6165C64AEB0B76B2EFFA29194A5C92C1508E7A635CF7E2A499B6579DCC17A72349AEC72D08F5BE7BF444FC3EC2FBB954FF86A8777DDE469B8227B28BDF6462E996C64C29854239EABB37C93A90959535FAAA6F827E6F305470FEB3B9397AB26AA4672F5ED1D7BF1BA595E1D50B3EA25A11709C585AADE8B180D384E0C50A651B12A92CADB373DD8C4C17B3BC56D1E3B0AE66E95C57534D6A710E5E137ABDC3B7CDE56D5524FA53126D054FDA68FF543BF7C9EC310523FB2C43EC5AB4E1DB5BA176EA0B78538C1BAFC9C365AF3B4916BD9782B633DFE7902FC53A907A771B0DFF5BAC93B4D5CEF77B45D97305B10E8B81F0259D9EEA7E8B3625C5DE0D7DC385FA05CEB1C734F2C3BA0A9CFBFC39FAECF773342ACEEAF9A56D1A5DDEA17B5EEFF979AED3D1A0D1CBB1053EF9DD2CDDFF7891749B97EF38DBA568D9E6E4F0F044F096A54A19EFE5DF83EF840E265AD6F502F715DDCCE9B754123C52319BBFA0AB29A67397EE83E4D8868F33FC6A9BE11CF6049AE39CDBD09CAF533BF7D023EC1F7FCB384FA48F1ADED95DE51A6BA73EC8F381B23C8F725ABCA29C2DEB85E1FF138AD5B73D68F8DFE2BB3D9797BCE2EC0847E2173E0F0CBF567F6F52A37EF09FE0D3E4EBEA549CA7EED9795EE7D73507BCC66225EA7DB2415F7DB2423DBD2B3430BB451F9ACD159CFF6A6D8DFA77DD343DB742A37D06EA7FB649EBABDADBCF1CBDECA183878F598E4CF9027474FF2B3A78FE922246CBD9F75FDCA77D51CE04C367F7B89F7F41A5371314355B19CB281F403723F824D471F4C9A7743035239E8F504CECA1D27E51E977F22CEEA6371851749E432761B56758978FF2B146716270EEE2AEA1D97377FEE71AFFB73803C2BB268E7B92F49DAFE7A42F447B02E3CDE298349DD7709C7C3A0365208F0AAA7CEEF4B0BCDEE81EE6AAC6EC6CDF3CA4950D278DAD18E97E2854C1F9C7361BEBE15EF6BE16B878CB76C63827A4F5AE15A5043EE5BA9614EC1E64FD4DC15F5CB6C7A6D6B798E795CA99AA72F5F7D5D48A7C8EF12F968E697E749E962656687D799756E7B749B7ED24A718977A14CCB4AFCFB8C3B9B6FF0DBECC6109F333F2BB3C5F481BD90C71161CA6E099FD824C1E737A9AFB1B5CD598E1AC43DD7141333A077D190850CFE121F59D9CD0676E37F3EDC040BE6C1B9188E6F87EDA6CCF92CBA7DEF75149DFB42E57532B387708197AD712E4F1796F6181EF1E7FBEB4C47712BFDBDEA60F7676E8F7823ED8DDA53F188DACE7C09ED9EF49703C9E742C4D4E63804C3A0F150AEAE20ADDE15CDBFFC6D956CB8E0AF2CE853BD31609388FC42FCF31EE649BC95057356652BD882B1D811CEA4F338D0B7AB966229B389310FB4AFE3CCEF5C2DE6945566A793CFC19729903A49B3755CAC041A6CCEB4017E3340528EA0E56CAB877F618CF743321D146CBB6970C2B369E1FAF334E3B1B6EDA5EB436E4395AC1B94DF01CBA1D0F7DE270D03F0F0D55700E9E07387F6F71915F21EB601FF8B928E3BB5E5794C6A7662925700E1969E0F91605FCEAE43FDC1B4B3668574918F74EAE4F0D29B53DEE34BA6A9C43571DB739F9BD149FEDAADB81FD023625FED05EA5EC90F1362863DF85AC20953DFE6225064B3C7D4436678EEDC0F00CBE874FB7549F96384F65F2B421F89D8789049FDB926C037A512AD10FFAFAE803718EFF647A9A7E323545FF343848BF5C59A12F5677E8FED78FC8B763A1D99E45DA1C5FBFD2FBA93BEAEE31BB6A9C5713F8F45C2C49BEE555F629824EAB9BC74F4EADDE9F631F91E3FB5132C97CFA2F5757E947E3E3F4EBF575FAF1E4249FEBFFB3A7877E363B4B4F05EFD1D33F48897082CF73D89265D28DF7A1EB9AFBDB4CDD3A6657D56ED85DD6E27B225617BFC2EFAF64B254E4F3566229741A6985F3FE9313FAC2E7635EFD17828707BF0E8C03F7FF3E3FCFE7F92B6B809EBD18247FF89463CFAC6DC654EB7A6E7ACDF60E0CD1FAD636C7AA478CF527CF5EF06788B3F7F1A79FD3DCE20AC70ADF3B3AE15C3888838CB8D29FDDFB92B6774C6DC5336F956E7ACCE4E413FCA53C5646A7B41B3E5F12EF8BBBBEB4D1DCF65D4327513B38EF3D3EA667F93CCBE7437FFC23BDDCDBA3CF3D1E7A4FE0FA17CBCB2CA7FF54F0EE38DBA19B7B61F10BBEBD57CC75EB7ADC9B5EB388E31D4B6539463CF2EC20A63EE27F23A63AB08E9C6E88235FDC3FA2E3777FE438E78819EEF60739D701F2575C779B6F7ACCE4045B25A3C2B89CD7D96ED8574831CFA01F845D99525B8B6E205F0BF958F46B9BB46570B32C0E1DFB63C1B303E7BFDED8609C7F62B7B3DC0E7D3C6C8DA083FBC2EFA75E4798A6E7962891697D9FECA435DB2DA464CC36FA26C9BC62A4A0D14129AF9F3CF38B14B336B6416E859CEE6C43FF49395D97CEF5BB408E725C0255F76A460B198C3E7A188F338671F728B733809C0E9CC3270098FF8DC03F7878DCAB2DAD6DB0FF69A336151BF889DFE1FC6A70DEAFB3D15036CB7EB2987FF81387DD510A870B6C6F8FF3EEBADA7237D7DA532B7CBBD7E6206F304703A7A78C71F0EDC0F7672E17CBE7E0D581EB9FCECCD0FB0603FB06400F37E84B72DEAA5A384F4A7E56C57D4A596C75EDECEEE65E19C5845C259D9B4AC6ECA52B42C3621ECD65D9D913285224717667138E1D288AADAF84EE707E33D40ACE8342265DDFB2D38348E4826DB0747E4336FF979111C6FA2F5656F86E1D3C7DAF3B46CF5F0E50327C8EEF445997899847D95D33DBFEC14F2713AA1DABEBB6CD3DFCD2563762E4F2AA8B47DB8C26A6FD82E74A291EB3813523F589F994CE73F89DE9961D64B124D8073BD762BC6EC8B809878BEDB27D2BEBE4D6EF28FEED6D9BEB9BA456701EF20419E7B84B937CF49FE572F41B8173E8D67167FEC3376FE8876363AC67E7CFC419FFC4E4A1A72F06C8EE3E97CF4AD3B3544867E904760AD3735488C429E1F2D68DBF769373AF857D5835C15F003180DAB531856E58CE1FED6E7A549DE7BD262F0D160A159C4BF5348B9FA1B89FE91CC7FFCBD99CB4AF209EC84DCF7523429E46E4DB451E45D8D7243379CED70B1D2DF25CC2960E794F91CF17CFB8BC81CA7BE4EE44CE553C23E5F3BC8E36ABC539D623F2AE54DFAB41D7FEA258E4331CF66FB08DF9D1C404FD707C9CFEEDF56B3EE3219F0F0CCF902F748E9794C0761ABEB8B2FFB46F3B281AB8EC7FDDCADCC3E609D46E8C94E9B9803877A335ED8EB6F4098EE7E5F69FD9FCE04ECD1F8E5101F19B14F8F9348BF9035F0FD86D444D164A38DDECA3041FA73D993DBA342E9077A02BCE22766C48B99DC74BC16BF58B7D5BE2DBE57107B5A4C435E773BE0A42DE64DC95226F2AE24BE1FE05F7ACC8270B2C2FAF6F728E68DCBFF2F7C90CE754C4F3C8298D5CCBC8B3887B59948F15C4546B97D4E21CB676B04D0EC72FE25C22F0F2BFD3E9D82616FA37DCA9E115FE01FD9E388DBE992097559CDD81B33D5D8ADD160B65387687CF9B167B5D9E6D89EBCD3D7CD461479A53B06610A708E788DAF8ACD58498739B02CFB56C8861F33C331FAC9CC9AE488E9EEA1DF4CCE0A4D9588916538715AA651F0D5FB1467A49D86944C55EF816FD10FD3970B829118989CF5395DFC2171175A19F8813BDF7C57D7AF7E4A962BC0CCF6FD1403C5E39CF7DF610C794D0EA3C97CFDF553C7B478DA915BE3DBF27F8F4176B74DFEB651F15F8E6CB710E6C7FEA74B24CFEBE5ECF7A38D8D0E05EEDF9CB1E9A1E33D2CEE6D97D9E7ECD4D4E5390F95760A0995E17733FD83B4DFD6B26DAB29FC9F0933DAB1CEF24627357B0019BEE4CE194295B3C153CECDB0B36E6ADDCD948F652B5EA90BEF30ADC216E1CF416B877A8DE076BD988A859CFF04F863D26EC85C33B264A967D17B117806F812F16CEF498AC4EA57AB8819393CA790E9E5FB2B1D692EE707E33D40ACE0FDFFE89DE4C1AE9A9E0F370B7863B72C956E6AB50886576C4D0C49D395E81793C079C23673BF4EDADC6E2C1DC8F89B36648D43BEB3F6F33FCA8A3EB5B641B1DA3A4907D7CC869EF8E9CF1AEE22C8C382314919DFF79712EC2073AA4DF61BCD68AB7031D12FC1C10DBCCB7B42A788E08D78D33D4B7BC4681F2190A92CE55C81FB37A17FBE771FFCBBECD90699E6432A2FF214A096CE25989C7882DAD5050C87B4A7243818787AC8B36E7457F128B2B742CEA298AB6F9A767C9313E4959C48B80BFB768B352BCF42D59A9D716A40D679CC71431A2B494CF250A864B8AF51C7738D78EB4B27B7D9ACDB28D0CEED160D7FEAFA3A3ECCB065BF7FFF7F1633EDB7A1C217AF2AC9F165732EC73D34A7B31F7130617F589BD63D69FAAC4D3792BD67FD6EEE2730EB1883806999039D9773F9AA0B0901932B2BD252764A56C28CAD83A48E6286E0F739FA498D8A807715381FFB45FF0E4E2B7907951C6E74742F6CE6C6E5F8A9300BB567B7C9F718E3D0EBE3E181FDC3F42876177C52FF405AF49B13F21CF05DE27C4DE83B8A819594C06AE57B4139F21763BECB3A5B6A5CAE77956EC65C7F952C556734F94D3423E444C212578096D1BAE65BD650B6F15EBEEB5C439E25F618C11EB1271B121F3611CC1F71DB5191BAB1B484B3F96CF850C2EF9A602D71F592C15BE1D67FE2B715EBCEA9DA060B43DBBD7D51513E913FBE42BC7AD589FDEE5F327603DE7A3A3E2BC0E5A7DCCB7E7F7DE316522F1CAF7D0FDE1D5259E5BB745E849729F7A5C61FAD291260F626789B33A363155F1650005AD17797DA90E39B9457DE0DB21A7C8E305C3AEE0493A2D647C17EF41924C2DD583FB456759F63E107BD0B190C5038247088975095EC1A533507A759D8A8257CF88D7B0D9CAF15FA436E0156D5D314768CE1826973D7061CC6E7A9DB53AD75AD5158816686CD743A37A07BD31FB6952F0776B1B5696818E8EEF705EFF77B5F570B08D01A6FFB1BF9FF571B85FFBDE83077CBFF6486FA74F3EBB7FE15EAD95B9AFF665852C99299CB41467FBB07CFE418EC88BFDFD44E0EDA81C9B4FEEB71D4B1DD28EA9F9B8A0BE70224763F33ACEED514DFB47B563B443E78ADF4246903E83AE1EB283FC39C80DC7A7F5F95EE01DE7BCC996A55074FFD2FF7413356A37CEE6E0965EF437CCFB2562CDB9E7162E3C33F4649916FA9769E4E5248DAD1AD9A70AEB137E17DF7FF68C46AC621F1E1A61FFE8171FBF611EE9A6FB7C55A435CE61EF8A731D776B38CB31AEFF3636C6FABAAF362DF4F5E317E4739E9FAB6A63635FD59A055F77780571BA1B11D69512FD5F350FAF966E23CE371C091AC49D86EDEC7E205D1E2BF933A3CF5768F0AB299A1B5BA2F17533EB897006C1960B722570BEB4B04486992DCE831532696FCFAF98602F86F68334D68980B4C639C6123C2A74F090D37F54BE3F87DD2BE4F37EB17F0EBED2D1EC98916DAE020175727AB7AED99BA46E1DB386388F1469341EA7BEE0997E02F68473553966077BCEE2B5BE19DD62590AF69A8F85EC0479F20782DF847EC72DF827D8F2BF7CB84E01D7F5E54B0DB863147247D8D73D20E4C91383914E111B52C86E9019A3B124C50371F288BDA851EC6BA524C73674E178F5049AC7ABCEE50E6856EC917AC1CF2A25BBD81BE09B095B13C40D6BC596B25BD7EC4D52B78E59A376EB3C097A2D70DB132DF29A0DF9E37CDF2F7FE6D5531DBDEED393C3E6609C03DFE037A123852F06EE6B2C62CD2F4F0B3EF33371E60FED5E5BDF16A76DB43667639C9B44FBDEEE9AE8745347A76B1BE4DCDCE618DB880B877D2A9B3F6AFBFF806939C6F19992F31C7ADDEA18D1373DF77774BBC6AC51BB7DF600EB3B42E5FB91FDA36FE8E8F4A27E17F7FFD0DBB0DE239222AB3574415782BCA8D081C0BE29953DBE127B817A84B816A5B23E09EDCBE2BEA3CCB71F97E547D864E54A6F2FF5AB15EA98BC4B1ACCFD1DDDAE316BA5DD39815DE44ABCE9B6771AD5C279C0E3576D2B765D24DD45DD36BACA78B02915F379937169ABA99538B5AFC7BD64B1B79943E616D2DD79DE19D429FDEA9476B4DA16F8F9866BC48BFFAED355E01CF61E01B1175B1D6E7E1F4F656975638B76CC56CED36071B814E9FAB498FB702CC9F1D9D00EBCF785A2A4DB31724CB7E2C1117F8EF7F035C27BC46E44DB772D36DA119FC17F309A488B33C24506A399D2F922B73D932F91CB1760FF24F42D91C9F3EF11370E39EA50DF55F64BA264B640DBBB26DA167D429C49F83FA2CD68532B7E504ADB01FF4B49676BB6396943A727B3DD297066E6FFC7D8640A256E13C60E3E9B580F189F2DC32EFBF35DC5986C6E1BAF0C2BDD4C578173F8ED61DE5737741C0B15EFC7A7661813C0397C76AF0BE7F005844F20FC031796576969759D5EF6F63366816FF802EBC57BF815CECC2F325ED16EACD5F9A5556E2FD6EFECC2120D0C8FF26F906B0218423F39F6EBF06B72B87D5CC69A5E5C59E7FA324D72ACB7D32F89F68F4FB97FF073449BA766E7D9D711E37D9538C75D1062604E4CCFD29BC969C12F4FD2F2DA26C7BAC5FB85E5358A88FD71646C9C7DB3F18AEFA15B7ED1D3C798D7724C905705B9BD964CBE4A9EAFBC02BBA9B3BCA0FEBA31EBF68FBF117BFB4945172695A518916ACBD0BFC963F3B45BC69D95927BAB3BBEBD33A853FAD529ED50DA9670FC8FB4BCBE4D43CE30C71D957C2D7077D633B526F6E920FB5DD5FB3D74EC53B381BAB694D1C421DFCB17CABA3D941796C38C372565DC1FE3F752D91FDE631F66A97E946765F7FECDCAC8E5222F9B6D598E47D46C9CEE70DE19D429FDBACA7660CD437ED6A22DA6DD08ED6EB8C9610E304F31EC8AD2A70E07E31CBE43B07B7B38384D9B3A334D8DECD2E6A29D32D9DAF14533C9FABE93F095469E01E9CE4D2A4BB106A4B21497A0BA0CBFA80D5DFC42591EC7402A4BFF87B23C6F707519BA077919F9B1958CE91DCE3B833AA55F57D90ED8AC8147D6A22D5BCB0EFAFA3723E4D499E8C9F397F474DBC6F6ACC0F9E3B24FD5EFEE3FA7D7A333F4E037C3D47B6F82F2B9DA7254B33E6793D986E55C9372B3DF6B5D5F2DBAC3796750A7F4EBAADB91486AA3B3D8DE0AD2E4F00E19B7BD2CFFF759036CEF069CC3E7FF0F26137DF6628496570DF4F88B659A18DAA16CAEF6799E4B65C9BFB6C1B10812F017DCBF687F96A9F26FB95496C521B8543E3AB9F83CCABE60FDF2C171F3B25CB7B57778B15C87EE707E85148E9DFB2634C917D94EBF60F325F9CDDFC4F8E29E3B9F48B38F27DE23761DEEE111BFAA9DFA1B3DBB38EF619B74C3A69BF5A590CF253F60C8E7F0FD7F323A4F73733A7AFFE793D4F764836289FDDAFFB3A9A3B4C7C7BE4CB5BECF4FCD5278C778A11CB7392E94132ECF8572B29CFF04739F9B9816580C57CAE98D2D8E69202F57E21B97CB18CF0BDF07CF7F1F9D9D3FDF8BCAE566F948EF70DE1E2D4E5B696BC9C17CA4148305BE5388F179047BE589293A5D5AA194D34D1EB12FFB919366749742A18B32613BFD9A8814E99E90534D82E6C74DB4386511329BB298AA5A8CEFBF7EBC42EFF76DD3EFFB0DF4C1B051BCD78B57137D3866A39F3E345ED0656B85F38D353F2D897E863C51D6F7BF3279D83F1238FF3A16AB9CE7ABEBBBF4D9EFE7C8B6E3A36CBEF6799E6DD2A6F8B6E11C77E5722195BD5096C70242794FBA6B11E7756C4B4FFB7B07E765A385637CC9CBFB55E5BD7CD9A65C9CDF31B3F552B98273F13B2E37F1B5BCC3797BB43865A5658175F82420DFBC8473DC291F22D78DE00581F584C5460EB1C703E7233DDBE4F15CCC31D64EBF8CB17D9A7324C9620952CFE30DF2DA4254D86B2D76422BEDF8F962B0A6EF2208DFC963E2698573F0EDABB3368E41B6B6B54DA39E38EBD839F670A9C4BAF7176F9668766E8D1E7EBE446E73900EEA9CD70DDB04DB78C177E33C064F8F725AECD9C8498578345239ACDF3DF38717738C72506710B2C026BD3D3EE53262F5224ED041264F49FEBD83CBC035EC1503EB9BE45D5CA1522CC965C401E45804E5EFF1ACBCCCF1CBFC21C639EA43DBE4B10BAAE9A6708E3B3FE86490B71D65E91E532AC7041F8AFB8EEA7BCD4EC37923423C562DD67435419F8538D35299E3C169D4E66EC139E282E07BE01CF649D0B723AEC9F07FFC07C736425CA3A92D2BFB7D4976B4166B8A73382EAD45C81B38F7C16AA46F7F8BB89A7FFB77F456E2C3A5B2D436C12F9FFCF5DF9CF98FD72A239E97FC79C1D31DFFF7FF712EC789B673B97C9E9F2296D0DFFF573EB7B92CF698E3FFFBBF9D9791ABE87F7CEFBC2C78452E3789677C5338C7BDC4CC7CB012E758BAC7CC97E339A38C9C22F9AAF8CEDD847335A4A65FC00D723B347B0EBC5E2E9638E71155B403BFF142DE801DE18EA9215F580BE77D27271CEFF7FF7BB24C3B2671FE94B1965398A3A1D998C863DEE7455B6DB09109E769DA9BE2D7594F823CD13CDB0B9E3F775A3306A5D5D1380642AAAA1DD5E574553993CAAAFA7DB3FAAACBCD7E5F7BCD688F73E4BE5DDF6A7EC654EFA3D964AE61B9D9DC7733A9ED57ADB1A9A6E0E636F38ED5FA6325ED08468B346316E764A440914C6D8C23271EF211FCFDC7A3ACFBAA779E0723E7676742453FEB8D096C5A66E683953BED9C38B3998715EF61BFA876EC9BE58EAB6E47A7976B51BB38F759DCB435BB45FA454345E7E80B952EDCE5D7A3B4C40B4965A7BB6159699F2442DC64B95EB41141DE5172EE214EA81A7E5C29A9C2B990D1D2B2BB14C40190FB79E1CC043F9B163CDFE9C2328F73567C56ED0FB65FBCAC7F96DA01FFEC19978B7A8B4532D8C364B387388F0662EBA673C7A45F735140D43B3A3641FFF5D3D18A8D4A43BE5DFC5F726A56C8AA56CE2BD32CCF46BD31814C37BB10AA69EFA9E53930376EA680335CE165A6468D5C3FCAE047477AF534F3DA28CED3121D1C7FC37A178C91F43DEEF23616ED5CC698E159E84EB02E511E1F34705C25947385637E8FFF93CAD0A9BACC814A19754BDFE38E10DF473CD14A8CDF46D40ACE93B12CA54209711EA769D193A297A57DFADA9DACC431655D54AE79AC35C81A219DA162FB8B7270EB3C567249F08DE019D5CE63C011A6903B4A71B1CFBF9AAC1F232411CD9E3D27FA32B7612557B4F6DD4469EF8862FE18A5C209DADD75D19A43A13C2C8FF95503532DAF4FF16CD6B05BD1F982EFDCDC4EB0DD95BCAEBD50844EE71739AEB5F499C393AFE4890A461BE37CDE68A4E7E29C36D823140A2745FF938C73AC69C46E89089C23C710CE73C40B6B8A73B13E530B4B35EFDBDA1E93323594B5BFC3D40ACEE7A79D34F7C6446971AE01E7AF04CE9F04B264B6846863C14EE66DAFA23DA660B2F0797B787872A12C7D9FDED4F139AB76EE61F36BB667D926F9B9053952A27CD764D55F6C176C874DD6B35C71EB82565DB1CA732999FC877A106F1EAF58FF13A2AFB0CFE0BB9AF8B92C6636F839E617F63F7F284A47A23F88F9756A7508DEC4233E8BB0BEDDB4E511F2E59EEA7E5548EC1971B13F42F6AEF57DBA8C7FB95C974E29F3C996DA9148EDD1B2DE49EBA9B3B82BD0A3C0C612DF41CEDD5A71B31C8A1C61FFFFD365FAC5D212C70594F08DB8D628FFA00F79C62C15F93CE10DF27DD8C284990E0E1BC73B6C05E798D36A9DCE1DB586F3B9293BDFDFE837DD34638DD1A7B6307DB415E0F3DC690A70EC3A25F95612629D40CF833B01F090F1E4594C04E42AC0FD639CD746866D08A4335FC9DC0F3CDF621EC86EF651EF8C993F432E6F49972FD1CA829B6DAAF41BA21F2B2672468AEC5B84E7E4FA1AC4AA44CC4ABBC0B5D1E8A1555B94BF07FF28CF73BAB6E0A49D7517E3CB287893A395353A9D9CA6D3E72F29011F57605DE01CF61D0EC7C5334DED9AC6D8609CAAF741E871F3626F816D97BCCE23C1E78726A69BEAE6A5DFF0B9DD408E919E43DCA57AFA76E4A5F8E98C87BCB2589FB83FC15C80F24DFCAC5AC139F6E266B9BBBE8B24C7367C820F4EDEA992CFEBC5FCA8B6C9AD497FFD37742CF838E41839C29A12E523C1AB23FEF891C0FDE95FFE673A11E7D67E8DBCA04A087291D298C849974791BE0AF6104ADB50B17952406AFA758A5CA862AC0EC55E78A9CD627F45AEC5B35C93E7F14B81F31C3E0B361E8F46EDC05C07D8362BC2F2BFF4F9F73EDDA6DF0AACCBE9D7F37EFAC19365FA6F1FACD2C2F24EE53CDF597390375862FE28916E3CDEB755E77A13C4B9AE05C6F08A380C7B476FDBD6B7634FC55C367B2E59F53FCDCAB779EED5F6ABD6D848E4739FE56891EF71D1A4B21CC74ADA015E2DBBBEC577C92887AAF6E2461471BAC55EA1ABEC175A8EC91DD52760BA28CE3D2DEFD570DF916D7257516B1E95DC17DCD6B957DBAF7ACF438E70D5C85B0E9D8512B955493B204B85422DDC39089922BDB97D81CFD0724CEEA83EDD849DCCE46B0BFB04BBAD67B61E1323A6B33B04CB597963C9C5F711B56CF36FEBDC2BE957267BC03A2C8C9DD753FB79C43DA985672539A795B603BED3B8D74AD4B9576F44D1A4B273FF36CFF54DD09D7D7B6750A7F44B493B101B05B6A3CE1A7C4323C2FEE309288FF9DF2963721BE80EE79D419DD2AF4E6947A7B5A5DBE90EE79D419DD2AF4E6947A7B5A5DBA916CE83BEE0251BC94EA1DB9AA7A153FAD529EDE8B4B6743B05CB3169BAE53CBF2A2ADCF23EDF64FFBA756CBBB5DDB5A8DBF8F6BB39EDBEFE75EBD8766BBB6BD11DCE6FDF9C765AFFBA756CBBB5DDB5E80EE7B76F4E3BAD7FDD3AB6DDDAEE5A749D388FA5B2343CFA86F303D9DD5ECE4B84DC3D4EAF9FFA87463807FBDD9CDEBEFE75EBD8766BBB6BD175E21C7E32883FE20B4638761F700FCC9FE5003432DEBB714EF70E4FA82408F6C3F0AB43DEFA442647E97C8952B92297E1379015FB1AF2B7658BFBFC2CE21DE13D7E8FEFF15C2A5BE0FC8E7915B19EB4EC1FDAC3EDDB87CFDE09FBA3214F1BFA87F942BBF11EFE4E68633ADFDCEEA55DBCA01DC82327FD37DEE333E46994C611ED41BB31DED2B8227F6741F403391FF18AB1C7FC149BC446D5AADD8DD60ADA932EB795D786682FFA83F9C7676823CA52DF5BC99527A7DBC0B7237F95C3DD5E7C8156E73496CAD086CE40D3B30BF4F0C933CE5F885C861F7EFC29FDFBCF7F49AFFA06180B8FC47753E299E72F7B6868648C865FBFA1E7AF7AE9FD0F3E64DE06DF636FF8F8D3CFF999CFBFB8AFE91829EDDFA3A7CFE98BAFBEE67D1879273FF8E863F6A547EE43BC47FF9E89F6F5887E8107FBECDE975736B6122147E4BD2FBFE298507845EE4BE4ACFC5CBCC758F60D0E735B90BB126D5E5C59E3B1FDF0934F39FF25C61839303FF8F063CEEB0952821BAD718E9C9E8859D9D33748EFFFE1437AFAE2157DFAF9173CF76813DA7CEFFE57DC668CF3EF3FFC88734FBEEAEDA740447D2E78395D15CE6717826D634F29219F156255B553C76DE2D13AAD7FDD3AB6DDDAEE5A745538476E3829FEC8559114DB37EC895EB009408C84EFF29C765AFFBA756CBBB5DDB5E8AA702E8FBB7495F3500BD3AD60FD36CD69A7F5AF5BC7B65BDB5D8BD4E01C71071167548A55922BC7C0479C57C47E426C37C40EC067B059C47BE491402E8BAC902FF039F24E21DE51DCEEE258BC880988CF10C312B96D10AFE0A849CC7926215F213F1DF25E253DB23C147B8714D6EF906F794D518CBADB38A79DD6BF6E1DDB6E6D772D5285F35084F69219CE39039E19F19D907726EF3DCB9B9712AFC0EA1174B18841259E452E18C41B625F7281CDBCC72FCA518EA9847DE3E8F82DE5A3093A14EFB12FA4C59E504C378F4D2ED585FA11F7A0F2B9C0795CEC31D84BBEAB73DA69FDEBD6B1EDD676D7223538CF0A5C15C5190E9C563E1738CF20BF13E2ABC9EE82B2BE201543D14AFC7CA6F2190C6C1ECA627DE6C41E510C862925CFFFAA621EF2E277E137131458DFA263B1C7B4323FB7694E3BAD7FDD3AB6DDDAEE5AA406E7D5F90024022F5FFD593D5FA35ACFA615E46F96C86E0AD3F2CC59BCFA4A5D6B1BF476E435E79FE1FF760538AFA171CBA34C06B86573DA69FDEBD6B1EDE876833F46FB403798FF5C4D3E7B55F5668E394EA8947307948FC6C937365EC9177920BE8BA50E6BE6EBE8CA39D580EE70DE3DED469E9263D8275591CF9BE1B8F7668B9BF36C9F96F36E9F88730EF7F288D18F3623367A759D726CC3EE14AF1E15E76B3D0A44F63816FA4DCF55A7CFE977A17FDD3AB637D56EE88FC18742063D9251C81BA7D78F66697D7D9BDCC0B8C0EBA94E4F4782605BE3B6D82826C8B7B276A94E605A8E717CD66DF670DD3CA7DF85FE75EBD8DE54BB8169E8AF249272949876A39CC3CD62B59F9DE702DFC80372B2BEC5F68BC944596E1558AFAEB3D3EC5E9D9E02599D8DF5EDDB3B490AC50E9ACFD3FE3BCEE7D82C1FE64DCEE975D11DCEAFB7DD88AFEDF11735E5694DC6180DBDD4917EE70CE7C8C98E9C1DC7260BCD2D2ED38EDEC5B9C022BBA64BBFED349CC3860E79FE1A3DB3BD9B54940702718C9127BC597E9F76E7B41BE836E3DC1FDABB903FB5BA8CB5323D17E038B5F2F255B61BFAA3F1299FA2F3A89A986F3F7ACBF984C0BB4B9F3B1D497A7A7F45E0DC72769E83048F7E32BF48AB1B3A32EE78687AD458D3464C4B9C23FFE8DAEB455A9F5821A3CE41BA053D19D64C9C7B5009250BF0413A21ABBDF1FF5BC4F778AE597BB0A75AACA99AB9EDAF7B2DDE34753ACE83CE20AD8D2DF23AA8976FBD1E21363D702DE966ABCB582BD8EFA55C7828235F2CE2D0B7D2EE50EA881CEE8468EF92E03F93DC66B95E1884BAC1972257FB558C692999A17D6FE04CDFAE2047A69638378BFED6CAA7D78CBE0C04E817CBCB3411CC9EF9A5471B9FE7B86F3F8837CFAFAE667DDFE1FC66FF5B9F3A5F3B6369F53EB98964A961395965875D5D56D3EE41B1CEC78AFBEC63FDCBE535BAE7F691CE723976AAD2DC7ED7419D86F3A5D5F5A638C71E16999EADE8271A116C6AB55A8B12C1EE0FF6BC51A3E55AE60836C2B04748F99AF39A5AF44F6B5283F397A5120D84F3BC0617A62DD4F77493ED369ACE73D57FB492BB4F69BB67A737C8F1B3F768E7D1137A21D6D7835094A6574DB716E7F1488E86BF9EA6A5A1159A9E99A3E7534BF4EBF575FAE7A1217A188F2BC6F9FB7A3D7DFFD9331A7246686C628A924DC62705FBDB5892EF141BB6117105F43B8A72FCD59BD342F94EB262FF837BC7B54DDA4FA4D92E275EC31648694EC16AC2BDA9BC9E5C794E9C13D37422EAC4FB548DFF53620BD42D381FFCE61B1A08E5B8AF5915E3599C9DBF60FF5C10326B217DCECF16F07D83B29A768F04B2B439F29A56846CFC2018A12FFD417A35BC4EA9F0655BB17AF984B5A06ABD43236A07E7A9F4014DBF36D2C6829DF40623CD99BCF42C97A37B5E2FF51E1F2BC6F9876633FDAFDE5EC639E205A49A9CE7C0F95B25314180F31D93225BF77A73BABBE5A5D5592B398D017EC68DB9137D7DF7FC25A54D16C679B46CFB978926C5B3368A4514E484AED586BDB764D93EFFBF70F9AEB3B0A9E3FF93702EFD1FFC7197C599B7B7DF5C57D10C6BC3E6086DFA3314086B6FF3A006E743DF7E4B23F1331B2BAB23C7A4E43F8073F85D48E5ECD4CC053BCBCCEB37176CB051867F552BED1EF21498771FF1A5E9C18E875E785334B5641732FAE5DF2BE93BF4112B4333B43EBE42C66D27F9E2CA7477C8252FD73B34A276F9F654AA44217784DC5E3FBDD976D08F2727E95F4646E87E30A818E77D2727F4A258A44531D766BBB3F9FF8AF6055F8FD349B3F31CEDC3FD83466BF12D621159EC7CBE1465CFE72CB68AFF8E16B8A8D4EB0BD29EE009E137B027FBBFB4D86714F9FAA8E8DF3D4F9CE5A6902F29F6AB54CD1C96A092E06F0242B60A8BFD3357DE8FA1E76CB4D6D4E0BC5FAC85BE40E6CCA6C3E023E3A69B92F1E6F14A10230AF322C972F83DF4D5F0B502BFC365C4972AE78B471977D3C867AFB6DD51D365790D67EAE81BCF85D82AD5382F958E28E008F367F932DEBC62AF7925C6FE238B85FBFFA9D3499F7B62148CC6CF7839CFE57D17E32ED55D1D7BA19E8CD336CEC59E1216FB4F4CF04CADCAE7E823E4F337BE14C7062AD45963957E8AF33CE7702BC2B9A67A389CA71B5BE4177CBB7C8C4E05CE9DE2FC90D69066843911F25042EC55F2FF2BCC2D50D8B0ABAAAE66FDFBC29F629CCF4F596876CC58C17930BA2FD66EEE5C9610F268A12A5F8FD59EA1D58D28CDCC07299EBE3C066AF976490F174B1D512471D03C9F33EE9F7EFC13CAAE6D9CF947093C1F0BF93925F86AD88C9404EF7C28BECFEB77CF72AE8BFDE0F0873FA284F83EB8B5DDF6DA0141BFBEA18B8BFDE6E8C2EFE575C4049F027E4F8E738BC3C538C7B9F8249DA6DFEA7482BFF5716C2C8B38F3762D97F9D646EDAABB3769A08703BFE20B6569C6ECA70791083D16ED7D108D52FFDBB78A70FE3493A1E78502AF33EC6FB5F4703E5FEECCB657E7ADF0AD3C5E35F4EE91E81EFBB1A4C2498107A32638603A3A219FCEC03EB529990E2129E4029CAF4AF61D3514874F2FFC78C5999E958D49D46C3BF309565157B3FE8D6E3A492FE4CEB1E11D1EE78D65774D1B059C17177C10BFFD5353BE510DCE7B8F8E2A7AB839D18E4430DE5C3E17384F2DADB03F249705CE33F232622CC216B4BAACC59A9051C213A4C0864EEC1D7ADE4F209B430F1C2BDBA306772CE4D599F87D44D0AEA0B9C5157A6070D20FC7C61803FF3E37473F5FDCA6C99979FE6E537F3E07A16D038557D6F99CABFEEFB4D87BFD0B4B94AF63B3AE05CEF37B621F1ED1D1A3F165FAC7FE7EFAEDD616FDCF57AFA8E750D9F98EFE616F00DFBE25F6DC44B0B11E8EF598651FD8667381B3D625C6ECB0893CAF644E33F9130A462EAF39BBEB6AE2E0A1DE6A1DCB91C094DA7CC44AFAA776DFD0F2BF4136B1C7CF45CF64B78D887A1FA8EAFF505B6EB5DDD5CFA70595045F9FAFA12F95535EC819EC4B22F6CCA79600FD6673937976C8BCBF5CDD25BDD1CCB190772DE77C3B623314C4DE510BCBD041A6C5F3F93ABEDD5AE03C53F8130D8D6ED0D09A997E3A3D4D9FBBDDF413F1AA54E70E9C7FE672F1796E424C1A05F76A8191312A89E78A13537CBEE2CCAB153F665F8C39EEC19AE9A495CC297CE022357424B0795272C7A796FCE13DF6CF937F061BBF504CBD3EBFD3F5EDC574B6A5BDC6B1EBBFC0D7394D01F647CEC5535C3689F7F1409CEF4DC05BDB77FC67BF51605BD2EA98A50546E5F115C28114457DB18B382FE36D57F0665F6F3BE877DBDB8C01C8AF7F3079C439BEC3E7BDC95A3B2E1A5EB1E6027D03145E5EADDCE15D25DF9E2D0AACBE9AA7DE453DFD4CF01D5FF87CF4A3F171FA607757D1990E1D3D74EE2C1F0A7E4B899D4C56C82ED07B65A0E70E869947928FAD44192DE5F32EA64EC779AB148A5EDCF360F30A3E489225A03B2A94E57BE0DCE52B522CA9CC0EA7D57643FF2797E136563CBCDFA4C2090A3A238CF9B0EF4CCF06BBB0C746AFE0D517E96122C178BFE78D33FE5DBEC0053D5C3C56E07D0A98967887B7E29C2BAC6F5DB8B3B7198397DAA415DFFED12743F4F9C014FD68628231FBB3D959DE9B94C8E84F847C8E3D01F76A88C71D1467703D7D2FC813285474BC6E4F63BD33744837BD163B816E2BCEBBA1DDB08985FC853D07BE1B9E4089F4EB67BA55B3CD494FF57EFAC5D42A3DF425E9A36D3B7DB8E563FF5187DB4749D9FD3BEA806F965406FF1AD8D822DFEAFA85FF83DD6F751BB4D2C385E379DA12E7F1D7D128BD28959867FF3A1653C4B7E3CC97E473F0EDA813FB6E3DFB63ECD9D0F3A3DFD57C6D3529E5A9BB752D5EF79AEDB6FFEED476CBEBC61D25BF17B8E53BD442890E8FDEF2BAD5AA0D5A9DE74BAB76EA5FDEE17B812FFC7EFABDC1A008E37F3099E8AB5088CFF37E4B80D6A1AB14B215EC6F62117577C49D3AA79D407738EFAC76E30EA1DAF611F650D6E959F20A793BA8D3330F1E0B34D1552924ADF470CF5FCD51CFBC8EF975E81360FF0ADB974618C75D29F48C90E7F13C703EFA668252D1247DF1E1026552571F03BEDBD76237F4AF5BC7F6BADB9D0B84388EB254C6796EB6B5665B594D5A9DE77FF86840C8E793F4DEC2027D08BB979515FAFDCE4E439CBFDADFA75FADADD1270E07FD7275951E6F5AE9E9F33E725AE2F4F4CB15DADE0ADEDA39BD6EBAC37977B6BBB8AF8D8D653B38DFDF3FA600EB0F9334BFB849CF6736E89F06079907C7FDF94F6766E8371B1BAC67AB85739CF73F7CF386EF0DA1671CB487A97F688602E1F6724376EB9CDED6FE75EBD8766BBB6B911CDBE1789273B02AC5B9DD9EA2970FD7F9CE726E619906578D2C9FC38F05F2F96F054F8E7BB67A38870FE2A7E22CFF2A1CE63BF761578CFA06A7443BEE707E9BFAD7AD63DBADEDAE45C034F2314B380FC7920DF32EC9750738CB5F3D5AA788374A6F26A6D81E0E7E2CEF0B8CE3FE1CB63D38D3C19FD7B477CD66D976EE13BB9D7D535F99BCF4E9E74FC813B8C3F96DEA5FB78E6DB7B6BB1601D3926F4C33BE3D5FB6214A95FD1880F395592BFB636E6CEAD85F0D3C38F4EDD0C5E15C878F4ABD3B74DCA7E199C7A914D3A827416313B394CA5D3FCE6BE58FB84D047BB1767E8F581737F5DF3745F5728D742305CBF6B08D708EB872F0DFCB209EC9C131E74E82BD38EEF818FF7B7FA28DED00DBBDE25C7EDE40CF8E331CF23B6C69A083835CFEC1CE0EEBECC0B76F6C1BF88EC16D0E5E4BCED5DBB877DF8DCF5D9FAB49891E0EB6E111DCE5E37341F00D810FAEE48709BBD7BE41C8E7BB67382F1418D3C37FFCE3259C43B78E3851C0389E851C0F5DDDC7361B9FE783C363940C2769F0C516B91CDADC1D76FA9CBE1E9FA4A9D979FAC3479FD0C4F42CF5F40FD2175F7D2DC674987D197A0786F8BBDC15FA9ADCD4F86C8A7D7DF8F51BD2EF9AB9EF88B9F6C1871FB3FDF3F2DA26C72BFEE4F32F68497C3E3CFA869EBE78C5B1C57EF59BDFD2A18A7CB89DD067D8B20E0C8F722C95474F9FD39BC969CA16F6E8656F3FFDE1E34FB85FF86C7D6B9B7EFBFE07B4BAB1A5D97F2BD5B7E35E9FF31C8AB33DED74D35EE1DCA708387FF07082EE0FCFB27C8EB31AF7E11F967DE7AB71FE0876BC3A1DDFBD41DFFE6F63632CA7F798FDF4F4F930F9427F647BB78246770A37B98E95502293A7443A47A1588292789FC95161EF90F52647A7DFF2F7F86E4F654EF76E189FBCE8674CC883208C415EEC65A1688222F114EF6B20C895F17456AC8982586BFB94CE97287085F198AEAACFE82BFA9811EDC77C627E8B07473CE771F139FAE5853FABE823E239E4F7D4C7C3AC476AEED5241F9FEAFE836FFFEAEB09FA62689A7E3235C53A77E01CE7743DFE1D7B01CEF31FF4F5B1BE0E7C3B70FEE0510F393DCAF3A275EA9CDE36FA2E8ECF6DEAB31A9CC35627194A5CEA7F2AF7277AD9B3C4F670F047850E0E3AF7463E2CD0CF7D6CB773CC4890249F3F7E3A7C777FDE81F45D1C9FDBD467B57632B5622AE03C1F79BDC1F7E738A33FB25A59EE7E9ECFD7C539E2E448F6AE38F7BF1465E0FCD98B61F1FF7738EF34FA2E8ECF6DEAB35A9CD7CA55B677F4279A5B3455700EB91C3847BC2B25BE2CB073C7EF80F3577D03F4BA5F4F4B5316F6DDB99BD3CEA0EFE2F8DCA63EB763F70A3D7CE57E2E1C639C43EE863F2AECDB60FF82731AFA759481FD977B7BE776AFA512FBAAE13BFC063887DF6DAE5CE71DCE3B87BE8BE3739BFADC0ECECDE6383DF97285268677686D43C73887EE1C7764E0C77FB5BA4A3F9E9A62DF16D8CEE0BE0D319C259CC3471D723CEED3718F0E9CF70E8CD3E4CCF5DDA7DDC639BD1B9FBB3E57533B384F668FC5F99B11B447FD436B6C27F3CB951596BD71AE4B7887FC5D4B5687CDCC3D8F8775729F8BD733FBF6690A466FB77C8E58C9C8D77CD373DFA9E3D329749BFADC0ECE612787B14886D2F4AA678AEFD5FEE1E54BBE0BC75D19CEF11FF4F7D33F0D0CB0CEED922E4EF0EC88630B1B78C4C7C2BDDAA7F71EDDFA7B35C48C1D1A7537CDD7D949749BD6FC77B1CFEDE03C1C2E703C88F14103CDCCCEB39D0CF08DB3F95F868719E7B08381ED0C6C63AA71FE289964FD1B78F63F188D8CF3FEA137E4344729E48E52A9707DF65FADCC69B55F0FDB44471394DB35D1694F1F9D4E4ED3DEFA16EB2EE4CF202E5034A93E76F14DD26D5AF3DFC53EB783737F20CFFE6AC8DFB1B8B4C276AF90CFC18BE37C864FEA2F9696F8FDAB83834B38AF96CF61F70AFBCF913E038DF66E533AA93E4EF975CE69ADDFC0C6E9301CA503C4D8C6F788B75DA54F443E93AC7E4775EEA49BA4EB5EF388997AC03E1427571233BB13FB7C95D40ECE117315B97142D1B7F4E0E1EB8A7C0E1F34C8E4926C8E1C2D8D7C5A20C7E33CE7FBF3973DF4F2F106F53FDBA46CBA793EDC9B9C53FC0631D661A32BFF1CF1A51BC58B2F586C74A4D3937D6CFC4AF323DCF4F82825291EAAFCB3ACE089E23607E513A98ABF54408C75AE744A85FDEB91EBEE707E910EDFFE891C9E38CD59828C69E8D5C19357E31A39F2F039F08D7B343C87579CEB88E18EF8ED56879BA28138C5FCB1CEE7DB9388BF9DA7E2C1991D3EE2EC7A055F83DCE8F0698CEC9A39EE2E723F21D74EE577E28C878F00FC804EDEA9D739625F99990F5EDA5F9A11E2E4CE2E84182BD7313E12E1FFD0DE5AB9D7400E4F813CFE22659279FE9F1CE421315E5999AC03DFC5A5B508C745DE325CCF7DCC1DCE2F12E240BEEC5DE13813D0B9410F07B91BB162E4387F96CF57EC62C1D3C3D65592DFF119E24C3C7CF28C46FBF5343EB443A1A03631F0AE6A4E91432B2EF625F8F6986D051A9B58A5F7162C9C1FEB49FAB042F78319FAE9F41AC7E5F685A2141618C73E80FC8388F307DD7B2DFBA37A84B8F5C0ABB4BF2825C4F59E5F0AF3F9791DE3236F2FFEB7565CF17A841C4337CDEB6889739C017D2FC7693394E75C72D966B9213526ADE2400E0CAFF2FDF93F0F0FF33DD9AF05BF5E1D071238876E0EF76E880B8BE770BF0E9CC3D61D7CFBF357BD34F44AC7F95E3BDD4EC6313E29CE1D3BCBE14BAB01EAE99F1418D7F19DA2BCDFC8E98D5878CFA20581E73DF641C3FF210F28289D3F518DBD567DF35BFD9D9AF1A98E59CC7654566FE57DF61A7CCD6E6A4D3422ECF9580F03A7A7E4579813462BD2EA3C7FD1B3C87120FF757494FDD510AF19FAB76A9CFF786282EDDF709706FB38BCE28CC79E807C2CF057D3EFEEA9DAFB6F6A4EE33627A5DC5E8EBD3136EEA22FBF7AC538AFD647605E312E0F846C33226472B7EFB8ED35A4349F94566B57CDEF6A3D2BFFEC2AF86197B740738BB573855EE79A40DE10ABA3B67E55C239E22819EC61329B03343F6E625D943C9FF2559056E7F98387D31CD7F91F5EBC608C238E04A85AEF86B871D0BBE10CC7F7880F0B1D3DF6846706177D7AEF4B9A1D58A6C917F314F15EDFBEAF744EC163A4CB3178F84C2E9F5153933AFADD075FD2BFCF6F5E925760BFFF8F429EF9DCE2A7CF44FFF45B5ED625B7D5DE5DD3B5AD5DB5BFCBD7783625649576DBD0781D1FD2DAA6B6EBA59576E27C5A5C09D7B48DA8E0FCE040E03C42C1609CFC02EFC8EB78D5E75A3B382FED1D51D015A154384DC323D3F4F5D822FD3F0F1EB07C0E391D31D9ABF570C89B0CBB77C47D46FE35D8D5FCAF9E1ED6CBF75983F4F8E9731A1B34D048CF3645C39D918F25577ACB7A22E8B1A27617E58D66CA09ACC7DCE7BCA8C968E1F3FCC793CB97E4159CE7DF7FFE9CBEB487686874AC66EE7A35742A30037D3D62B6A9D5E35D07CEB3D3B39C8F3CA4DFE15CB5DC668B8D7381B7D3866694D0D826A1D576D66B87847310F876D893EE5AD2AC5F8C24CE7511C82D584865F8DE06047DEDF1696DB90EF6A8811AB9BAAB498E6DF890704EE63AB9D22FF52751A2370306CA27D23437BFC47997702E23971278F25A791AB007806FC7FD1BCE3DE9EE0D777190CF1F3C7A42BD828F5999B1769C7C0E7DD281903D71F7FDB6EA3C4EE78B82774C5F984BF9798E3DED6B5F922667E6C8EE6E0FE76F8F4FE964DB407B79F5F78ED781F3D2EC3CA536B72FCC1F7282E3EE01FB92BCAE84D8B3F2F194D8B39C2DB50B3647D25E9B6B964FFB86C74A5A1B887F2CF1EDC3AF74B43C6DB9F0DCDC82815ECF6ED0D2BA85328130EB24EB610139193774F1A66D02A6E518C7676AF876F04BC8A398CC1C701E45F8A321BE04F44EF047439FF0196412E8A3A475DF7B74C484EFF18AE767E325F2095E261039527D67745D738A7B7179CC2C8926677CF4F0F180904B16790F93DBFF497AB897A903D6C1B5DA4660E4E0E06C6F4FB4B206DF7EC3313C1D13539CBF2BE1705762FC69B9E67335728B67EBC8E7BD9B2E7AAA77508F9069C6040E86A345EAF3A56834B14FFEF411AF2D90F47C2C9211E7C010AD8A71869D51A5AEA313720C8D907F7583922EAF26BA7AA57D865D64DA1FE49889B853AD373712CE8107E03C21D353CA9F9BDD75D390C743AFC359C6622ED938966B71AF3956B492CF1F3D9DE7BCC89C8FC568A4F7E6E759A7CEE7B6D3C9B127249FD407D128EBE521C7B36DFBD212DFAF413EFFC5AF3E24B7EF6AE3FBB5BB8E6BD1E81B17DDBBFF9C7EB1A4E33ECB63D6635F43FF9F44F2E2CC0FA88AFB057BB054F82C2E72C46CA3F0E434653C7E8A0952DD4EB14FE404EF9C17E7DEA14AFD402B7A38F079D950B4F299A48787BE3D20F61BC43DFC64D3C2B1C390AB833120CE062947CF9B55138D4FD9787D497583DF659F286B80024216C07EC5DF8971427EB28CF8BFA3136DE20AAAE973E51E309EA43CDA54637C259C233E2AFA11491C8AFEF92F9D69D3427EED17381F0D64188B88A72EC571AADC5900AF621C1737ECB420E4C169B12FAE7B5367CF57EF03997C5B382F968EC8650A9049E7A395F55DEA5DD4B3BE097384FBB37F1758878C5E1DE719DF030B92AEEE8763631C131279145FF50D739E76DCABD977FDFC7A7CC5713DD5CE692D5ADD48D2D8C4B2D8BB4CBC7F49EB5622F4F3A31D17C76FF58A3E21B745C81D6BEACB02190EF7EB36678E725E3F259656E92D6407B1C6C15774A27C8E78ED59B136B3E26C3D989E63B93C25F625DDB283D6E66DB4B968A7A02FCE36519F6D9A79AF97620483B7C39D0CE4B865939FD6B7821C67F402CEC5B3B3FED4053B1AB6A511FF91F687787F41D96B0B91DB12E4757470A89E3F6C75AC5235F81939CEE19B0D3D1CF876C435463BE5CFCDAEDB684AC8B0EB9133BE717D2B4E4E6F81F58CB30B41B643E5FF1172BC5D8C07EEE38D8E30F9C57A421CCD4CE18436B713FC2AD5D90ECEA19F72FB8BA4DF15FBEBD80EDBBDC2E71C362F7C875E96BDAB6DE350863D3BF4EE1C670AB1E2C4FB5E938FE3C93CFA7285E516AC078C4127E2DC2FF6CE8053C8583A0FE5847C691167EDC8D8127D2078AE7AF12F5F8979CEEF1D5038BEC77B39B07B74DA9A0FEEB1C148A6DEFEBAFA19ADD76E2BE7797C6B9BF6A17B137B513C98E47C1E1226D382CC36273D10FC3AF67C796E5DC425C11A99DFF190C9E2ACFC06FAA96CAA4076678CD20AF4D34E4F817D03F1DA8A8DFC55C9E76738177CBBD88F7CE22CC6B8C89F8B59EDAAFE0F724A331EA61D9CC7853C3DF4524703CFB748A7B7B13D1CEEC86027027DDCAF04CEC193C17FADD6BA876E0ABA38E8E081F5E7DB0ED6C34DBD369261FD3CFF47A7E11C7255269264DB5C8F382FB2B1140505DF36FC7A817E36B77E16BBB6CA6F0732CBF3987679273288BB23F8EFE3537563731D38C79D61B50CB9396D609B20F973C8E5B7B96820B3D8339DE25CAAA674F1989F69B7EDD7B1262EAE8FDAFA5109E790E3C097C037A4553B64B5D40ECE2381344D3C9BA3812FA7E8CB2F07D9FF1CF620E0B9C0B78357C5D98E7BF35A38875CFEB1905BF11BF0F28FD6CDF4D9BDAF6962D84E8B9366C6FAFA82BDE3707EBABE457E215BEE0B397B79C6C6B9A76C425E5C5ADBA57B3A2F7DBCB2435F89737D50CC2B6820B94F5FEA1DF4D41227A3D8AB13A148DBEDCD265BB309CEB5F8BB7631867B62B576BA5AB5FD3AD604687BE74CBE1A7EEDAE69E77B51DF1E21BB38CB75CB4EDAC01ABFE258046DF9A5FA73F4E2EB35326F7BC924D62FFC52219F835F872E053631B85F43B996CF1A624C806F874E8EF322DB82F4F4C52805C29DAD87DB173CB37F6DF3924E57F263814E46CBF5534DB8DF835DBC5A5E14B6B516FBCDE0DC2564D1681BB69EA5C3776CF3D6A96B42097DE2C8547C1E7CF1039EC7B0780DC59ADF7FB74BEDE01C7C98DB57647DE1DED15B0AC60AB42A6427E8055A2177FA8802919BB17D5633A7D13A7C99524AB699370EEB03FAB9FD6375FB21F4376931570727D7EBC7024AA7F72BFAA396E667FF1D4513D76B13AEB51F0BEC04AEB3FD72D2E25E4D228E0DA0F03EB6D348E99C82BF82DEB3D59C50D05D82BF6B67CD77F2F8DC26BA4D7DD612E7DD4CB7694EEFC6E7AECFD57487F3DB37A777E373D7E76ABAC3F9ED9BD3BBF1B9EB7335DDE1FCF6CDE9DDF8DCF5B99AEE707EFBE6F46E7CEEFA5C4DB5701EF4051BFAC7DC46826DF44DB7414E9950E4C6DB2027C4B3BBE9365C3775DA9A688782E5D828DD749E1FBFFB23451367ED2DEC1FB1FF97C3E3237F384AD9C21E05C231B6F1CF144AE40D86292DDEC31F143694F83E57DC27B73F48E97C890EAFC1D6AE152A349883307CA2F60E9912993C05A371F2F843144B65B8DFF83C144D5056F43353F6514F947D96305EF1549642B124A5B205C57EB28DDAD30D843103619C305E81489C12E91C25C518C0B7089F63BCB076A4B18C88358635823584F24DF7A11DEA46BE1D387FFCEC058D4FCD50FFD008C76E805DFC83878F19C70BCB6BF4D5D78F687BC7489F7FF915E90C465EE7C0FDEBF1495A5ADDE0F854FA5D5305079D468D70353E354B13D3B39CD302F1711F3D7D4E2F7AFA68737B871657D644FF5769F4CD040D0C8FB2DD1170BF0E7F73B1AE111F7F6D739B7AFA0668437C86B5DD6E7BBA8130660F1F3FA5DEFE219A5D58A281A1511EB799F945FAF0E34F793CB0FFC18F0A318D9EBD78456F26A7C5981A38D617C6F6A6FBD00E5D15CE5736A21C57FFA6FBD7ADD469B8EAB4F6DC913ABA2A9C2396CD1DCE5BA74EC355A7B5E78ED49196384FC9F20A46ECDE1BEF5B3753A7E1AAD3DA7347EA484B9C9F08794FF2D78CD789A97147CAA8D370D569EDB9237524C7762491627CB68AF343839132C130A55C1E4A5B1D6DB70D3117114364BFB45FC94DB857DC571D43A51BA9D370A5A43DC88598D6307EA77E3745AB1AC664872CB9BD9BD4ACBE6E22601A7A58DC39A88E1B953FE4985FBA152759F53E0AF982FCDB7D81F1D38929B28EBCA6C0A68EC286DD96FCD876775C343EB34153CB3B34FA7A81E6F54E9A5CD8A625938FE362DDF4D85D257523CE1DEE3CF50EB4BFBF4B049F6725318B9512F60DC490D27A6C62163BC7A5466C3A2DEA43DECDA8D9AA699CEA76F876F866C20F1AF9C12EC40412E72EE207B7D24E832E48731366B23A3C34EB4F732C49E44E468E07C4DB41DE36C4131B0DE5C8178CD0D2AC958C3A9FE67377D3D48D3847EE20E0521E1B05B9A940C002F23648B96C941272A8D6FA3C174B727EBB90CE40EEB905269F901991BBA25EACB47A75B54BC88BAB657DE19DD672ED3422ADF5ED52DC7C9F18EF567EBF3461A49D591DAD6C6C71EC5EC490433C1AC47F07FD747A9A634DF53822B4BAA1A3D1170B1434B516E3BF93A91B710E4A78CE6C2933E5F5F46C2748BF5B36D0A3409AE3603E0965E9239D8DDE3892148CA629956B1C0713791CE4765DB972BDD38E04BDBFB2C3396E502FE853C1FF3D3685F97BC49994C742467C6CC43B0E6DEF708C75C47C501B8FA7503A21934E9C3F63268E438CDC3CF8AF12725EBF99E0F7494131FB596CC38033C2CF225E68ADD86799EC0199755E9A796DE4FAC2E5FA0E67E7E950EC89523FA4FA101315CFA23EB5F3A735CEA578FCD5EB02B17D95E40FD1AFB96963D1CEB140719E03E788218B1C8CC8918E98F08831F53A9C27A318DF85690B79AD811BC7C14DE1AA1E8D8C7938B6AFD2E71113083C77BDFC186ADB8358D4BB82F77C660B724C50C43845AC30C46446DC6BE4BA471E695FA831CEC11356E3DC287803AC0DE4E8FBD0643ACBE9F5F62DC72A7BEA8D0BF9C1C7F8709A02343E68A055C1F301E745B1068F42513E8BA0EF692506AC9C3281101D66F27494CDD39EEC5C438C4EE89554D727EA28E58BB487D8FCD2EF0F04BF2CCAB57283A8A14638475C7DF05B29AF5F79DE0EEC3DA92CF3559817C8193E51C7C9AE894A628FB2990364DCF250C05D5BBF8238B7782D8AFE999C515AF426693D7578894CF103CA95E3B321AE722B39BD3B99DAC53964D1605479DC318C1FE2E4D48BD5286F0F9EB50B593C96AAAF2301CEF5829F7DE58973AE2D292620E2377FE27030CE67E6B7441BBF61F9CF64CB50BE46DC53B6334FEDD1EEA69BE3EA226781CD7526D3DDF37858AE43FE3AD48D38C32FC359B2385C9CDB0A7A416FB0C4394C5117B00F8CAB951DEA92A80F39B80A32EC80904B0EBCBC5A9D147E07B923E00B5CF88F63B1D705B7F46DE99F1BE13C14CED1D0F00CF56E59299250681F2A780EEFE2B2E8E3D91A406E1CEC6DC9CD6DDA0BC72829C63C9E3EAA1B37696BE95C8F833DEC50417C7DF03CADC637EC54AAC6795AA56F51C47A1E173B29CBF72851ADF326D6407E95B707F1E966E683148AD5CF6DA4DFDD67BBDA97AE28F35F9518F607071CAB1F387F3DBEC2E739703E3EE5AB8B73E87EBC8112FF2F3E3B383E25ABD14D067F86CCC9C30B6413FBBF3C1674A3316D97709EEF27D29CFB4C9EA71AE7793193531DA718E739D67CD42DB33D299FE7E06BD4E6E49053239C23C6F48CD3497D9CAF39C271CB7737DC9CE3305BA88DBF443CC96D95D613E29F86043F7022C6644FC85A3AF17BE48DDBD9AC6D47B3306555DD87882FAEA95EB613A87A4DE655DA23C87F5F2B4FB1FCFB5C344E4551FFBBFFF3FFA253298F5183E7A167B3DA3397E2B18324FD8CCD14633BF247661F9FB9F2DCD8D0A522D7FDC0D014393DA7CC1FA0BEEABD1F657F483BFF8360B8A4695C3EB7275BC93D7154DE5B30364E4F6BFA3EABF54C46413E1BE9338C8D27D07EDCFF66389F371A399F9584F3A8374601476DBDC2D99A49DCD9C3D5A15CF12D1565F12311DFBB9E8C7801E762AC9D63E31458DFACE408C4EF869F8DD2ECCC06ADEA1C17CEB4A4A8B7F27BF15BF7F41CF956D6C4B9EE3B3BC7C5F963EB1F14BCE036E75284EC8A67630DCEBBEA7DA7DED9B83CE7A2D931239F6FC8ABF442E0F95F5FBFAEE01C3A16E4E2C279DE3F345391CF6BD507B9C017D2CE761A728CC4C36B41FEF0DE257D06E6A59538CD7B42C6C03D62757C51C81E5AB4B911CE53997D5AD33B39E672B6BC7723B6AE2FD87C8F454E679F867BF155D375C40C5E580E739E2AA98CB8AFD942EDFC4117D6BD386B339B3A8EA72B7F468AFB0FECFC56A7637DD73D9F8F9605AFEC16BC133F27709D1332643E26D3C9099CC3B77ABFCA57ADB86BA27C2255535F5A8DC3B8A833B0B8C2726326789E77627BC357C1B95BC81A90CF712F2AE11CF9D39017FB8D2F4523637362ADD5C7F91D69478D708E7DBED5FCB2D8E7327578FB4EA495F5E895E7C4806E0A71F9EB95E554BDEEB3B1E425FCC973AD230727F0DE2B64AC4D7FEA825F3D74D4A5EC45FB906C2476696E4F768CE4595C669BC366ED2940D72CE4B3EA7A17669C34D6AF679C9B6D0E7A6A0D70EE0EB44DD28BBF6F3030CEE797562B397F6BE90BA04B440E41ADC67F4B9F2083F1E662A8DF247593FF39F85C6F035EC2EAC8B554EF997C986E28BB4107C2F73AC09B904191EF17F966EBE517AEA5370B6C6E5FC8979BF4046BE6CF055D3A3F9D9E73BD5AF9ACFC2A9CA3FBA110E307B605C87F039D73CFC21A2DCFCC559E8FDB5D97DA522B8751C2E9157BBB02FEE2DB33991FFB44B52DD48E2EC0B69161D13ED8407CB6BCC3B9B225191DF911DF137CC7803D4453B30B14B63A68FCE91CC57CD14BFF093E167BA156EBC764CD5C893D1CF6A862367F893F6A95B0AE0AE92CEBF7B46A63B3F31C7C1CFAD14A4E69F8B3C04E0998487A7C6C9FE012EB0FF9AF5B692BE494C59570CD7317F74133F3C1CAFD9A3390A0FB237334B0B24BFA48E182FC9AAF71779416E75323FD3574230E211F67757ACA89732F2D64DB88CB43295FA0668CA74C550E35CCDDC117F7E9DDA32795CF8EBEFA9ACBD9489CBF973F5F7D8F55BDBF65C459FA42E7157809D3B490ABC6A345EA31FB6850C8C3CEF81EC78DA9378EB061F457C9BDD0651B2D1965FA826FEBDB96E1733C8BFCECB081C0FD39F4EB12DFF1307E76CF06F91CF12E709E4F8DEC8A7DA1F65D7FBD9C84585BC87F8CF599177B2FEC5E3086C05BBDFBAC7A75B54BBCC6057F543D87AD92FDCD04EF9F4AEC4D9452239C87C3591A1A9AE6BC6991E8E53E60DC60CF8379AD757EA1ADF9BD77152A1E7C43E9F0B9DD83DABB2250C8EAB95096D7217DE7F58768D319ABE45DAECEEBE6AF611BAF583E14FC70C26CA53CB02DF6DCA8C94A811A3E3BD817B01FB34D46F98CACD67329D57B01E7D5723CF88B6C8B39AAA0274FE52EF211CD7239558F0FEE31A123BAB8960E397FA0B40FC30662D3E4AF9B632B21C345BD5C54F5E665D79BA49EC9151A3538A97F719B6960C940937A6F5D5913754973D2CAB9057B38E4C7C55D7E3C10A764D99F2323D6C3C996BE620F27AD49DCF7E2D98878ADA5B7462E2A87518CCFAA8B6D40E2E5FA0AB89716FBA4640F27D587FF466ED1A84FFDBC37D3B7CF59ADE5FC8E61D6B72367227299629D81CF2D95CFC62CCEC34098BCCBAB1477B8786F8B089C47C4F9F216679B38C38BA26CB1FA2BFF9D757B2929784AD83D4B7AE4EAF6E17C817D3474C5D019C7057EA043825F9C7F75830292BEE9DB735E3922F6F70D4784EF09708FF3B2543A930D4F4E385F31EE0E92655F79E94E32893688F6E06C2D28880586BD56CA3B1D9B5BA46339FF2DE6346DB5737BC1C38057C07347621C526B1B95E7A4722DD9B4D3F452D5EDC1DC57E76E479E43DC835F784E212F6B30D5B64345FCC998C556A19020C4C61AB106E95F47462AF670F07DF8E9CC0C3DB0F9D91EDA2B7EB73BABA3C581655A1E5AE131CE89F18E88358339C15D622BF670E83374E2784D8979C55CC396053974A56752653B1CF9B38DEA93F2AA625DE3F5D464A1B7922DCFBBF2FF949F450EE556F4484D710E1BA362B172AF269D9DD577F6C07951F0E7F2355B10731C05CE711F083E44FC2E183A970B73B8FF1763CF778FF85D15DF03DCE25C049F0F7B1BEC23D01DE33B2E8B3A3332DC48543A3C21BD37C5B99621AF22B73AD6C293749A1E0BF9D0E83AD7ED48EB37B9B02CCE66CB59BB62A25ED197425259ECBF44757E3CE0DCEEBCC43F02D731C1E3C9CB89A55545B8BA69BAA9F648B6E972BB579737C0F670B85F80BF03303EF4EDB7FCFE4530CDFE4D9EC03145E207B4A94FB0ED1EAF5131DE7B62CD2484BCA549FB445B8A651BD76A7BB8A45BFDBDF2D9EF7C1CE354FE1FB0876BD786AF11CEA3A9039A33B858F68B97EF0921274AE356281E532298A86B73E513ED0E5A7D17F8F698F79CCF96E2E606058EB7EC51EA8D1769C01DA3C7CE0CC7E3849F406C72BAA293853C16B69EFB35A05C2BF62EEA03DF0E1D1572B14BFC3AF2B103E79B667F65CF92E215A39EB438E37D622D64841C9E5A5A61FF84B818E398C031E46D9BC0A86B609892E235F8FA0DB9C5DE1012B27AAD36489F99045FD1AF17E7B690233D5677D5D8D7D709DDE1FCFC7F210FCCCC072BE758AEB44F3BA13C0D8AB17DB5EBA1897889751483AE284DF9721CA375EFA8765DB01DADA76B544B7BE26CCB89359212FB4E422E67198CCCA3AAD5CBEDEF9A98F773EB77CF3F177B4849602BA46F2F0E65239C4396A9BEB39513EECDCC424E93EC116B51A3DF4B0439AE24F8406FB4444E4B8002420E814D1D78FFA4ED5CF6855CA9E45E04F5F962799A1075D5920DE399F3F1AF5EBFF86D52DAEF05CF82B8C7B8A392DB9D24212B8007516087281F43D855C8E5ECE5B528FB72D65BDF5AE2A55DBAA9F63492DB95D8442BA9AB550A4773957D5DAE1B8FB6F83FA150AAA60EB7D5FA2ED6D139F76AD055349A3BC827C877AFA4AE3DF82729D86394AEDF56D7396412C9FF60BF4AA6CD08CCD793B5EE707EB62FE20E40ABFA70EF1A52E1DBD38C76CD69F6D5B830DF627E774CEAC70AF670B0DDAEB68783ECAEC55D6027E1FC26A8208B5DD988B4BCCB54D4AE0E9B834E6BCF1DA9A37A38D782DCE57B022DE9BB5267B0C6EFB56E27EA535A67ADF674CB58DED57946D5386F464A737828AD0FA484C75653E7C1C93BCDEBCCA8F0F5575A673D1FCA76EA2C28E43DD4CCB9D276AA99F394C2580C6ADAD8C83EA8953AC3F114DFDF68596750453C35A575AA79CE647528DA17D04E25CF29AD0F847C5F5AD61916F58535AE3322E65C697FD4B453EB3A95B613F529AD13F7105ACF7910772A5AD6994873EE342DEBF48763955C7E5AD5A9742C55B53314555CDFFF06EB0930F9
SmallImageOriginalSize=63600
SmallImageWidth=150
SmallImageHeight=106
SmallImage=789CED7D577F1BC995EFF9627EF393BFC45D3FDCDDEFB0D76B7B77C7F6AE739CB127C813349A248D468194C420E6000244CE3937BAD1687423909434E19E7F010D36C16E24665B0FE74710E8AEAEAEFAD7A9734E9D902B55A9DE6C9DA2AAACDA7E9F73B85EAA6B535DDFBBA731D53D55C5FEFA51F7D4D4E6B9BD87E33D0EFD72BABE5CAB4FFD1E4EF7385D9F2D56A69E8F7CD9FE37A77B8A95DAC8EB154D777CD634736B47A511EF31C9336A23E6C0EE9E69AF77A2E17670FDB4EF3ECDF5E6F32EF219D6EB93D9026DBB3C14DC7131ED916F6D93F69EAF9167E939F957D7696F798502DB2EF2AE6D908F7FF76FEF528EB16AA54CBE74EABBB2A49C78DED1D7DF39522012A34CA1447243A768224DE17872E4F5566AF5DB06DFF087A3621DA10D7C066F8826D34C190A84635491EBE4F6FA299ECA8ADF14CD18DC6F12BE8FF1F5F17476E4F3EC086B1EEF8E7BF14EC1489C4A923C753BC354E2B144FFD16EB658EEB7ABD0DEBE9FC7AD4C59A649C76914A1DD60342EC6CF1B0853229317EF9348E7C4B8E25998275F3022C615DF61AC62A90CF943D113F39C2F4BB4B5EBA6A47B9FCAB922B93C3E5A644C15B9AD14CFC1FAFAA6A04434D1E30F55990E5F7D7BA23FF8FEFFFEEBBFD1BFFCF08782FECFBFFC90E69F2D4E8C2B8C15FAA1365BE23368165C610C2A627F35447B26CF2CD71431BFE87B92C70AFCD55C57C3E3DD303A624DE0DA69E747F06EBEAFC0CFC6338CEE111DBCFCE6CCB812E3C2738A7781FC80F7ACA99AC05685B18CEFCE0357E00F20E0097FF12E18CF72FF191843BC5B9EFB81F743BFD087427F3CDB872F076DE17A7F38CE7B786FDF17FB3FAF63130F0379A0FF9D13AE7EF0831F08FADEF7BE47DFFFFEF7E983DB7726C6D55968D478B50FBFA648BC71E6F13ECBF517DDCE757D9ED13D2459D5054DB44FDBC89D32F30AE0CDBA0F16FAFC62125CA9FA0BD25A2F475EA3775E313F6E4E355E072FBFA5744E7B8DAB2B78DE45D130F6465D5BAE7579DF6A8FBCA673F40DE5F2D3E10AD4F078E9E0E8D5B98DF7A4D7C7521ACB8B87D4E035138AF5F6298FAF46DD17DF5CC93CFFB3E1AAC9FBB2922B90C1FBACCA3C4E67DE77682793BCF89AF4FA69DE336EBCEACC470FF8DECBC0552C79DC3F496E897D18389224437C57A9188287DE445C61BFF087941B832B9D6574857552F1193237EB6ADD439B3D315F249DAF6BB7BA538D5763638B3A9DC389C71BCFEE1EBC187B7DBB7D403A7F5EF52568D31DA626AF8768B4767C1DAF8116EB9FF8ACC653E26F93F5A20ECBF2371157ADEE4B9629CE86AB92D4612C1C098CA6F3BAF82E95D5A975F035CB5287AC2374C53A4C647AFB52A1D2663DEAE45C8CC315F626BCAB0AFB138F77656B97F955557CD7669DEC54BFF8FA69F855B9CCFA61BA4632F342BBFB9CEECFCA06CD85B2E4D98A925A3BAD6799D7BB5642E4DBF4D1275989EEC7F2B4F3CC4DC5D4B11E0B5C35F9DDC458B02E7DC078D558CF6AB7BB3706571D96BD0DBE2F5556684BD669A554A7FD32EBD1BC86D0DEB0FE368E8A8C13C8D19069927DECE02FFED7183FF81D6DC653BDF9CA160D81B9697005CCE27ED137C83F8D1E7E8159C85BD66BE53AEBFEC5BAE009D38E572396202D95E93D6382F1CEF07ABA97A9D2D29C97E472DDF1FA5C09BAF201B912654A360EC47786A5ADCECE1E695E3F3598CFB6EEDD272991A2D68347A431CEC10F9DFADDA8D6A8CE3ABEAD2C300A03CC936BC98CE0A3E785AB424123BFB742771E2FD3DF25893E5014BAE50ED2FDFBEBE473E7B98FD3E10A328E390FBAD238F157F08DFEFCEA7DBB89E00743E3308DDC3E29293C4F2DFDA47C3F56BE4A6649CD14A851A9915673C6C9605E1B2D2A33CF4AE7F4A9E70758333F379BA73F5BBF33DB2916354AC6AA54C8CA549714EE2BF3B4609834FEBDC1FFC7C265CAA66AA4D68DC1BDE0F5F82E11AD5091F7265C57E5F7EBF29EAFF6EF03AFC6EF525915189D05576BCB718A07D2F4606587DE2B95E8FD5A8D6EB902F4FEAD87F4ECBE7B6AEC1F306E6ADE406F2E797FC25A6845E324430ED2799DF2FCE23775CF431D5E1F078C2B3910B6C555A57F0E68FD0DBCD03A0793529DF1D11ADA23C78D5781F54CECEBC3FC74D2FB67B95E60255AA6A671445E775EF0906C9AE75FD147B6D329B0ACC9BC0A72DB11CB9172243E519F3ACCEBA540889A5A0F7B1AEFBBC3B2C42CB8DADD4CD1BD8FB7E9F3A71B74AB52A10F6499FEBE17A4CF3E79461FBFB3C6183E9AAABD2663BFC9EB06B28FCAEFA64932351953E0E907DC5F893184DF9A991C55F91D64269D75B95AEAF8ECC3C4941DAEA02765729AD0059B8A2A74C1717D823C077C9C15179781AB59DBD12ACCB38A15D2C19379AFAC263293CD57C3A04A2CC5B8EDED294A2A774AF798A5DF75ED8802618DD67C29FA58D7E9B36E97BE4C9768672F49F17453CCE334ED19389FC3590AEBE7ADD5F55EBF585EC01A3AE2BE1BC11E6F12BFB17C64F05A391A3A4BB0F22ABB7DB0C8B2FA6D57983E8EE7E89D5D2FDDF2C7E883708A3E8A65C5DF87991A15598E2FE515926BCEB8FB47C215D68D69DFC29CD527E407B09329DAF1B555E5B48C354BBFB13740660CA4CB743751A0074599E6FC492A30F6D15E3C2A9DB0AD8C2289E73011CC51FBE015659292B83F9FAD9352A9B31ED015DF41D74FC525CAF31E5E2EB17EEDCBD99EED8C92AF62BCAFFE7E638FFE9AC9D03B8502FD391AA55FBA5CF43F5B5BF4C6EA2ABD174AD22E6379F18187A2C182637FF5BE6E322B4D7BFF599F6792DAD7152F8B66C255FF1EBDD114677F55964FB177091B23CFF7346DC25E50633D07EBC6C43DF41EE882D0E16AEAA168133A1BD609F443FC3EDCCE583B03CB7C0F59FEF8EABBEF843CF85BAF97FE737191FE6B79997EF2F429FD65C74BCB4B6BF4E0931D0AFBF2E73A5E4ED43EC0795297DFF350F45961B905E7D9A02EF36E83BF57798F32BAD3C91517DDEF8B7A1EE442EB5A504A3596854AD448A45976D1856C7D99EF3009AE40F71483BE383CA42F5EBCA05FBBDDF49F4B4BF4D38505FAD9DA1AFDD513A4BB5F6E53ABFB6AB0375CF4FCC04F0C7E229B3B2EE19782CF6ED65FE033022CF978FF878F48C546AFBC0EB8C2DEB9EF3FBB5F8E13C17609BBF1287BE045536DC81F74F8F730CB641F667ABAEB1DC3A0B7F3797A2B95127BE25F1209BA9D2E923F9838B57FC05677D1F37319E4D4EFED9D00B9C269CA8722C21E356A4D0D13CE882A157BFB0874A4F3D8BFAF9A2A437EAAC3EF19F405E9A35C85EEB09EF1B76C967EBEB141FFD5E757A0B77D517AFCE011EB9B719298EFAAAC8BAAACA72AA1E809BBC955E30A7339ADDD19B2AE53BF9752459ACBD72811CB5170373ED2466247866EDFEE558FD379D1B87D309BCED387CC93A0BBDEAA56C5DEF7A3B939FAD9FABA90B320B72F3EEFD9C9702ED8E5BD4772EF53239D3D611B3DCFF11AE60DE378057E5FDB2C4DACB7B5F4DE9A8B842547DBCA52B2408B52938A25955289AA9067C7E9F3C035F480DCEE1EA9597B59F4227105B920CDFA3D7CFB84DFA4C57FB258AD518AE70FFFC3EF34C5D735CF20978DC215748062B53390DBBF383AA23F8442420FFC7F0F1F0AB9FD5638458B4B7BBCFEBAA4715FA0F396B265CAA464521BC7762CB137B23C6DE70B83EFEA85F2483F1993A07B2CAF1ECF09E6726DB3283053A869B41DC950B6714079FE5FED1CB7A7D5F5D3BA1E8FA7C4F2990C592C9E24A3D1BB067FA15B753EFD9C5A0E3E9E4B893C2D94144A676461339F76DC9B0EF8B9485CC1F713B8828F2E08BEA6F0F5163EBAF027E5EF802DF8312732B933E93DE3F8553263D05BFB41FAC5E626DDFFE61B7A5F9284CDE10FC120FD291AA5CF8A32ADACBA29975349AA364955DB8C755D607278BC9E2F6ED1334F9472992AA5E2552AF80224F17B29558DF44A83F764B937DF12EC8E6571A663C54183D7177C2A2AE9DE798F049ED8D77F74E6313B0599DECEE5C41A0079F5E371816D7CF80C4010EB96F06368C07798FF62EF2EB3CC8467694C46C35E0EC23EB85051A9526D902C4D2F1FEB4D7B3FB67F967D107AFBFDE68198A7DB9A467F647EF5DFCF9FD38FE7E785ADE18358961ECF6D51A53CDEDF7315D7F23C3431BF2CD72BC93435E0D7CAF373C47F4B39A9776DA577A6ABE4CA5453DAA4757A3E154DCC35E255122992995FCBB1041D302E3A7D5F98CD4C85FE1489D087F53ADD6E346885DBD3FB7B5A2312177E63E2BC98654A3C07FE5E680FBF57B92D60F588D7A8CA58D79A1DD21063E010EB9048F27ED27A31F0DD9A76DCED6CA2B3E0AAC9FC54635E83F310D8AC46F9B05D275C81CC7DF0239EABDF0702F4CBDDDD9EFCCEB87A3F9AA1078FDD639F83F1CA323FA91A2FA85AD5C5392DEC761AEFF59ADA123637A37538B069629F8894EAB4C31460FE56C43955DF7E9C4D564FD93E71BD3B55A62F785F5EE5FEDE655DCD5B6E88EF21D3E05A89E700BE55C0700DF11838FF829E21F8536DD01EFC3182A92A6598075FB5FD0A7E3BD0118DA621306EFABCA593352AF13E7CCF9BA0775D7E7ACF13A25030296CE04D6DB44FEF75C315083606D846B12F422F7CC71FA3B9F92D71D65F2A4EEE3F3529D9C9CDCDB6BD8F3D62003A36BE8658D376BAB0B9C7D9F927C24E82E75C35AE64ED801EEE05C8C76B26B81B21C3E8F1B9DBEF6ED0DC831DFA2010A7BFA6D3F43FDBDBB4B1E3A7D5791FE51293C7498D24C857E8CF04E7C24EB8326393ECAE598AE66993B1057A9A97E811CBAC5F061274D717A3E57485BCBE84F0F568B59CF5879B2A375C35AE6AAC7F3CC8E7C9CFBA6721A750B7AFDB7CFEC13685FD517A7BC7477F6379F7F77E3FB97D719ABFBB47EB8B9133F5211E2953C89DA064204C2F587735105FC8B2C7C2571E323ACE3EBA5612716E9658E47F94F9B9A9FD1E7E5EA7FB8264A5734A0F1AE0AEDA10BA30E8604AFFBD71D465B9B583338B219FF249E8446C585F86BD08828C73D536E0A63CFDFB39EDA1B3B6378EEC7C1AADB4B55B719403AE134DEB2F8A7368F037C4F5E39C37C6BA13E2B92565F6B8D2C357DF08BE093B1D083616B4871848D858607781ED0ECF448C33E27CF16CC43CC38E07BB0B08F1F7CA0859601CEF81BD46C4A4F3FB25FAEDCEF24EAD8323E17B043B10FA87B8F0424512EDA24DC444C3EED8D04FCBD7E3FA982D4E6F2BBB29B88AA773024B987F91E381D7986A3346938E97C02AB793ECDB7B23BC9763EC81219C25036320E483C07CA77205F16CE000B90A60CBC3F5881B1F950361DC9CF5D64C45BC0BCEAD9D72368C6B0F7E16E81FDE23D6CF3921EC8DBC46C2B1A4E83FC6CF6ECC9CDACC97345ACDD5E8B9D2A225DEFB02F122E3F7E4BE071F978DEDD289EFE0F362C6CFC4D35ABFAD96B81664FA03E3375C839808D89E712685181CFC66C6E2202EB9D08F1F8D241A83B6F0FD5971352B5D07F9EABCFB306B7BD98271C2BF6F549B0DFD90D69EF8687BDB457F0FC4E8EECB974227FFE4E1022D3FF609FFF913986E9EB4FD62CE4B955E4C4E22D5C34236AF539B7102AC64FB31C4F80DD714CB06DFD393D592991E0ED3D91EE6600B2A940C715D2CA10EDAB2DB975FE3EAF2DBC3DC38E52338A50FB2CCFEE8B35DF2B8BD74CB17A52FBFFE5AE87F9F3D5AA43BEF6D88730BEBF50AF35BD88C077EF3885BEBC74736790F06260CE6FD07F03761DDB259EEDDAF239F07F36BD8F00EFAE782CDBE1CA0C3DE0A3D14D74BBDD844F8C0A32DF8E21CD8C47DDE745C954B0D2A17EAA4A93A3558B632788F390A47C559A55AD7A92635A7EA83A76A50A6A8523E2353B3355AA71ED7DED60EEBE60B3E7AF6C443CB6B515ADDCD0BBD6ED47DC3BFD5B503FAF2F6366D6DBAE83D5F6480AB2FE696E9CEBBEB14095AF67DC685867861EBB91EE3AB6AC6CF7803C217A08BDC4FD1B8D0F314C62BEC774D9627F0EC2EE34A8D257ACFDEF789B63AB01D0363DC568DE512E0AFE10F89D85DB465C6F35E04AEC00BA5FED944AED86B07FBB4C9232F0A57A9A44CFEFD02950A0AC92C2B37F08E3C8E32FF95580EF1EE17C7E200FB41A9DA5BDF7EC654205CE1F92A31DF1FAD778D7BA7DBF1FAC09E0CFA4BBC2EEC01D3E0CAE03EA02F7996FDBFC85705AE704EB5B217A495E504E9C6C1091BC4A9B61B3AD5B777857DB9B5B5DB3BB7620C3570C6502851637159C416B5F6F6C5F995CA72A5E10B0A3EA4AFAE8BF3ADA6CB23C6B58B5C45CB2BA4E37C7EC7452ADF6FB0ECD86299F1D47A38275C611F377DF3BD819EBC0B79CF94232E6B1F9C25770870158CD44FDD8FCFB03338F96D99EDC9D9BC38731C7EB61557F033FAD96A98652B45C48B4FDAC7A6DE15DF55782F5A4C55E851A146774329F24533225642AAB5C439BFB9A62BB5A1B375E63F3AEB5902A37DBE25E26DB04FF27E6784A2BDEF184B22B7066204B16F62BF34AF670CE27C1EF718FD5C7A06F332710DEB26473667F393E2AACED8C45930E4B75D8FFDB868FD337AADDF8E66696FA43EF8E295ED590AF8AD530E8651B91CA6C5D5705F4D6AF37732AFF571B87AE84DD226EFC7C9A424EC98C522EBAE3C173FBAFD84BEFCE69B13FC4AD10EC9605EA095AB83B886517DF4051511A3801818E183340293625C2CBC0BF1E7D5924AEDF62165D33DDF904CA64E89508154DE5FA3A1B290C3927189AA45852A2C03E493655E67AFC8E7C9B36C61502EAB8A581CC87988C9852F7D2A2109BF799CF39673F6B69871B88A077224F15ABC9392E949A222D665C12EAF04F3489975169CA71B7B9E9E7D8F712FF731EF34A7016F8112F132F9D2BD336573CDC76312E532355A0FE6C4BA3465864AA549D54A8336FD59E1C360C6A3436EC019B3019F844259C89AF8DF9A7F6414AEEA2B6B02DB697ECF78A422788A0C5B2EE34AE67756248DC28192D87787DBFB6C2F46AB0595E74C16EB00BE676E1E8B9F7CBA20E28F05BF3A38A0DFF98AAC97D745CC679565407D867C03B27CF5FACF24340E57ABCF9314E571FE8CC7EA7956A1FDBD9C5803A7DA623C21B701ECEAF037A9A5B3A4C0FF40D5C43A731A2FC4194783590AF35A09C75532BA3D5C4542154A338E77A265B1BF9A36927CBE41157EFE4EB84865A933C863B2BB95A15A4DA126CB012FD636445C7189AFDB584B8F9F33E619263F36BFD359FE875E857BDAB0C1F6F7123B0CE843FB80B09D33BEDE76E7E8235515B8FAA4D5A25F6C4629912E0B59077C281475CE57E24437C1D66EC555A59F87D7E93AEBBA97151B1B288F559B654071EDDC13A1DFB6B067E78B63C70B7A85931FE970BEA3C1F83BD8619DBE1FD9073C077DB6CE1F63ACCC322C7C920DF8EDF01A391CF26D1A6E0FBC4AE1F7D5C033F9DA870B417A16AB0B7A1296E9F3D534EF83BD18D27C9C7957A274CA5FEA3AD863CE0B57154B2EE949EE195E339D839724571B62BC941AAFED9A4A2DDED3E5C2B12C701DC6CBAE0F98D71AEFAB6AEDE439146CD4E6E7B2434C845D7BC0563290E5F777B651E87243D886B09E8673725C87713A2F5C9D551F04CE701E00991E7FF13FF469ABEDEF3A8C975D1F20E7561943766711B3B407821E3C2A4603F914CE2BBFC975A59B6E17BDCA3E5CC43B5D87713A0F3AE12773017E1F03FF0F499EE93ED8E7AE6B1F66696FDCFBCCDAC78B1EBB690958BA0C7E7593D7EF79F6E132DFE72AC7EEB2F6C19B383617D187D7B89A8CE073F7646149D4998924D2B4BAB13555DD9CEB3C3617D187D7B8BA3842BE9362D526467486B1815F26FCE736B65DB4B6B92DEAFD00E3F0A55B7CBE2ABEDFD8DE15FF83965737686965ED5CE627144B883C365BBB7B22A7CDA3F9A7B4EBF1D2E6CE1E3D9E7FC6BAE6699BDCA4733DF7748176DCFB22EE786179453C03359316516BCB1F147F9FAF6DD0B3A5E7A246556D06DBBD1DA1EDF5AD1D7AF0789EF60321319EE01B411E538C23FC1D2F0A5781489D71315B8C1AEC3BB017212E0CEF3D2EA7EA6B7E75339E354CA370659EBF8070CE687E964B27E3DBADBF39E58F3609B6D39AE54C0439686CE3DBAFC1D8BCC6D505E00A31E6A9ACC8712BF2C1152B54456E0CF8F1C0CF299B17BE5E8863C7753263A5775D599C133AE535304AD5E39893CE2129E9D3B95BAFCBD8BCC6D505E0EA6BF8B45607F90BEAA86357EAF91CE07BC4740FF857BE348887D2588E47CCF7F073DADD97C2CF0267D24DE49B9E7B4A0AB751CD325ECBCE75F95EE3EA1A3F0B67B77846D7D90F7954BCF3A97B1A078E71924E84FC18667E53F02789E55D9C2BC31F41335EF3ABEBDC6FE10777F852E48AC0DF5C5A26AF3B468D70945EAC6F52DE1FA21A725D5872FCCE12EFDC39FAFADC636BAFC33C5C461F6E24AE5E7DDBAB73C584CFD1708576B702035CC5765C54C5DE63B12F5D849DC1C9A774DF5F1BF857590967B4663CDA6B5CD91362ACCC7A44A89F85FD02BEA7382F37F3DFCDFA2CF8BD8DCA35082C815799BE4C417F895697F77BB85A5EA1F0DA066DAD04492E1EFB8E4E8BAB356F9C761205DA8A6428C87808EA27C9ABB428DF3CA472E5B48C55920CDB5C5118979A7C7DF38C5D34AEA4BA41AE4C85D2BAB30F84DE7E49C1684FDF814F20C6ACD2AF338A310D84C7D7144A6A47B41DCDD15E4925D9E2EB94CD6953ED3FBD5CEE2FA98D18777E4657E43C7F79C2A77A1A5CC1CEF7A1A2D3E7878727E24CACF4F3F575BAEB8D88FAE5C3F7B791DBCC2ECF7EF788746DBAFA49B057A0AD51BAE43882AE2172A95D31AE327A2F0FD45349A32CEB36C8CD6377AF5DDC80DD774ECFDAF144C8F3C147F43BDEB7D6C3195259C7074D3206D3D224B8CA65EB34F7858B5C6E2FFDD61BA2778B45475C2197DF9D1D1FF9F7FDA7DA71EAFF8B5852E40E1B370FF0ED863DB5C13AAAB06B20DF1F7450B92E7CA3918372DCFB16F27511235C472E07F7BEA87FA6F6FD3850A3A37B3499FF5E123109367516CE82AB67359D0A853A558AF6FA537D755DAC2383751E315E6A93648F4FFCA66E6C9F8A25197ED662D9A0F9DD00BD194AD333776EA0CF637D1A36EB1AF961D3BE38EBEB9AED3E031FB2F5AD927D5F27E457C80F97CAE6E9F781F8891C9EC3845CDC0BCCD3EDF280805FC18FFC54FB825FD9E7EBB09B07D4A26CA4B26420F616F5D4518F72CAFC875A222D6ABE0A7F69E487CC4C572BE37EAD492E5F8E6A39F8127F33880B54597E2DA19E6155A68AD416F90E3A16D96534AE9A825F216EE3543F58275378FC91F352E459457E0A5E5F55FECEAC8D5C8D2547F6DB1AA7A1340EC9ED9506D799D726FC69111B837CB69FF8533C9F15FAB53B409BC1F4897AF0034CCACD814FCE2CB8EABEE0F72FC8F456AA28EA90DD7BF5CA1657A817B098439DBEE35A390D1E37E47DACF5F3385A7DD6112BA4545491F367D2396DCA0D924251D2B0C6702E144F4F8D2BD43B2C867A675D7A551171E1D3E06A2D5BA38DDD1CEB456911B367FA7F768C0EB5FB3EF6F09B458D36EB5A1FB70F661857A8FB75AA1FFC9EED674BBDF5F97C4DC4FE1D319F69F7EB040EFBE73B3DCB4AA54852D821210F00A7D81333E1ACC05594F7824F8309FA4B3C2E6A21CD6DB859BEEFE14AE414B6E457414C410DF1C09633B94971A57718370FD7E827CF5644CE41C497D8E10AF992171857C9D869F9CAE0BDABC1EBAAC97F4FF06CD4B4E33DC92E86D06E6C443C5D9F0760CE6A33EC47664CB6C0B6D2BDB41A2C766DD51B6DDE57DB5476B0E3B50F5E8A3CE1D8AB14DE2BEBBC0E74837541A5C972665BC800B3C48C692AF37DD48715766F45F05E600B79577196FF592829F214FF626383E6363D035C610F463E077C56931951EF52051F99015746F73BBA7B7F89DE58D9A2DF783CF45632698BABB7D2697A10495364A87E26A851AE510BB1D82549F0F213EFD8B43F23FC67D007C7DEC3BCD05C47F0C547DC80D17925F8217433A7DAA3E39E05FDCD5CDFC5B22EF2D087FD45A6C20057663EF527DB5ECAE47A7B4A95F5FA7A5515BA537D7543E41A01AEAD39B127C555E708FA6D8AF1541035399123C00E57C899BC9893289BC989186F6B1B787F51D3BC7152BE143C47B58F5F7E8DABCB7F5643690ADD3F9DAF5146ED5038CDF2B26C5FD305328D9D4FCA34FBE0FD07ABACEF6D8A5CDBF7BFFDF614A6502FE0F78CEFDB8CED28CB3F4B8F7C376A1E5EE3AA47B07F9A7279239313B538B0BF940A939DF34D832BEC839F7CFE947EFC6459D48A7B93F7C161D91D3CF3572E177DB8E521AF374B5BEBE999DEEB35AEAEE7B3A6A9E76BE2A9AA9CAEEF6C52345C25CF4684E69F2ED07FCC2FD1FFB2DCFEEF0F1F0A9B821557E063A00F36DDB4B3E75C3BF5BACEC36B5C9D1F9998AAC8A7E3E8511F03FA67D493A4D05E82969EAFD21BABDBF4E7584CD405403DC213F99D120991A3F0CE5E805C9EECB9F40F769969E28B2E8226CD7B3C2A77F2B46D9D075D650E6AC47955E4D371F422F6AC5C15F5ED85DFE8C177B4F8DC4DBFF60445FD252B9EDE643CFD311CA65FEDED09FAD41DA4543C4501D7D9E327CE6BCDC90D5DE424461E62E4C745DE65E42B2E9F434DD5B3F4157127A8DB867CCFB0199935B790B317397891EBB6D99E3E7FFAACFD415E5D3C17E3857E9835E4503BAE6D63071AC5AFECE42BD44943FD23D8B545EE2196AF6EDF99A39FAFBB848D01B6D1818D9DE575C855A84D88DA26EFADEC90DB5714F959AF0BAE801FE424DED9DB176384F943EEE574DEFE1CE2B2FA6AE6DD465F10D7912994443C13ECDD98E35034216A595F567F5C1E2F658B15915B1AB9A691FB1A36877D7FE85C700552ABCAA03E4DB3FD1D7DFAC502E36A57C8E7A8ED65E559A8A3F5BF3B3BA2F6F347DBFBFF50F2D54DEDEB55CB574EB8B2E65401BF7AF0789D7EBAB026F0332C5BA1962AF8167445C8ED1B1B2152157B1F859B323637BDAFD7155726E9AD43917318FBC75F12397AAF5CA677F279F117362BD36FE67DDE1BF1DD7CB2486E7782A4CAD9EBA15FB7B9BA497DBDEEB882DFD7CA6292E69FAED11B2BDBF45B9F4FD41EC479246AF35AF742F0AB8F77FDB4BC7A3AF7F2558C0DEA4776A6B0BBDCD479BC6EFD990457F0E58C862A34F77495E5F20D819D375656840F9F155790BB50F3F28ECB4F2E4B7EEB4B1B1BF837C03FC722E78662AAF0E1FD479FC7EBD69F4970158D54E9AB3BBBF4D58339616FFF25EB7E3F7EF244D4A4473E711357BFD9DF173AE1079B1EFAEADE1A6D2F872E746CCC3ADF208D3FD722315113A0CEBA95D1FF5E8926855DE926CC23F46EF4B57B867ADD37095738F76EB6BF661D2F4CBFF184849D1D7215CE9891471AB97E3F69B785DC0E9B29FC195CAE18A51367F76F1D3536F80D757FE09B0D7B9B922B087F22E49BD5FAF5361AACA72B13D812CCDCF34E8458857139FD269947ECCB35F5D8AF077B34F24CA28E7813B5A7598645DFCB655DF8D1490E75A0FF117005C2B9F3ED4FE6E9C7F3CB822FC1A7013CEAD34E47F0AF37565705AF020F7B7B798BEEDC7A44EE65EF85E20A67A175C64D3AAFD3A71BFBF4275F943E6F1D09FA933F4A5B19892AE92C65724D8AA734DB5820931299D3FE4B56CA158DB1FBE9C835A0B7C5EFF081461CAE5D7E5DF89F99756D9C72C65F24AEA23989566583122372589E37AE6067F8ECEE22FDE8D102FD9671F566DFFFCAC4D5CFFAB882FDEA1DC6D5F27280EAF2E8B93A0F5C69991CF94332BDC9FD82DDDFDC9361FFBFB7EDA5426A741E7D939A63E66092391AC75BC538F6FFCEC24BCC7A6DE7852BAC13ABCF12E2A9EEBE78419B8CAD4CBA465E4F61AAB3E66971055F7D556ED1975F2DD0BF7F354FBFF678E86F7D1F77D818A017225EE2274F9FD27FCCCFD3BBCFB769EEE106AD3E099C3BAEE0CB26370E480EC7C49E076CC58231FADBFC12FD391A1DE00AFCF363D65DF3E5C9F6914E207C5C03EBBC71D53D14F1DDA8798F5CF0AD6A6D465C35A78A331FF70C6034933FB6310257F75EBEA48D9A4EA9A4446E577E8063273F6FF8EEDAC5884D12479FCB6BA2BE953710123EF4889BF840514E9C0F42E6822F34E4ABAFC2699A9B73513236BADEE82C6383710569F07BEDC74916AB063D0CC4C5F307BE60E9342D45B3A46893E982C698FC23BDB8B28AC0B2530D1E675C1D517DCFD3BB86F50BAD501A5C9B8CE729184C529EF71E9035AE0FFD3173ADC0F7B7863AB1C9CC48FC4FD21FE1278A3A5D9DC301FF347175B78FAB44BC4AA9BE7C9C2F2AF470DD45411E63E402B29E2FE31A3BF960D2387AEC834F175DF4DFF043E67D10BE3298BB8F9B4D710E0D9F7710CE076FEFF8C8E5B93C3B433022D387AB3BA25F03FB3FCB7F2E9663EC729B89397BF10D95F20AE3A442AADB4BCA98F3674392491F1367376E1FACF7E346108F56CAF0BC25B3F477977F2053C046F33855A470ACA74348DA11BD97AC8A3A32D04B0CD4D4A94F6E6B76C415627B724551FBA069897FB0EE83D1686560D7CEAA1D7A90CF5394FFAF961BC29F1E755D54E6BD017E8F3DBE3E2935A9AE34851FBE78574D1FBB0FA2BE84D75DA4F9675BC22EFA3B9F4FC85288BDC178085CF15E08FF7AF8CFDC5A73D1C32FD7686B3140C5E4D9CE7547CD156A0B8A738078896EF37AC2D9B769F778B754A2F57485F279996585D3F57CC0BB215B685ABBC70F50B37004B6CE2A5F29C8A383DA6A8C8D54204DC5449EE2B1A4C015F468D3FEF7209EA348B428FCC51BFA016D32F69B7DDE80EF4C3E81D8D57462B6FAD327D68B7E9A5F2D1764F27B92948BF778835267DC549BA41FF67CC871BE873A6D58B38DD60B2AF238EB3C8EE05BA6CE3C91BD9DE7E5DE475BF46C7153F0ABDFF9FD8237893DAFCF1F309FF8EEE78CADF737F6E8C197EBB4B910A054D8392EEF2CB86A31FFA8A48BE4D98C513A96A18F1957E057E69912FCEF5DA865659343C78E34E6099D1176A3B3E2CACC3D079F283397429765964CB63AD80341927124BE3F0F1BC1A836B017220E3F9E5407F543847CF5EA152D17650AEC27192FCEB5B2C7D124B8420D246064657D9B7EBAB02AECEDBFF57A854C65FA220357B0BF437E07AE76F6F22363A7CE3A361DC601F67AC85AB01F544A32A5982797796E4C6AB45F4C3C3FA88D3BEAF7B2D41EAB1B4D8ABDBC43FC8C95AC318917852BE48812F1B4FDE78499177DD53C208FD211D8B7C6A15E04AE10CF8BF9435FF2CC976BDC9751A489F8A3F3393B711A1BC4F68CD38D80834279325C8DC30C9E352E37C624B812397F26586F78D65973414DCBF39C6A5C5D14AEAE92AEDB99DB4DEAEB4DB0B7FF338ECD4DEFEB6B5C5DCFB1B9E97DBD2EB8BAC8BA4BB312EC81E7DDA6998BF7BCE92AE35F2E6BEC26A559EA2E41FF9A366F2D08710BA8CF80BA109BBB7BB4EDF2B08EB9256A9F7803616AB2DCE8F2F8F8FF6D4AE7CFC7AE3AC93A46CC0BE2059656D745BFB65C6EDADA758BBA11E807E252A28934F77553D4606839D8E587DBBD0CFAF2C123511302B520509FE2F3BB5F8A3A18A8A9B1B6B923BE47FD88ABE45793E20AFAA7533E859B401735FF5781ABEB4A53E1AA7B44522C4972F9FCF3065E26BDC6D5C59389A7724D198F2BA34315DEC7D44CBE17B73AA2463748F83F225712CEB63443E49ABBEAF7BDC8F9B76B77D817651CA1EE50263F79DC6532D3143E87573DA676B83231E584ABAAD4A290BF28CEE2144DA74E302CCED59DE607F6BC90BF44F14C95DEDAF1D247893CDDC955E96D5F84A2A53A4542E5A9F3EBDD545CE1BCCCF44585DF3472ACA2368CA34F04F23829C738417EEB4A3826F2A956A3895379C370EDB47679F8A3CAD9FCC4397FA18FC007D7A9CF4EB89A46BEC2D8C9E59EAF1CB06177A6067BF2B3AF3CE4F2C785AF1662BFE05F809C209BA114AD3EF54FD5C7ABC2D528DF64E0653867BA53BB4D45A35249A1957495FEC86B0BFEAC6F4652B4C9FF976BA76388CD3C0FF061896525FA9D3B4077D416BDC76BF35EA24C0AF37FE440C33A6FB26E2B31EEC6F939341A1D8A044B54E3B96B48321DC01FAC3F97F04F801F94358F95A2B428CAEB1FD7234766C71F1A5C0F3F10D4A49906571DF8A0C553CE63D4F7A543FE8A0ACB5A9AD74FD108BFAB72CCBB5B7A8B0AF102EB7F659A0B26694D6AD2738C6B59A5785116E3053F8BABC615C67194AE1CF2154F7E67F17BC2FE369C27CF6CD7CE177E6B37430F789D993E31F041BCBBEDA558AA2DFCA8AD3ED2C875E2DB8A8A7C8C2E5F9C7EB5E7A7BFA64B823E0E6684BF03E61564C0C781C92E87A61D1D22970BEBDE2AFACAF3D4B0C9A37C8250532B93EB5D8F5C8BFBBED1D73BE00A3E3F9FC732E42D6B54068E73277DFD90471879AD812BD45B6A47E30257D58A25572ECB5DF1E868FF5FDB9CBF978C2BAB8F88D37556BF37F33EE187CE73DE79BA60DB6E660827F0C38B44AA34174E8B9C3B66ACE53CE32CCEB8828C64DA6DC0EB55F518BFE25923CEED70ED34E7FB55D910B9A7D126E41549192D9B556B3D3F0CC8C6B8BEA64EE653388C2B99D7D9A36886428C13E0AA5C3AC95780992AF39CCBAA8F33337658E6803F383E97A4CE89380473FE75C4EEB0ACA8AB1A55D4363DF6C7C4BB3F8866C953D148855D9179B3C43C19FB8CCE58AAC512E27AE4686D0CED3D66BBC2B7339DED5DC7FFAF2D8428C56BF509B70B3C097E158BD1434F98A289D689BD017C506B4D5EEB003E2EA3E24186093E0C03DFE297DF0E7C641C71DBAF9362627ED2670DE30AB2DC383DCFF4EB9A669E67C1216C64D9E27432B6E9E7A4370C8AC57B3280951F9C987FEC6DFD7785EF13E61B71B6F0B39ECB55A80E7F3FF0AC7EEE13DDF2F988EF93DCDE13BC64C00751532F5B103237FE5F7CE4A74820414F1957F009854FA6C8FBEB0A502155A05AFE987723B7B359076712427E7869867CD0174DC3B8822CDE32DA63E56AC8966ABF361874C371CF09C74ED6F6C15898F2C966204961ECB93CB785A11823A52C9F927BCA2CA7AA4C55E63575F8E65AFC28CDB9C57C77EFDD179F3BCB2BD4299406F19EE6357596659BAA2EF0E24F95E8769CF1641CD1BB9E103D4B14A9CA728EB0A7F4DB2DE6E4C19E039C56157BB91DB180D6EF735985EF2DD0639635FF100A099F4CC4343DE5FF53CC1F03AEE39C03421F281FCBAA900107F1B77A4FC6B3F25E5C3B2EAED16EEEE431FEFC56426EF4B3EA8372A34B0F56772898AD0A7FE546A34D95AA217285D7B97DE4F7C6F95A39CFF285D4605D41A54AA19753AFC6BA2BFA6B9DE75ECEF90215825121EFE3776001BF292589F1D5A05BC982886B15FE818605573CA68853B0ABBD6AF07CA32FC0B46689F7A826D3A4E48B62CC1AC51E1F68B2AC6AD55B07D8639C0F70C2FACAB871C31E605E2FF684A17801B35DF01C933FC276855A65F0472B23EFBF7E3420A9D91518A90DE15393E4816C879CC47F5D58633D304FB73D417AEC4BF07AD0850E27571BA4F19E2BC59363F5C1A6DE15BECB759E03E805DDBE3EA8629F677D0A3A9E551F840F3E6AC628FC3BC6B113080DAEC7B3A18B4E832BF8E5C147DE2FF5E4AB42E1B81E89C63203B0015E50CCCBD4919B3C679AF07F463D0495E7B4C5FB50BEA0505EEBC57B34999F015B7596F721BF02FB8D5CEFEC0F7B568531FA56202EF2BEC34F1E18ABF15889D877C642C51F146B54B6D41280DCD2A848BD3804DE9734B3660AFFAE221E80E71BFBAEE2E9C5C58257612C87E7FFBCC9AE5D60776C9C34CB3B561E8431463D1185DF6F97F541F87DBF5FAB095BCD67F12C456345A1F7002706EB4F88E998541F3CC07A643DBE81FD1CF3B1EF1F69AF3E60DD0CB567445D27BEBE1E894D647B1CC695D13EA2ACC27C86DF15EF8B350ABB286AC85BF950DD5297CBCC8500BE82BA383BA506B9521592C0D7F63CE2B774BC22641EF33AB31D5CFF893B4A4BF536CDB33EF0285EE2F5AE0D7C039A8CBD32E3F99071863589BA9C0A6C30E128E9E09DB0E55BDAC3E728635E61FE5A2CF774D474CE5EBEBA0C5CCD42CD6667106BAFB70E285D6D0EFCDFAB2C775BE7B5E9504FC1891AB226F80FF67ED4F0AE976A23F7C346B52E706EC0C6C23CB75E9167C2D5798C0BF693E15CF1D8379C64F7B6CD7B0959C2C6A6E45447E7C4F3FBEF6D62093CC34E1FBC8EB8422D8969CE7D50DB729C4E6725E47B3075BA51F5184C828E661DC74965B9615C4D4A9521FF9AF3BEFE22EFB1FA06CDF21E4EF70CFB1C5DE6BB5FD7F9B0C6A65A0971ABD35C8F7CB0D35CDFBBA7315D9F14FBEB47DD53E33DFCBCDEC3F11E877E395D8F5CBAD3BE87D33D4ED72307EDB4F3912FDBFFE6740F72263B5DFFFF01A3BE87DC
