# Supplementary material for: Design of a low-cost, portable blower-based breath simulator using 3D printing for respiratory research and education
Source: HardwareX. 2025 Dec 14;25:e00731. doi: 10.1016/j.ohx.2025.e00731 (PMC12808584; doi:10.1016/j.ohx.2025.e00731)
Supplement: Supplementary Data 4 [file mmc4.xlsx]

## Sheet: Sheet1
Designator	Component	Number	Cost per unit -USD	Total cost - USD	Source of materials	Material type
F1	Fuse 3A	1	0.806	0.806	https://mou.sr/4cu6lxg	Semiconductor/others
F2	Fuse 8A	1	1.03	1.03	https://mou.sr/3TD66bx	Semiconductor/others
J6	Header 2 Pin	1	0.15	0.15	https://www.digikey.com/short/jnp25hw2	Semiconductor/others
C1, C2, C35, C36	0.1uF Capacitor	4	0.299	1.196	https://mou.sr/48WtG7O	Semiconductor/others
C3, C4, C26, C37, C38	220uF Capacitor	5	1.03	5.15	https://mou.sr/3wVZ1tP	Semiconductor/others
C5, C39	220uF Tantalum Capacitor	2	2.07	4.14	https://mou.sr/43odo6A	Semiconductor/others
C6, C9, C17, C18, C19, C20, C21, C23, C24, C25, C27, C28, C32, C40.	100nF Capacitor	14	0.597	8.358	https://mou.sr/48ZUeVN	Semiconductor/others
C7, C8	100uF Tantalum Capacitor	2	1.35	2.7	https://mou.sr/3x0rwXu	Semiconductor/others
C10, C11, C29, C30, C33, C34	18pF Capacitor	6	0.428	2.568	https://mou.sr/3Tk6RoO	Semiconductor/others
C12, C13, C14, C15, C16	220nF Capacitor	5	0.278	1.39	https://mou.sr/4cndE9Z	Semiconductor/others
C22	100nF Capacitor	1	0.796	0.796	https://mou.sr/3TecfcY	Semiconductor/others
C31	1nF Capacitor	1	0.697	0.697	https://mou.sr/4cnolJm	Semiconductor/others
C41	1000uF Capacitor	1	0.946	0.946	https://mou.sr/3TI385T	Semiconductor/others
D1, D2	Diod SS56	2	0.168	0.336	https://mou.sr/3PmDeSz	Semiconductor/others
D3, D10, D11	BZT5V1	3	0.27	0.81	https://mou.sr/4cjXWMB	Semiconductor/others
D3	BZT52C51	1	0.21	0.21	https://mou.sr/3x1MzJj	Semiconductor/others
D5, D6, D8	SS36	3	0.49	1.47	https://mou.sr/3IIjPYs	Semiconductor/others
D7, D9	SS56	2	0.45	0.9	https://mou.sr/43tVpLN	Semiconductor/others
ESP1	ESP8266-12E	1	6.91	6.91	https://mou.sr/3TTkAmF	Semiconductor/others
F3	XF050	1	0.299	0.299	https://mou.sr/4aOdmqV	Semiconductor/others
IC1	LM358M	1	1.37	1.37	https://mou.sr/3xvvOq2	Semiconductor/others
J1, J20, J21	DBT50G-9.5-2P	3	0.2091	0.6273	https://www.lcsc.com/product-detail/C395958.html	Semiconductor/others
J2, J16	Jumper 2	2	0.51	1.02	https://mou.sr/4b29bYU	Semiconductor/others
J3, J11	ICSP 6P	2	1.5	3	https://mou.sr/3Wg9ET4	Semiconductor/others
J4	Header IDC, 3 Pin.	1	0.36	0.36	https://mou.sr/4cBcSVN	Semiconductor/others
J5	Header IDC, 4 Pin.	1	0.94	0.94	https://mou.sr/4dz5WtA	Semiconductor/others
J7, J10, J12, J18	KF126-2P	4	0.0768	0.3072	https://www.lcsc.com/product-detail/C474900.html	Semiconductor/others
K1	JQX115F0242ZS4	1	1.49	1.49	https://www.lcsc.com/product-detail/C329301.html	Semiconductor/others
L3, L4, L7, L8	Ferrite 30 Ohm 6A	4	0.21	0.84	https://mou.sr/3XkudxF	Semiconductor/others
L5, L1	10mH, 0.25A	1	3.87	3.87	https://mou.sr/4cNwMg6	Semiconductor/others
L6, L2	330uH 3A	2	5.28	10.56	https://mou.sr/4cIltG0	Semiconductor/others
P1	USB type B	1	1.9	1.9	https://mou.sr/3yX6N86	Semiconductor/others
Q1, Q2, Q5	Si2302DS	3	0.19	0.57	https://www.digikey.com/en/products/detail/evvo/SI2302DS-EV/26220877	Semiconductor/others
Q6, Q7, Q8, Q9	BSS138	4	0.27	1.08	https://mou.sr/3T7M9ZM	Semiconductor/others
Q10	SI2308	1	0.37	0.37	https://mou.sr/3AE7Mul	Semiconductor/others
'R1, R7, R8, R10, R11, R12, R29, R30, R31, R32, R33, R34, R35, R36, R37, R38, R39, R40, R41, R42, R44, R47, R48, R49, R50, R51, R52, R53, R54, R55, R56, R57, R58, R61, R62, R63, R64, R65, R66, R67, R68, R69, R71, R72, R73, R74	SM-RES-0805 1kOhm	46	0.76	34.96	https://mou.sr/3Xito8B	Semiconductor/others
R2	SM-RES-0805 20kOhm	1	0.3	0.3	https://mou.sr/4cFGXTZ	Semiconductor/others
R3, R18	SM-RES-0805 470Ohm	2	0.63	1.26	https://mou.sr/4dYXdAr	Semiconductor/others
R4, R5	SM-RES-0805 4.7KOhm	2	0.16	0.32	https://mou.sr/3MHhIX3	Semiconductor/others
R6, R9, R13, R14, R15, R16, R17, R19, R20, R21, R22, R45, R46, R59, R60, R70	SM-RES-0805 10KOhm	16	0.21	3.36	https://mou.sr/3X1gs5F	Semiconductor/others
R43	SM-RES-0805 300kOhm	1	0.16	0.16	https://mou.sr/3AGlX2c	Semiconductor/others
S1, S3, S5	Switch 2 pin	3	1.24	3.72	https://mou.sr/3T4dzQi	Semiconductor/others
S4	Switch 1 pin	1	0.94	0.94	https://mou.sr/3Mm9x21	Semiconductor/others
S2	Switch 6 pin	1	1.81	1.81	https://mou.sr/3XmFXjn	Semiconductor/others
SW, SW1, SW2	Button	3	0.19	0.57	https://mou.sr/3XkesGX	Semiconductor/others
U1, U12	LM2596	1	6.28	6.28	https://mou.sr/3WZQIXf	Semiconductor/others
U2	AMS1117	1	0.27	0.27	https://www.digikey.com/en/products/detail/evvo/AMS1117-3-3/22482148?msockid=296b34eb4b2d66a6303825be4a4b67d7	Semiconductor/others
U3	ATmega2560-AU	1	20.42	20.42	https://vn.element14.com/microchip/atmega2560-16au/mcu-8bit-16mhz-tqfp-100/dp/1288330?pf_custSiteRedirect=true	Semiconductor/others
U4, U8	74HC245D	1	1.08	1.08	https://bom.so/wYvxyF	Semiconductor/others
U5	TCA9548APW	1	1.4	1.4	https://mou.sr/3X0JdiW	Semiconductor/others
U6, U7	ABPMAND001PG2A31	2	32.12	64.24	https://mou.sr/46ZzkGN	Semiconductor/others
U9	CH340G	1	0.51	0.51	https://www.digi-ic.com/showpro/CH340G	Semiconductor/others
U10	ACS712ELCTR-20A-T	1	3.71	3.71	https://mou.sr/3Z0i5Dm	Semiconductor/others
U11	ATMEGA328-AU	1	2.22	2.22	https://mou.sr/3AHjSTJ	Semiconductor/others
Y1	ABM3C-16.000MHZ	1	0.63	0.63	https://mou.sr/470GCde	Semiconductor/others
Y2	ABM3-20.000MHZ	1	0.82	0.82	https://mou.sr/4dFBePg	Semiconductor/others
Y3	ABM8-12.000MHZ	1	0.44	0.44	https://mou.sr/4dCfjZv	Semiconductor/others
	LED	32	0.47	15.04	https://mou.sr/3VgvwNB	Semiconductor/others
Sum				233.626
