# Supplementary material for: Design of a low-cost, portable blower-based breath simulator using 3D printing for respiratory research and education
Source: HardwareX. 2025 Dec 14;25:e00731. doi: 10.1016/j.ohx.2025.e00731 (PMC12808584; doi:10.1016/j.ohx.2025.e00731)
Supplement: Supplementary Data 5 [file mmc5.xlsx]

## Sheet: Sheet1
Designator	Component	Number	Cost per unit -USD	Total cost - USD	Source of materials	Material type	Note
C0_10001.SLDPRT	Cover base	1	74.75	74.75	[Custom Supplier]	-Polymer
C0_10002.SLDPRT	Connecting tube	1	1.83	1.83	[Custom Supplier]	-Polymer
C0_10003.SLDPRT	Centrifugal fan mouting base	1	1.83	1.83	[Custom Supplier]	-Polymer
C0_10004.SLDPRT	Cover	1	8.25	8.25	[Custom Supplier]	-Polymer
C0_10007.SLDASM	Socket head screw M3x20mm	2	0.17	0.34	https://www.amazon.com/Socket-Screw-Thread-stainless-100pcs/dp/B078CXM81F?th=1	-Metal
C0_10008.SLDPRT	PCB support	1	1.83	1.83	[Custom Supplier]	-Polymer
C0_10015.SLDPRT	Main board	1	3	3	[Custom Supplier]	-Other
C0_HDW_10000.SLDPRT	Fan	1	5.5	5.5	https://www.amazon.com/WINSINN-Bearings-Brushless-Cooling-40mm20mm/dp/B08R9HHYF7?th=1	-Polymer
C0_HDW_10001.SLDPRT	Hex thread adapter M3x10mm	8	0.5	4	https://www.amazon.com/Hxchen-M3x10mm-Female-Standoff-Hexagonal/dp/B083GM48C1	-Metal
C0_HDW_10003.SLDPRT	Socket head screw M3x10mm	4	0.12	0.48	https://www.amazon.com/M3x10mm-Socket-Screws-Thread-stainless/dp/B077Y11MG2	-Metal
C0_HDW_10004.SLDPRT	Terminal 12P	1	3.25	3.25	https://www.amazon.com/Joinfworld-Terminal-Position-Pre-Insulated-Jumper/dp/B0BN55WVDB	-Other
C0_HDW_10005.SLDPRT	Tapping screw M3x10mm	16	0.03	0.48	https://www.amazon.com/Phillips-Pointed-Drilling-Stainless-Mushroom/dp/B0CN6HQWDH	-Metal
C0_HDW_10006.SLDPRT	Rupper Feet	4	1.51	6.04	https://vn.misumi-ec.com/vona2/detail/110500157910/?HissuCode=C-30-RK-34	-Rubber
C0_HDW_10007.SLDPRT	Locknut M3	8	0.06	0.48	https://www.amazon.com/Hordion-100Pcs-Stainless-Locknuts-Non-Slip/dp/B0CX16JZ6Z	-Metal
C0_HDW_10008.SLDPRT	Centrifugal blower	1	42.5	42.5	https://www.alibaba.com/product-detail/60mm-Diameter-7kpa-Pressure-WS7040-Brushless_60164270691.html?spm=a2756.order-detail-ta-ta-b.0.0.61c12fc2wXpC6a	-Other	These specifications provide the necessary criteria to identify a suitable replacement blower in case the original supplier is unavailable. Type: Brushless DC blower fan Dimensions: 60 mm Operating Voltage: 24 VDC Rated Current: < 1A Power Consumption: <20 W Maximum Airflow: 28–30 L/min
C0_HDW_10009.SLDPRT	Hex nut M3x15mm	2	0.6	1.2	https://www.amazon.com/Nuts-M3-0-5-Stainless-Steel-100pcs/dp/B0BLC26S9J	-Metal
C0_HDW_10010.SLDPRT	Tapping screw M3x15mm	9	0.08	0.72	https://www.amazon.com/Glvaner-Button-Tapping-Stainless-Coverage/dp/B09LQSBG2G	-Metal
C0_HDW_10011.SLDPRT	On/off switch round 20mm	1	1.16	1.16	https://www.amazon.com/Rocker-Switches-Circle-Automotive-KCD1-6Pack/dp/B0C4F2626K	-Other
C0_HDW_10013.SLDPRT	Female jack adapter	1	0.11	0.11	https://www.amazon.com/DAOKAI-DC-022-Socket-Connector-Waterproof/dp/B09TK29CR6	-Other
C0_HDW_10014.SLDPRT	Nextion 5inch HMI	1	86.9	86.9	https://www.amazon.com/DIYmalls-Intelligent-Capacitive-Raspberry-NX8048P050-011C/dp/B0B9GX1HPR	-Other
C0_HDW_10015.SLDPRT	Socket head screw M3x20mm	4	0.0696	0.2784	https://www.amazon.com/Socket-Screw-Thread-stainless-100pcs/dp/B078CXM81F	-Metal
C0_HDW_10017.SLDPRT	WS2403DY 24v 3A Model DC Brushless Motor Controller Driver	1	15	15	https://www.alibaba.com/product-detail/24v-3A-model-WS2403DY-DC-brushless_60836834285.html?spm=a2756.order-detail-ta-ta-b.0.0.61c12fc2wXpC6a	-Other
C0_HDW_10018.SLDPRT	Socket head screw M4x12mm	1	0.09	0.09	https://www.amazon.com/M4x12mm-M4-0-7x12mm-Stainless-Machine-Quantity/dp/B0CLGTG9M8	-Metal
C0_HDW_10019.SLDPRT	Locknut M4	1	0.04	0.04	https://www.amazon.com/Vifmy-M4-0-7mm-Nuts%EF%BC%8C304-Stainless-Locknuts%EF%BC%8CStandard/dp/B0CPJCXPLJ	-Metal
HDW10009_SFM-27.SLDPRT	SFM-27 DC 3-24V Electronic Buzzer Alarm Sounder Continuous Sound Beep	1	1.33	1.33	https://www.amazon.com/QMseller-SFM-27-Electronic-Sounder-Continuous/dp/B07X98NJQG	-Other
Tube	Tube for breathing circuit device kit	1	2.2	2.2	https://ygma-medical.en.made-in-china.com/product/SANYecPKyyks/China-Wholesale-Emergency-Anesthesia-Breathing-Circuit-Device-Kit-Adult-Child-OEM.html?header_search_page=lv&pv_id=1j3kp9no05dd&faw_id=1j3kpdu1f6b1&bv_id=1j3kpdu1h3e6&pbv_id=1j3kp9lh2df0y	- PVC
PEEP vavle	PEEP Valve 5-20cmH20	1	3.5	3.5	https://www.alibaba.com/product-detail/Adjustable-Reusable-PEEP-Valve-5-20cmH20_62581524718.html?spm=a2700.galleryofferlist.normal_offer.d_title.4da013a0hJxcGt&priceId=503c7ffc914b41478c327b83aead5177	ABS, stainless steel, Silicone
Flowsensor	Sensirion SFM3020	1	137.93	137.93	https://mou.sr/45UuBWO	Polycarbonate, medical-grade silicone
Sum				405.018
