# Supplementary material for: Design of a low-cost, portable blower-based breath simulator using 3D printing for respiratory research and education
Source: HardwareX. 2025 Dec 14;25:e00731. doi: 10.1016/j.ohx.2025.e00731 (PMC12808584; doi:10.1016/j.ohx.2025.e00731)
Supplement: Supplementary Data 6 [file mmc6.zip]

Archive with 7 entries (5 files):
- Source_code_BBM/
- Source_code_BBM/Matlab/
- Source_code_BBM/Matlab/Transferfunction.m
- Source_code_BBM/Matlab/Volumecontrol_DAPP.m
- Source_code_BBM/Matlab/Volumecontrol_DAPP_Backup.m
- Source_code_BBM/Matlab/Volumecontrol_DAPP_SMC_function.m
- Source_code_BBM/Source code BBS.ino
