# Supplementary material for: Design of a low-cost, portable blower-based breath simulator using 3D printing for respiratory research and education
Source: HardwareX. 2025 Dec 14;25:e00731. doi: 10.1016/j.ohx.2025.e00731 (PMC12808584; doi:10.1016/j.ohx.2025.e00731)
Supplement: Supplementary Data 6 [file mmc6.zip › Source_code_BBM/Matlab/Transferfunction.m]

% Đọc dữ liệu từ file txt (thay 'data.txt' bằng tên file của bạn)
filename = '25.02.11.DataVL.txt'; 
data = readmatrix(filename, 'Delimiter', ',');

% Kiểm tra xem dữ liệu có đủ 3 cột không
if size(data, 2) ~= 3
    error('File dữ liệu không có đủ 3 cột.');
end

% Gán dữ liệu vào các biến
Voltage = data(:, 1);         % Cột 1 - Điện áp
Filtered_Pressure = data(:, 2); % Cột 2 - Áp suất sau lọc
Unfiltered_Pressure = data(:, 3); % Cột 3 - Áp suất trước lọc

% Giả sử khoảng thời gian lấy mẫu là dt = 0.01 giây (cần điều chỉnh nếu biết chính xác)
dt = 0.01;  
Time = (0:length(Voltage)-1) * dt;  % Tạo vector thời gian dựa trên số mẫu

% Hiển thị một phần dữ liệu để kiểm tra
disp('Mẫu dữ liệu:');
disp(table(Time(1:5)', Voltage(1:5), Filtered_Pressure(1:5), Unfiltered_Pressure(1:5), ...
    'VariableNames', {'Time (s)', 'Voltage', 'Filtered_Pressure', 'Unfiltered_Pressure'}));

% % ---- Vẽ đồ thị theo thời gian ----
% figure;
% 
% % Biểu đồ 1: Điện áp theo thời gian
% subplot(3, 1, 1);
% plot(Time, Voltage, 'g', 'LineWidth', 1.5);
% xlabel('Time (s)');
% ylabel('Voltage (V)');
% title('Voltage Over Time');
% grid on;
% 
% % Biểu đồ 2: Áp suất trước và sau lọc theo thời gian
% subplot(3, 1, 2);
% plot(Time, Filtered_Pressure, 'b', 'LineWidth', 1.5); % Đường màu xanh
% hold on;
% plot(Time, Unfiltered_Pressure, 'r--', 'LineWidth', 1.5); % Đường màu đỏ nét đứt
% hold off;
% xlabel('Time (s)');
% ylabel('Pressure (cmH2O)');
% legend('Filtered Pressure', 'Unfiltered Pressure');
% title('Filtered vs Unfiltered Pressure Over Time');
% grid on;
% 
% % Biểu đồ 3: Sai số giữa áp suất trước và sau lọc theo thời gian
% subplot(3, 1, 3);
% error_pressure = Unfiltered_Pressure - Filtered_Pressure;
% plot(Time, error_pressure, 'k', 'LineWidth', 1.5);
% xlabel('Time (s)');
% ylabel('Error (cmH2O)');
% title('Pressure Difference (Unfiltered - Filtered) Over Time');
% grid on;
% 
% % Hiển thị đồ thị
% sgtitle('Time-Series Data Visualization');
