# Supplementary material for: Design of a low-cost, portable blower-based breath simulator using 3D printing for respiratory research and education
Source: HardwareX. 2025 Dec 14;25:e00731. doi: 10.1016/j.ohx.2025.e00731 (PMC12808584; doi:10.1016/j.ohx.2025.e00731)
Supplement: Supplementary Data 6 [file mmc6.zip › Source_code_BBM/Matlab/Volumecontrol_DAPP_Backup.m]

%Sliding mode control
%Volume control mode
%Dat 2024.3.3

close all;
clear all;

%Reference volume waveform
Vt=396; Ti=1.5; Te=Ti*2; T=Ti+Te; IE=Ti/Te;
Pd = 25; PEEP = 5;

%Sampling time
dt=0.01;
cycle = 5;
t = 0:dt:(cycle*T);
n=length(t);

k=1;
for i=1:n
    if k <= cycle
        if (k-1)*T <= (i-1)*dt && (i-1)*dt < (k-1)*T+Ti
            % time = (i-1)*dt-(k-1)*T;
            r(i) = Pd;
        elseif (k-1)*T+Ti <= (i-1)*dt < k*T
            r(i)=PEEP;
        end
        
        if (i-1)*dt >= k*T
            k=k+1;
        end
    end
end

%calculate rdot
rdot(1)=0;  
for i=2:n
    rdot(i)=(r(i)-r(i-1))/dt;
end

%calculate r2dot
r2dot(1)=0;  
for i=2:n
    r2dot(i)=(rdot(i)-rdot(i-1))/dt;
end

% ref=[t' r'];
% refdot=[t' rdot'];
% ref2dot=[t' r2dot'];

%Controller parameters
c=15;   eps=5;  k=5;

%DAPP paras
a1 = 2; a2 = 4; h = 5;  % p'' + a1*p' a2*p = h*u

%Initial values
v(1)=0;
p(1)=0;     	pdot(1)=0;
e(1)=r(1)-p(1);	de(1)=0;
u(1)=0;

A = [0 1; -a2 -a1];
B = [0; h];
X(:,1) = [p(1); pdot(1)];

count=1;
inte = 0;
for i=2:n
    if count <= cycle
        if (count-1)*T <= (i-1)*dt && (i-1)*dt < (count-1)*T+Ti
            %System dynamics
            X(:,i) = (A*X(:,i-1) + B*u(i-1))*dt + X(:,i-1);
            p(i) = X(1,i);
            pdot(i) = X(2,i);
        
            %Tracking error
            e(i)=r(i)-p(i);
            de(i)=rdot(i)-pdot(i);
            % inte=inte + (e(i)+e(i-1))*dt/2;
        
            % %Sliding variable
            s(i)=c*e(i)+de(i);
        
            %sat function
            delta=0.1;
            if s(i)>delta sats=1;
            elseif abs(s(i))<=delta sats=s(i)/delta;
            else sats=-1;
            end

            u(i)=(eps*sats + k*s(i) + c*de(i) + r2dot(i) + a2*pdot(i) + a1*p(i)) / h; 
            % u(i)=kp*e(i) + ki*inte + kd*(e(i)-e(i-1))/dt;

            if u(i) > 255
                u(i) = 255;
            elseif u(i) < 0
                u(i) = 0;
            end

            pmax=p(i);
        elseif (count-1)*T+Ti <= (i-1)*dt < count*T
            u(i)=0;
            % qdot(i) = (-3.969*qdot(i-1) - 6.213*q(i-1) + 119.8*u(i-1))*dt + qdot(i-1);
            % q(i) = qdot(i)*dt + q(i-1);
            % qdot(i)=0;
            % inte = 0;
            % v(i)=0;
            p(i)=pmax*exp(-3*((i-1)*dt-(count-1)*T-Ti));
            pdot(i) = (p(i) - p(i-1))/dt;
            X(:,i) = [p(i); pdot(i)];
        end
        
        if (i-1)*dt >= count*T
            count=count+1;
            X(:,i) = X(:,i-1);
        end
    end
end

% for i=1:n
%     p(i)=R*q(i)/1000 + v(i)/(1000*C) + PEEP;
%     if p(i)<PEEP
%         p(i)=PEEP;
%     end
% end

figure;
plot(t,p,'r',t,r,'b--','Linewidth',1);
xlabel('Time (s)');
ylabel('Ref. and Act. Pressure (cmH2O)');

% subplot(2,2,1);
% % plot(t,v,'r',t,r,'b--','Linewidth',1);
% plot(t,v,'k','Linewidth',1);
% xlabel('Time (s)', 'FontSize', 13);
% ylabel('V (ml)', 'FontSize', 13);
% xlim([0 max(t)]);
% xticks(0:2:max(t));
% % hold on;
% % area(t, v, 'FaceColor', 'cyan');
% grid on
% subplot(2,2,2);
% % plot(t,q,'Linewidth',1);
% plot(t,q,'r',t,r,'b--','Linewidth',1);
% xlabel('Time (s)', 'FontSize', 13);
% ylabel('Ref. and Act. Flow (ml/s)', 'FontSize', 13);
% xlim([0 max(t)]);
% xticks(0:2:max(t));
% legend('Actual', 'Reference');
% % hold on;
% % area(t, vdot, 'FaceColor', 'cyan');
% grid on
% subplot(2,2,3);
% plot(t,p,'g','Linewidth',1);
% ylim([0, 25]);
% xlabel('Time (s)', 'FontSize', 13);
% ylabel('Pressure (cmH2O)', 'FontSize', 13);
% xlim([0 max(t)]);
% xticks(0:2:max(t));
% grid on
% % hold on;
% % area(t, p, 'FaceColor', 'cyan');
% 
% % figure;
% % plot(t,(r-v),'Linewidth',1);
% % xlabel('Time (s)');
% % ylabel('Tracking Error (ml)');
% % 
% subplot(2,2,4);
% plot(t,u,'m','Linewidth',1);
% xlabel('Time (s)', 'FontSize', 13);
% ylabel('Voltage (V)', 'FontSize', 13);
% xlim([0 max(t)]);
% xticks(0:2:max(t));
% 
% grid on
% 
% figure;
% plot(t,theta*360,'Linewidth',1);
% xlabel('Time (s)');
% ylabel('Angle');
%Sliding mode control
%Volume control mode
%Dat 2024.3.3
