# Supplementary material for: Design of a low-cost, portable blower-based breath simulator using 3D printing for respiratory research and education
Source: HardwareX. 2025 Dec 14;25:e00731. doi: 10.1016/j.ohx.2025.e00731 (PMC12808584; doi:10.1016/j.ohx.2025.e00731)
Supplement: Supplementary Data 6 [file mmc6.zip › Source_code_BBM/Matlab/Volumecontrol_DAPP_SMC_function.m]

%Sliding mode control
%Volume control mode
%Dat 2024.3.3

close all;
clear all;

%Reference volume waveform
Vt=500; Ti=1.5; Te=Ti*2; T=Ti+Te; IE=Ti/Te;
Qd = Vt/Ti; PEEP = 5;

%Sampling time
dt=0.01;
cycle = 4;
t = 0:dt:(cycle*T);
n=length(t);

k=1;
for i=1:n
    if k <= cycle
        if (k-1)*T <= (i-1)*dt && (i-1)*dt < (k-1)*T+Ti
            time = (i-1)*dt-(k-1)*T;
            r(i) = Qd;
            rv(i) = Qd*time;
        elseif (k-1)*T+Ti <= (i-1)*dt < k*T
            r(i)=0;
            rv(i) = 0;
        end
        
        if (i-1)*dt >= k*T
            k=k+1;
        end
    end
end

%calculate rdot
rdot(1)=0;  
for i=2:n
    rdot(i)=(r(i)-r(i-1))/dt;
end

%calculate r2dot
r2dot(1)=0;  
for i=2:n
    r2dot(i)=(rdot(i)-rdot(i-1))/dt;
end

% ref=[t' r'];
% refdot=[t' rdot'];
% ref2dot=[t' r2dot'];

%Controller parameters
c=10;   eps=5;  k=30;

%DAPP paras
a1 = 6.253; a2 = 12.08; h = 267.9;  % p'' + a1*p' a2*p = h*u

%Initial values
p(1)=0;
q(1)=0;     	qdot(1)=0;
e(1)=r(1)-q(1);	de(1)=0;
u(1)=0;

A = [0 1; -a2 -a1];
B = [0; h];
X(:,1) = [q(1); qdot(1)];

count=1;
inte = 0;
for i=2:n
    if count <= cycle
        if (count-1)*T <= (i-1)*dt && (i-1)*dt < (count-1)*T+Ti
            %System dynamics
            X(:,i) = (A*X(:,i-1) + B*u(i-1))*dt + X(:,i-1);
            q(i) = X(1,i);
            qdot(i) = X(2,i);
            p(i) = qdot(i)*dt + p(i-1);
        
            %Tracking error
            e(i)=r(i)-q(i);
            de(i)=rdot(i)-qdot(i);
            % inte=inte + (e(i)+e(i-1))*dt/2;
        
            % %Sliding variable
            s(i)=c*e(i)+de(i);
        
            %sat function
            delta=0.1;
            if s(i)>delta sats=1;
            elseif abs(s(i))<=delta sats=s(i)/delta;
            else sats=-1;
            end

            u(i)=(eps*sats + k*s(i) + c*de(i) + r2dot(i) + a1*qdot(i) + a2*q(i)) / h; 
            % u(i)=kp*e(i) + ki*inte + kd*(e(i)-e(i-1))/dt;

            if u(i) > 255
                u(i) = 255;
            elseif u(i) < 0
                u(i) = 0;
            end

            pmax=p(i);
        elseif (count-1)*T+Ti <= (i-1)*dt <= count*T
            u(i)=0;
            % qdot(i) = (-3.969*qdot(i-1) - 6.213*q(i-1) + 119.8*u(i-1))*dt + qdot(i-1);
            % q(i) = qdot(i)*dt + q(i-1);
            % qdot(i)=0;
            % inte = 0;
            % v(i)=0;
            p(i)=pmax*exp(-3*((i-1)*dt-(count-1)*T-Ti));
            q(i) = (p(i)-p(i-1))/dt;
            qdot(i) = (q(i) - q(i-1))/dt;
            X(:,i) = [q(i); qdot(i)];

            if (i-1)*dt == count*T
                count=count+1;
            end
        end
    end
end

% for i=1:n
%     p(i)=R*q(i)/1000 + v(i)/(1000*C) + PEEP;
%     if p(i)<PEEP
%         p(i)=PEEP;
%     end
% end

figure;
plot(t,q,'r',t,r,'b--','Linewidth',1);
xlabel('Time (s)');
ylabel('Ref. and Act. Pressure (cmH2O)');

figure;
plot(t,u,'Linewidth',1);
xlabel('Time (s)');
ylabel('Voltage');
