# Supplementary material for: Design of a low-cost, portable blower-based breath simulator using 3D printing for respiratory research and education
Source: HardwareX. 2025 Dec 14;25:e00731. doi: 10.1016/j.ohx.2025.e00731 (PMC12808584; doi:10.1016/j.ohx.2025.e00731)
Supplement: Supplementary Data 6 [file mmc6.zip › Source_code_BBM/Source code BBS.ino]

// Edited by DatPhan - 24.10.2024
// Mạch sử dung Serial 0 để giao tiếp với máy tính và monitor dữ liệu, sử dụng Serial 1 2 3 tương ứng với các chân TX RX 1 2 3 để giao tiếp với các thiết bị ngoại vi
#include <stdlib.h>
#include <avr/io.h>
#include <avr/interrupt.h>
#include <util/delay.h>
#include <string.h>
#include <SimpleKalmanFilter.h>
#include <Wire.h>
#include <math.h>
#include <SFM3300.h>
#include <Honeywell_ABP.h> 
#include <TCA9548.h>
#define F_CPU 16000000
#include <math.h>
#define PI 3.14

SimpleKalmanFilter filter(0.005, 0.005, 0.001);
SimpleKalmanFilter filter1(0.1, 0.1, 0.001);
SimpleKalmanFilter filter2(0.8, 0.8, 0.0005);
SimpleKalmanFilter filter3(0.7, 0.7, 0.0005);
SimpleKalmanFilter filter4(0.01, 0.01, 0.001);
char Encoder[16] = { 0, -1, 1, 0, 1, 0, 0, -1, -1, 0, 0, 1, 0, 1, -1, 0 };
char EncoderVal = 0;

#define resetDPin            2
#define SFM3300_addr         0x40
#define SFM3300_offSet       32768.00D
#define SFM3300_scaleFactor  120.00D
#define delayPeriod          5000
#define pi 3.1416

#define PWM_pin PB6
#define MAX_PWM 255
#define MIN_PWM 0
#define MOTOR_EN PC1
#define MOTOR_FR PC0

#define REN  31
#define LEN  30
#define RPWM 4
#define LPWM 13
#define CHA 18
#define CHB 19

// Phần khai báo biến liên quan phần nhập dữ liệu HMI
String receivedData = ""; // Khai báo chuỗi lưu dữ liệu nhận được
String letter = "";
String number = "";
bool newData = false;     // Cờ báo có dữ liệu mới
char receivedChar;
float value;
float tidal_val=0, rr_val=0, ET_val=0, IT_val=0, P_val=0;
float maxflow;
float TV_plot=0;
float MF_plot=0;
float frequency=0.5;
unsigned long tp=0;

void BLDC_init(void);

SFM3300 sensirionFlow(SFM3300_addr);

// Phần này khai báo IC I2C BUS, chọn kênh ở phần code phía dưới
TCA9548 MP(0x70); 

Honeywell_ABP abp1(
    0x28,   // I2C address
    0,      // minimum pressure
    1,      // maximum pressure
    "psi"   // pressure unit
);

// Phần khai báo biến dữ liệu về BLDC MOTOR
const int PWMPin = 12;       
const int ENA = 36;    
const int FR = 37;
const int BRK = 35;
bool flag = false;
unsigned long p=0;
int pwm;

// Phần khai báo biến dữ liệu về quạt thổi, DC MOTOR, flow sensor, pressure sensor và volume sensor
float Ti, Te;
float r, rdot, r2dot, e, de, s, sats, duty;
float c = 10;
float eps = 5;
float k = 5;
float delta = 0.01;
float du = 10000;
float dt = 0.01;
float flow, pressure, volume;
float ADCvalue, volt, AWM;
int st;
volatile long EncoderCount = 0;
volatile long dem;

typedef enum {
  wait,
  inspiration,
  expiration
} States;

typedef enum {
  wait_done,
  inspiration_done,
  expiration_done,
  starting
} Transit_signal;

States currentstate;
Transit_signal signal;

States transition(States st, Transit_signal sig)  //sig = 2 -> expiration ; sig = 1 -> inspiration; sig = 0 -> trigger;
{
  switch (st) 
  {
    case wait:
      if (sig == wait_done) st = inspiration;
      break;
    case inspiration:
      if (sig == inspiration_done) {
        p = 1;
        st = expiration;
      }
      break;
    case expiration:
      if (sig == expiration_done) {
        p = 1;
        volume = 0;
        st = inspiration;
      }
      break;
  }
  return st;
}

void timer3_init(){
  cli();
  TCCR3A = 0;
  TCCR3B = 0;
  TCNT3 = 0;
  OCR3A = 2499;  //Prescaler = 64
  TCCR3B |= (1 << WGM32);
  TCCR3B |= (1 << CS31 | 1 << CS30);
  TIMSK3 |= (1 << OCIE3A);
  sei();
}

void timer4_init(){
  cli();          // Tắt ngắt toàn cục
  TCCR4A = 0;     // Xóa các thiết lập TCCR4A
  TCCR4B = 0;     // Xóa các thiết lập TCCR4B
  TCNT4 = 0;      // Reset bộ đếm Timer4
  OCR4A = 62499;  // Giá trị so sánh (1 giây với Prescaler = 256)

  TCCR4B |= (1 << WGM42);  // Chế độ CTC (Clear Timer on Compare Match)
  TCCR4B |= (1 << CS42);   // Prescaler = 256
  TIMSK4 |= (1 << OCIE4A);
  sei();
}

void setup() {
  Serial1.begin(115200);
  Serial.begin(115200);
  Wire.begin(); 
  MP.begin(); 
  BLDC_init();
  timer3_init();
  pinMode(ENA, OUTPUT);
  pinMode(FR, OUTPUT);
  pinMode(29, OUTPUT);
  digitalWrite(ENA, 0);
  TCA9548A(1);
  sensirionFlow.hardReset(REN);
  sensirionFlow.begin();

  // Timer1.initialize();
  // Timer1.attachInterrupt(callback,10000); //sampling time in us

  currentstate = wait;
  signal = starting;
  Ti = 1; Te = 2;
}

void loop() {
  currentstate = transition(currentstate, signal);

  if (currentstate == wait)
  {
    delay(10000);
    signal = wait_done;
  }

  else if (currentstate == inspiration)                    //inspiration phase
  {
    if (flag == true) { 
      flag = false; 
      TCA9548A(1);   
      flow = readSFM3300();
      // if (flow < 0) flow = 0;
      // flow = filter2.updateEstimate(flow);
      // volume = volume + flow * dt;

      if (p*dt <=3.0){
        analogWrite(PWMPin, 30);
        Serial.print(30);
        Serial.print(",");
        Serial.println(flow);
      }
      else if (p*dt <= 6.0) {
        analogWrite(PWMPin, 50);
        Serial.print(50);
        Serial.print(",");
        Serial.println(flow);
      }
      else if (p*dt <= 9.0) {
        analogWrite(PWMPin, 60);
        Serial.print(60);
        Serial.print(",");
        Serial.println(flow);
      }
      else if (p*dt<= 12.0) {
        analogWrite(PWMPin, 40);
        Serial.print(40);
        Serial.print(",");
        Serial.println(flow);
      }
      else if (p*dt <= 15.0) {
        analogWrite(PWMPin, 80);
        Serial.print(80);
        Serial.print(",");
        Serial.println(flow);
      }
      // Serial1.print(flow);  Serial1.print(",");  
      // Serial1.println(volume);   
      p++;
      if (p > (unsigned long) (15.0/dt)) signal= inspiration_done;

    }
  }

  else if (currentstate == expiration) {
    if (flag == true) {
      flag = false;   
      analogWrite(PWMPin, 0);
      // if (flow > 0) flow = 0;
      // flow = filter3.updateEstimate(flow);

      // volume = volume + flow*dt;
      // if (volume < 0) volume = 0;


      // Serial1.print(flow);  Serial1.print(",");
      // Serial1.println(volume);

      // if (p * dt == Te) signal = expiration_done;
      // p++;
    }
  }
  // if (Serial1.available() > 0) {       // Kiểm tra xem có dữ liệu đến từ HMI
  //   receivedChar = Serial1.read(); // Đọc từng ký tự từ HMI
  //   if (receivedChar != ' ')  receivedData += receivedChar;

  //   if(receivedChar == 'S')
  //   {
  //     while(receivedChar == 'S')
  //     {
  //       unsigned long t = millis();
  //       if (t - tp >= 10)
  //       {
  //         float k = t/1000.0;
  //         TV_plot = tidal_val*sin(2*PI*frequency*k);
  //         MF_plot = maxflow*sin(4*PI*frequency*k);
  //         tp=t;
  //         int dataTV = TV_plot;
  //         int dataMF = MF_plot;          
  //         Serial1.print("add 19,0," + String(map(dataTV,-500,500,0,255)));
  //         Serial1.write(0xff);
  //         Serial1.write(0xff);
  //         Serial1.write(0xff);
  //         Serial1.print("add 16,0," + String(map(dataMF,-800,800,0,255)));
  //         Serial1.write(0xff);
  //         Serial1.write(0xff);
  //         Serial1.write(0xff);
  //       }

  //       if (Serial1.available() > 0) 
  //       {
  //         receivedChar = Serial1.read();  // Read the new character from Serial1
  //         if (receivedChar == 'X') break;  // If the character is 'X', break the loop
  //       }
  //     }
  //   }
      
  //   else if (receivedChar == ' ')  
  //   {
  //     // Serial.println(receivedData);
  //     tachchuoi(receivedData);
  //     if (letter.equals("TV")){
  //       value=number.toFloat();
  //       tidal_val=value;
  //     }
  //     else if (letter.equals("RR")){
  //       value=number.toFloat();
  //       rr_val=value;
  //     }
  //     else if (letter.equals("IT")) {
  //       value = (number.toFloat() - 2000)/100;
  //       IT_val=value;
  //     }
  //     else if (letter.equals("PT")) {
  //       value = (number.toFloat() - 200)/100;
  //       P_val=value;
  //     }
  //     maxflow=(tidal_val*PI)/(2*IT_val);
  //     ET_val=(60/rr_val)-IT_val;
  //     if ((tidal_val!=0)&&(rr_val!=0)&&(IT_val!=0)&&(ET_val!=0)&&(P_val!=0)) {
  //       Serial1.print("Tidal Volume (ml): ");
  //       Serial1.println(tidal_val);
  //       Serial1.print("Respiration Rate (bpm): ");
  //       Serial1.println(rr_val);
  //       Serial1.print("Inspiration time (s): ");
  //       Serial1.println(IT_val);
  //       Serial1.print("Expiration time (s): ");
  //       Serial1.println(ET_val);
  //       Serial1.print("Pause time (s): ");
  //       Serial1.println(P_val);
  //       Serial1.print("Max flow (ml/s): ");
  //       Serial1.println(maxflow);
  //     }
  //     receivedData = "";
  //     letter = "";
  //     number = "";
  //   }
  // }
}

void SMC_motor(double r, double rdot, double r2dot, double x1, double x2) {
  //ERROR
  e = r - x1;
  de = rdot - x2;
  s = c * e + de;
  //SLIDING MODE
  if (s > delta) sats = 1;
  else if (fabs(s) <= delta) sats = s / delta;
  else sats = -1;

  duty = (eps*sats + k*s + c*de + r2dot + 3.969*x2 + 6.213*x1 - du/2*(1 - sats)) / 119.8;

  //SATURATION
  if (duty > 255) duty = 255;
  else if (duty < -255) duty = -255;
  int pwmValue = (int) duty;

  if (duty > 0) SetMotor(pwmValue);
  else SetMotor(-pwmValue);

  //RUN MOTOR
  // analogWrite(PWMPin, pwmValue);
}

void BLDC_init(){
	// set PWM pin as output
	DDRB |= (1 << PWM_pin);
	DDRC |= (1 << MOTOR_EN)|(1 << MOTOR_FR);
	PORTC |= (1 << MOTOR_EN)|(1 << MOTOR_FR);
	// PORTC &= ~(1 << MOTOR_BRK);
	// set PWM frequency and mode (phase correct)
	TCCR1A = (1 << COM1B1) | (1 << WGM11);
	TCCR1B = (1 << WGM13) | (1 << CS11);

	// set TOP value (255) for 8-bit PWM resolution
	ICR1 = MAX_PWM;
}

void SetMotor(uint8_t speed){
	OCR1B = speed;
}

ISR(TIMER3_COMPA_vect) {
  flag = true;
}

// void callback(){
//   flag = true;
// }

// void SetMotor(int dir, int speed) {
//   if (dir > 0) {
//     digitalWrite(ENA, 1);
//     digitalWrite(FR, 1);
//     analogWrite(PWMPin, speed);
//   } else if (dir < 0) {
//     digitalWrite(ENA, 1);
//     digitalWrite(FR, 0);
//     analogWrite(PWMPin, speed);
//   } else {
//     digitalWrite(ENA, 0);
//     analogWrite(PWMPin, 0);
//   }
// }

float readSFM() {
  float flr;
  ADCvalue = (float)analogRead(A5);
  flr = 212.5 * (ADCvalue / 1023.0 - 0.1) - 10;

  return flr * 1000.0 / 60.0 - 46;
}

float readAWM() {
  volt = analogRead(A3) / 1023.0 * 5.0;
  if (volt <= 2.99 && volt >= 1) AWM = mapping(volt, 1, 2.99, 0, 25);
  if (volt <= 3.82 && volt > 2.99) AWM = mapping(volt, 2.99, 3.82, 25, 50);
  if (volt <= 4.30 && volt > 3.82) AWM = mapping(volt, 3.82, 4.3, 50, 75);
  if (volt <= 4.58 && volt > 4.30) AWM = mapping(volt, 4.3, 4.58, 75, 100);
  if (volt <= 4.86 && volt > 4.58) AWM = mapping(volt, 4.58, 4.86, 100, 150);
  if (volt <= 5.00 && volt > 4.86) AWM = mapping(volt, 4.86, 5, 150, 200);
  if (volt < 1) AWM = 0;

  return AWM * 1000.0 / 60.0 - 49.53;
}

float readPressure() {
  MP.selectChannel(0);
  abp1.update(); 
  pressure = abp1.pressure()*70.3070;

  return pressure;
}

float mapping(float x, float in_min, float in_max, float out_min, float out_max) {
  return (x - in_max) * (out_min - out_max) / (in_min - in_max) + out_max;
}

double readSFM3300(){
  unsigned int rawData = sensirionFlow.getValue();
  // Calculate air flow rate in Standard Litter per minute (SLM)
  double flow = ((double(rawData) - SFM3300_offSet) / SFM3300_scaleFactor);

  if (floor(flow) == -273 || flow == 57.65D) {
  // Software reset the microcontroller unit
  sensirionFlow.reset();
  }
  return flow*1000.0/60.0;
}

void tachchuoi(String data)
{
  for (int i =0; i < data.length(); i++)
  {
    if (isAlpha(data[i])) letter+=data[i];
    else if (isDigit(data[i]))  number+=data[i];
  }
}
void TCA9548A(uint8_t bus)
{
  Wire.beginTransmission(0x70);  // TCA9548A address is 0x70
  Wire.write(1 << bus);          // send byte to select bus
  Wire.endTransmission();
}
